# Supplementary material for: Integrative Transcriptomic and Metabolomic Analysis Reveals the Molecular Mechanism of Red Maple (Acer rubrum L.) Leaf Coloring
Source: Metabolites. 2023 Mar 23;13(4):464. doi: 10.3390/metabo13040464 (PMC10143518; doi:10.3390/metabo13040464)
Supplement: Supplementary file 1 [file metabolites-13-00464-s001.zip]

Archive with 6 entries (6 files):
- Figure S1.pdf
- Supplemental Table S1.xlsx
- Supplemental Table S2.xlsx
- Supplemental Table S3.xlsx
- Supplemental Table S4.xlsx
- Supplemental Table S5.xlsx
