# Supplementary material for: Integrative Transcriptomic and Metabolomic Analysis Reveals the Molecular Mechanism of Red Maple (Acer rubrum L.) Leaf Coloring
Source: Metabolites. 2023 Mar 23;13(4):464. doi: 10.3390/metabo13040464 (PMC10143518; doi:10.3390/metabo13040464)
Supplement: Supplementary file 1 [file metabolites-13-00464-s001.zip › Supplemental Table S1.xlsx]

## Sheet: Sheet1
Supplemental Table 1 The detected metabolites information among different development stage leaves of red maple
Index	Compounds	Class	Q1 (Da)	Q3 (Da)	Rt (min)	Molecular Weight (Da)	Ionization model	KEGG ID	AR1018r	AR1018y	AR1031r	AR1031y	AR1119r	AR1119y
pma0214	methylQuercetin O-hexoside	Flavonol	479	317.1	3.91	478	[M+H]+	-	767373	370803	492550	319137	207397	115830
pma0249	Selgin 5-O-hexoside	Flavone	479.1	317.1	3.52	478.12	[M+H]+	-	726397	999533	667277	1195700	439503	1166400
pma0294	Chrysoeriol 5-O-hexoside	Flavone	463.1	301	4.04	462.12	[M+H]+	-	6.76653e+06	11325100	7.21693e+06	2.08803e+07	6479800	1.50773e+07
pma0760	Selgin O-malonylhexoside	Flavone	565	317	4.33	564	[M+H]+	-	204710	473947	218837	351413	137710	326747
pma0791	Naringenin O-malonylhexoside	Flavanone	521	273	4.5	520	[M+H]+	-	62214	138463	49043.3	105529	68846	154427
pma0795	Tricetin O-malonylhexoside	Flavone	551	303.1	4.56	550	[M+H]+	-	60694.3	116106	61985.3	143217	54621.7	132953
pma0825	Chrysin O-malonylhexoside	Flavone	503	255	5.24	502	[M+H]+	-	262117	676120	296433	1045580	295823	1.25557e+06
pma1108	Apigenin C-glucoside	Flavone	433.1	283.1	3.78	432.11	[M+H]+	-	929487	848063	780207	1604300	695657	881180
pma1116	Kaempferide	Flavonol	301.1	286	4.13	300.1	[M+H]+	C10098	282803	406243	335990	713373	222620	497377
pma1590	Peonidin O-hexoside	Anthocyanins	463.1	301	2.89	463.12	Protonated	-	9	9	4.88827e+06	9	1.28933e+07	1.69692e+06
pma2088	"Quercetin-3,4'-O-di-beta-glucopyranoside"	Flavonol	627.1	465	4.83	626.1	[M+H]+	-	1.66153e+06	2810200	2376700	5.57367e+06	1.62137e+06	5.33547e+06
pma6199	Chrysin O-hexoside	Flavone	417.2	255.1	4.99	416.2	[M+H]+	-	1954400	4.57877e+06	1.92003e+06	7.67913e+06	2253800	7.67007e+06
pma6353	Chrysin C-hexoside	Flavone	417.2	297.1	4	416.2	[M+H]+	-	117060	283863	94022.3	528353	80090	211423
pma6499	Limocitrin O-hexoside	Flavone	509.3	347.1	3.41	508.3	[M+H]+	-	1613900	1.99573e+06	1.38363e+06	1839100	1.09428e+06	1.48397e+06
pma6516	C-hexosyl-apigenin O-hexosyl-O-hexoside	Flavone	757.3	595.2	3.55	756.3	[M+H]+	-	481600	402963	349780	309600	484257	426320
pma6558	Velutin	Flavone	313.1	298.1	7.22	314.08	[M-H]-	-	14270.7	17137	18578	11307.7	15419	14637.9
pma6586	Tricin O-glycerylhexoside	Flavone	567.3	405.2	4.04	566.3	[M+H]+	-	1016810	1.46757e+06	1.00053e+06	1425400	397297	824520
pma6639	Isorhamnetin O-hexoside	Flavonol	479.2	317.2	4.17	478.2	[M+H]+	-	18692000	1.56933e+07	23930000	11619000	1.49297e+07	5002700
pmb0277	Tricin	Flavone	331.1	315	5.74	330.1	[M+H]+	-	33661	42599.3	57376.7	76372.7	53273.3	117302
pmb0378	Luteolin O-feruloylhexoside	Flavone	625.2	177.2	4.47	624.2	[M+H]+	-	61855	82547.3	60420	71560.3	50926.3	69982.3
pmb0541	Cyanidin 3-O-glucosyl-malonylglucoside	Anthocyanins	697.1	534.9	2.09	697.1	Protonated	-	21413	36460.3	25300.7	42465	23264.3	26960
pmb0545	Rosinidin O-hexoside	Anthocyanins	477.1	315	3.32	477.1	Protonated	-	966483	1434700	970143	1.16294e+06	886883	1.17333e+06
pmb0550	Cyanidin 3-O-glucoside (Kuromanin)	Anthocyanins	449.1	287.3	2.59	449.1	Protonated	C08604	512320	582147	2.85903e+07	987497	9.91067e+07	1.79793e+07
pmb0563	Peonidin	Anthocyanins	301.1	286	3.95	301.1	Protonated	C08726	63656	81032	76080	131520	61029	80052.3
pmb0565	Syringetin 3-O-hexoside	Flavonol	509.1	347.2	3.41	508.1	[M+H]+	-	1.11383e+06	1.34797e+06	1.01238e+06	1236300	786110	1.00571e+06
pmb0566	Luteolin O-hexosyl-O-pentoside	Flavone	581.2	383.2	3.74	580.2	[M+H]+	-	9	167420	42486.7	179000	12673.3	97963.7
pmb0569	Syringetin 5-O-hexoside	Flavone	509.2	347.1	4.17	508.2	[M+H]+	-	868080	1.15687e+06	727623	1159000	864110	1.15993e+06
pmb0576	Apigenin O-malonylhexoside	Flavone	519	271	4.23	518	[M+H]+	-	27428.7	71316.3	48389.3	109752	9	65400.7
pmb0580	Chrysin 5-O-glucoside (Toringin)	Flavone	417.1	255.1	5	416.1	[M+H]+	-	1.65927e+06	3937000	1.64453e+06	6.58557e+06	1963400	6.87163e+06
pmb0595	Isorhamnetin 5-O-hexoside	Flavonol	479.2	317.2	4.17	478.2	[M+H]+	-	18862000	15520000	2.26797e+07	1.09643e+07	1.53183e+07	6.10557e+06
pmb0601	Chrysoeriol O-hexosyl-O-pentoside	Flavone	595.1	301.4	4.12	594.1	[M+H]+	-	78850.3	70637	121143	98430.7	9	53792.7
pmb0602	Syringetin 7-O-hexoside	Flavone	509.3	347.2	4.17	508.3	[M+H]+	-	849440	1.06363e+06	725920	1142200	812457	1.21877e+06
pmb0605	Apigenin 7-O-glucoside (Cosmosiin)	Flavone	433.1	271.1	4.21	432.1	[M+H]+	C04608	2.17413e+06	2.27487e+06	1.49097e+06	2.43573e+06	2.39843e+06	3.41243e+06
pmb0608	Chrysoeriol O-malonylhexoside	Flavone	549.1	301.4	4.55	548.1	[M+H]+	-	126895	332793	168507	553643	106761	526417
pmb0618	8-C-hexosyl-hesperetin O-hexoside	Flavone	627.1	465.1	2.78	626.1	[M+H]+	-	3.15573e+06	4695800	4.28237e+06	2.39937e+06	2755000	3.42403e+06
pmb0621	C-hexosyl-isorhamnetin O-hexoside	Flavone	641.1	622.8	3.09	640.1	[M+H]+	-	455333	450993	385313	215200	288633	240663
pmb0622	C-hexosyl-luteolin O-hexoside	Flavone	611.2	473.1	3.09	610.2	[M+H]+	-	9	43357	9	44324	9	44253.7
pmb0623	6-C-hexosyl chrysoeriol O-hexoside	Flavone	625.2	607.1	2.96	624.2	[M+H]+	-	257280	352990	188053	181783	151299	242573
pmb0628	Eriodictiol C-hexosyl-O-hexoside	Flavone	613.1	451.1	3.09	612.1	[M+H]+	-	9	9	426303	9	1.61037e+06	9
pmb0629	Chrysoeriol 6-C-hexoside	Flavone	463.1	313.1	3.04	462.1	[M+H]+	-	34806.3	36901.3	30996.3	52996.7	30328	37568.7
pmb0639	8-C-hexosyl-apigenin O-hexosyl-O-hexoside	Flavone	757.2	595.2	3.13	756.2	[M+H]+	-	301380	245440	176200	224390	310803	218840
pmb0645	6-C-hexosyl-hesperetin O-hexoside	Flavone	627.1	465.2	3.41	626.1	[M+H]+	-	305287	468980	602983	365267	305343	353277
pmb0647	8-C-hexosyl-luteolin O-pentoside	Flavone	581.1	419.1	3.46	580.1	[M+H]+	-	105410	363603	88474.7	213697	160397	230603
pmb0665	Luteolin 8-C-hexosyl-O-hexoside	Flavone	611.2	465.1	3.78	610.2	[M+H]+	-	8.53143e+06	1.13615e+07	6.49447e+06	8.99713e+06	8463500	1.24393e+07
pmb0674	C-pentosyl apigenin O-salicyloyl hexoside	Flavone	685.1	367.5	4.1	684.1	[M+H]+	-	9	9	9	27500	242097	268997
pmb0706	Quercetin 5-O-malonylhexosyl-hexoside	Flavonol	713.1	465.1	2.96	712.1	[M+H]+	-	113182	104450	43816	99440	30313.3	91451.7
pmb0709	Quercetin 7-O-malonylhexosyl-hexoside	Flavonol	713.1	465.2	3.49	712.1	[M+H]+	-	182920	1561600	257247	1088050	145997	757027
pmb0711	Quercetin 7-O-rutinoside	Flavonol	611.2	303.1	3.7	610.2	[M+H]+	-	3.64253e+06	3.76773e+06	2811900	2383400	3455800	3.31117e+06
pmb0720	Tricin O-malonylhexoside	Flavone	579.1	331.1	4.56	578.1	[M+H]+	-	66260.7	194357	65651.7	208220	51870.3	167663
pmb0723	Tricin 4'-O-(β-guaiacylglyceryl) ether O-hexoside	Flavone	689.2	331	4.97	688.2	[M+H]+	-	86750	9	66453.7	9	85285	9
pmb0725	Tricin 7-O-feruloylhexoside	Flavone	669.1	331.4	5.1	668.1	[M+H]+	-	50347	38537.3	63984.3	64443	68368.3	62940.3
pmb0727	Tricin O-glycerol	Flavone	405.1	331.2	5.23	404.1	[M+H]+	-	77431	207753	54883	133733	64101	179510
pmb0733	Tricin 5-O-rutinoside	Flavone	639.1	331.4	4.07	638.1	[M+H]+	-	121637	9	144717	9	87584.7	9
pmb0746	Tricin 4'-O-β-guaiacylglycerol	Flavone	527.1	331	5.84	526.1	[M+H]+	-	9086.17	12878.3	42485.7	42214	22095.3	68996.3
pmb1312	Tricin 4'-O-(β-guaiacylglyceryl) ether 7-O-hexoside	Flavone	689.2	331.2	4.43	688.2	[M+H]+	-	98231	294757	87996	186177	89077	244917
pmb1466	Tricin 4'-O-syringic acid	Flavone	511.2	331.1	6.38	510.2	[M+H]+	-	28139.7	29614	27833.7	24115.3	37569.7	37341.7
pmb2586	Gallocatechin-catechin	Polyphenol	593.1	285.6	3.72	594.1	[M-H]-	-	64977.7	95469.3	69232.7	43205	59071.7	53751.3
pmb2831	Protocatechuic acid O-glucoside	Polyphenol	315.1	153.1	2.44	316.1	[M-H]-	-	3.40717e+06	1.03663e+07	2.77903e+06	8.25117e+06	2.13433e+06	1.17863e+07
pmb2947	Catechin-catechin-catechin	Polyphenol	865.1	407.1	3.44	866.1	[M-H]-	-	10337.9	16711	21310	39922.3	19889.7	37826.7
pmb2954	Luteolin O-hexosyl-O-hexosyl-O-hexoside	Flavone	771.1	609.3	2.83	772.1	[M-H]-	-	10844	25581.7	8626.83	13694.9	9400.53	32281
pmb2957	Cyanidin O-syringic acid	Anthocyanins	465.1	285.1	2.59	466.1	[M-H]-	-	9	9	1.18697e+07	9	6.13497e+07	3.00797e+06
pmb2959	Cyanidin O-acetylhexoside	Anthocyanins	489.1	284.1	2.94	490.1	[M-H]-	-	12626.7	12166.7	14358.7	9053.73	10700.3	11862
pmb2968	Chrysoeriol C-hexosyl-O-hexoside	Flavone	623.1	239.1	2.48	624.1	[M-H]-	-	23820.3	70327.3	31427	133223	22972.3	56521.7
pmb2969	Hesperetin C-hexoside O-hexoside	Flavone	625.1	445.2	2.47	626.1	[M-H]-	-	6528.6	5700.17	5847.7	7085.8	9190.9	9012.6
pmb2970	Hesperetin O-hexosyl-O-hexoside	Flavanone	625.2	565.3	2.19	626.2	[M-H]-	-	144660	252963	95420.7	172553	90830.3	188743
pmb2978	Apigenin O-hexosyl-O-pentoside	Flavone	563.1	269.1	4.04	564.1	[M-H]-	-	135443	86971.3	167513	80479	205020	87433.3
pmb2979	Hesperetin O-malonylhexoside	Flavanone	549.2	387.1	3.91	550.2	[M-H]-	-	341107	407720	376147	388090	323110	484923
pmb2984	Acetyl-eriodictyol O-hexoside	Flavone	491.1	287.1	5.09	492.1	[M-H]-	-	5981.7	3464.03	5310.1	4444.1	4480.3	4106.4
pmb2987	Acacetin O-acetyl hexoside	Flavone	487.1	163	2.63	488.1	[M-H]-	-	35494	52821	48131	50162	45409.7	137523
pmb2992	Acacetin O-glucuronic acid	Flavone	459.1	255.2	3.75	460.1	[M-H]-	-	203740	146943	511043	122683	587803	145963
pmb3012	Chrysoeriol 7-O-hexoside	Flavone	461.1	299.2	4.32	462.1	[M-H]-	-	82619.7	129790	114473	124413	71172.7	118430
pmb3013	Isorhamnetin O-acetyl-hexoside	Flavonol	519.1	314.2	4.32	520.1	[M-H]-	-	53281	36515.7	52345.7	24579	47647.3	26936
pmb3014	Luteolin O-eudesmic acid-O-hexoside	Flavone	641.1	285.3	4.67	642.1	[M-H]-	-	88489.7	53620	78899.3	57186.3	113980	56101.7
pmb3023	Eriodictyol C-hexoside	Flavone	449.1	287	3.37	450.1	[M-H]-	-	327720	351587	1079890	393673	3.34067e+06	853200
pmb3026	Quercetin O-acetylhexoside	Flavonol	505.1	301.2	3.8	506.1	[M-H]-	-	302660	1.44117e+06	474687	547983	236217	541110
pmb3028	Tricin O-sinapic acid	Flavone	535	491.3	3.75	536	[M-H]-	-	9	125697	9	130700	9	201010
pmb3039	Tricin O-oxalic acid O-coumaroyl shikimic acid	Flavone	703.1	329.2	5.99	704.1	[M-H]-	-	9	61878	9	82773	9	53973.7
pmb3041	Tricin O-saccharic acid	Flavone	521.1	329.2	3.81	522.1	[M-H]-	-	2.50357e+06	2.19283e+06	2.25387e+06	1.65653e+06	2.30723e+06	2032400
pmb3042	Tricin 5-O-hexoside	Flavone	491.1	329.1	4	492.1	[M-H]-	-	33896.3	94052	28368	59587.3	38050.7	73995
pmb3046	Tricin 7-O-hexoside	Flavone	491.1	315.1	4.3	492.1	[M-H]-	-	1.56337e+06	2.46703e+06	1.55407e+06	2.76623e+06	2159500	4.36633e+06
pmb3047	Tricin 4'-O-(syringyl alcohol) ether 5-O-hexoside	Flavone	657.1	495.1	4.5	658.1	[M-H]-	-	97967.3	93453	100954	83031.7	118683	107135
pmb3894	Di-O-methylquercetin	Flavonol	329.1	229.1	5.91	330.1	[M-H]-	-	432043	238373	374723	279313	576983	2.04833e+06
pmc1990	"4'-Hydroxy-5,7-dimethoxyflavanone"	Flavanone	299.1	223.1	6.78	300.1	[M-H]-	-	36235	39344.3	40855.3	41004.7	29666.3	33841.7
pme0088	Luteolin	Flavone	285	151	5	286	[M-H]-	C01514	144530	111487	128137	96292.7	187527	140250
pme0196	Kaempferol	Flavonol	285	151	5.73	286.05	[M-H]-	C05903	135390	33765	30678	29256.9	111908	414407
pme0197	Quercetin 3-O-rutinoside (Rutin)	Flavonol	609.2	301	3.7	610.15	[M-H]-	C05625	2.89237e+07	31384000	2.85627e+07	16524000	3.45867e+07	26758000
pme0199	Quercetin	Flavonol	301	151	5.12	302.04	[M-H]-	C00389	14364600	3786800	4.23747e+06	2.46853e+06	1.15254e+07	3.16877e+07
pme0201	Catechin	Polyphenol	291.1	139	2.99	290.08	[M+H]+	C06562	6.91283e+06	6.66697e+06	1.23953e+07	14174000	1.10037e+07	14283000
pme0324	Chrysin	Flavone	255.1	153	6.95	254.06	[M+H]+	C10028	25575	34861.7	35194	32710.3	57131.7	87905.7
pme0330	Naringenin 7-O-neohesperidoside (Naringin)	Flavanone	579.2	271	4.17	580.18	[M-H]-	C09789	1.36607e+06	377770	1696800	396343	1.25667e+06	132543
pme0359	Apigenin 5-O-glucoside	Flavone	433.1	271	3.81	432.11	[M+H]+	-	1090400	791090	714353	885123	424677	426413
pme0361	Quercetin 3-alpha-L-arabinofuranoside (Avicularin)	Flavonol	435.1	303	3.98	434.08	[M+H]+	-	3919700	2.73293e+06	3.92507e+06	1.69213e+06	3184500	1.24313e+06
pme0363	Chrysoeriol	Flavone	299.1	284	5.76	300.06	[M-H]-	C04293	168490	223873	305400	463133	341803	690297
pme0369	Kaempferol 3-O-rutinoside (Nicotiflorin)	Flavonol	593.2	285	3.83	594.16	[M-H]-	-	4.89257e+06	6.65667e+06	4.96773e+06	3334300	4.82943e+06	4000600
pme0371	Naringenin 7-O-glucoside (Prunin)	Flavanone	433.1	271	4.22	434.12	[M-H]-	C09099	1.70317e+07	3.04593e+07	15782000	1.93743e+07	28681000	3.52197e+07
pme0374	Isovitexin	Flavone	431.1	311	3.79	432.11	[M-H]-	C01714	29830.7	22986.3	41625.7	24756.3	26914	23448.3
pme0376	Naringenin	Flavanone	271.1	151	5.59	272.07	[M-H]-	C00509	124125	279000	129230	319423	153127	1.29717e+06
pme0431	Procyanidin A1	Proanthocyanidins	577	287	3.68	576.13	[M+H]+	-	560723	1268500	267047	2159600	187325	1.16558e+06
pme0433	Procyanidin A2	Proanthocyanidins	577	287	4.06	576.13	[M+H]+	C10237	572133	1271700	271360	2.31887e+06	246583	1.25728e+06
pme0435	Procyanidin B2	Proanthocyanidins	579.1	427.1	3.03	578.14	[M+H]+	-	3.62807e+06	7.03037e+06	6.56733e+06	15260000	6428600	1.75087e+07
pme0436	Procyanidin B3	Proanthocyanidins	577.1	407.1	2.79	578.14	[M-H]-	-	831167	835610	1.20407e+06	1.58243e+06	1.24373e+06	1.94007e+06
pme0443	Malvidin 3-O-galactoside	Anthocyanins	493	331	2.94	493	Protonated	-	227270	207497	204313	194500	146593	135027
pme0460	L-Epicatechin	Polyphenol	291	139	3.32	290.3	[M+H]+	C09727	1.05172e+07	1.86893e+07	1.99203e+07	32633000	14587000	3.10217e+07
pme1201	Phloretin	Flavanone	273.1	167	5.56	274.08	[M-H]-	C00774	63350.3	32942	27017.3	33955.7	73584	324510
pme1399	Xanthohumol	Flavanone	355.2	178.5	8.4	354.15	[M+H]+	C16417	62825.7	57169.7	40163	39514.3	11944.3	12094.5
pme1486	Epigallate catechin gallate (EGCG)	Polyphenol	457.2	169	3.33	458.09	[M-H]-	C09731	388557	502627	495490	413177	469600	474557
pme1496	Formononetin (4'-O-methyldaidzein)	Isoflavone	267.1	252	6.33	268.07	[M-H]-	C00858	8892.93	5931.57	7598.6	4489.93	7341.4	4253.47
pme1500	Kumatakenin	Flavonol	313.1	283	7.23	314.08	[M-H]-	-	9076.73	12650.3	14425.3	10138.8	9992.6	9735.3
pme1514	Epigallocatechin (EGC)	Polyphenol	305	125	2.76	306	[M-H]-	C12136	334643	893510	617013	685120	441257	692680
pme1518	Nobiletin	Flavone	403.1	373	7.06	402.13	[M+H]+	C10112	227407	179890	345717	441930	503757	339673
pme1521	Dihydroquercetin (Taxifolin)	Flavonol	303.1	125	4.15	304.06	[M-H]-	C01617	104514	166850	564910	40893.7	1.30627e+06	320163
pme1537	(+)-Gallocatechin (GC)	Polyphenol	307	139	2.27	306.07	[M+H]+	C12127	1.24303e+06	867347	1776800	932140	1.57563e+06	1.06176e+06
pme1540	Isorhamnetin 3-O-neohesperidoside	Flavonol	625.2	317	3.66	624.17	[M+H]+	-	1.74003e+06	901817	1.02755e+06	649070	449217	213367
pme1541	Acacetin	Flavone	283.1	268	7.06	284.07	[M-H]-	C01470	14582.4	18445.7	24666	20261	13689.3	15771.6
pme1550	Tangeretin	Flavone	373.1	343	7.54	372.12	[M+H]+	C10190	140667	111057	242083	285133	376100	300690
pme1551	Myricetin 3-O-rhamnoside (Myricitrin)	Flavonol	463.1	316	3.63	464.1	[M-H]-	C10108	34621000	16931000	4.13113e+07	9799500	5.21227e+07	18694000
pme1562	Epicatechin gallate (ECG)	Polyphenol	441.3	169	3.89	442.3	[M-H]-	-	21508000	3.89113e+07	3.36417e+07	61939000	2.37977e+07	4.33247e+07
pme1568	"Orobol (5,7,3',4'-tetrahydroxyisoflavone)"	Isoflavone	285	257	5.08	286.05	[M-H]-	C10510	1.09567e+06	935420	1.07102e+06	831867	1.46243e+06	1.21547e+06
pme1580	Eriodictyol	Flavanone	287.1	135	5.05	288.06	[M-H]-	C05631	18129.3	36244.3	45229	35478.3	27687.3	164590
pme1598	Hesperetin 5-O-glucoside	Flavanone	463.1	301	3.85	464.13	[M-H]-	-	4.19763e+07	3.52007e+07	7.99083e+07	14282000	54167000	1.45633e+07
pme1599	7-O-Methyleriodictyol	Flavanone	301.1	165	6.28	302.08	[M-H]-	-	9	9	34489.3	23514.3	9	9
pme1605	Kaempferol 3-O-robinobioside (Biorobin)	Flavonol	593.2	285	3.76	594.16	[M-H]-	-	5.00107e+06	6.64417e+06	5.07547e+06	3.38747e+06	4.87553e+06	4.09857e+06
pme1611	Isohemiphloin	Flavone	433.1	313	3.75	434.12	[M-H]-	-	123538	95859	119237	66952	119010	86419
pme1622	Kaempferol 3-O-glucoside (Astragalin)	Flavonol	447.1	285	3.93	448.1	[M-H]-	C12249	6.24893e+06	4816600	1.04498e+07	2.07327e+06	7799000	2983900
pme1662	sakuranetin	Flavone	287.1	167	6.96	286.08	[M+H]+	C09833	48627.3	89881	168853	165250	45566	31507.7
pme1777	"Cyanidin 3,5-O-diglucoside (Cyanin)"	Anthocyanins	611	287	2.08	611	Protonated	C08639	368213	380560	8.57707e+06	500613	8.57387e+07	9328800
pme1793	Pelargonin	Anthocyanins	595	270.9	2.38	595	Protonated	C08725	43677.7	21586.7	53067	24611.3	111390	38307
pme2246	Ellagic acid	Polyphenol	301	185	3.89	302.01	[M-H]-	C10788	310033	922623	487953	1161500	4.61747e+06	24432000
pme2457	Luteolin 7-O-glucoside (Cynaroside)	Flavone	447.3	285.2	3.87	448.1	[M-H]-	-	4.36123e+06	3.48093e+06	7.87913e+06	1.49523e+06	5.99817e+06	2.30573e+06
pme2478	Protocatechuic aldehyde	Polyphenol	137.1	108.4	3.06	138.03	[M-H]-	C16700	25062.3	23503	20040.7	39012.3	20608.7	58264
pme2486	Protocatechuic acid	Polyphenol	155	109	2.31	154.03	[M+H]+	C00230	294223	201550	301120	182160	324500	238917
pme2493	"Kaempferol 3,7-dirhamnoside (Kaempferitrin)"	Flavonol	579.2	287.1	3.74	578.16	[M+H]+	C16981	60037	143087	136953	307633	81779	231283
pme2898	Dihydromyricetin	Flavonol	321.1	303	3.52	320.05	[M+H]+	C02906	1204300	1.04997e+06	1019800	947967	878673	806760
pme2957	Naringenin chalcone	Flavanone	271.1	151	5.57	272.07	[M-H]-	C06561	135482	272253	151020	328233	157273	1335400
pme2963	Aromadedrin (Dihydrokaempferol)	Flavonol	287.1	259	4.62	288.06	[M-H]-	C00974	9	9	12878.7	9	30480	37005.3
pme2982	Pinocembrin (Dihydrochrysin)	Flavanone	257.1	153	7.05	256.07	[M+H]+	C09827	9	13532.6	15710	23040	16695.2	73136
pme2984	Isosakuranetin-7-neohesperidoside (Poncirin)	Flavanone	593	285	5.09	594.2	[M-H]-	C09830	136657	81936.3	170480	103837	240810	135387
pme3129	Quercetin 4'-O-glucoside (Spiraeoside)	Flavonol	463	301	3.86	464.1	[M-H]-	-	3.29947e+07	2.71037e+07	6.43317e+07	1.11623e+07	4.30053e+07	1.13093e+07
pme3137	3-Hydroxyflavone	Flavonol	239	165	7.73	238.06	[M+H]+	C20871	8735.77	6018.3	8544.63	10548.5	16206.9	13439.1
pme3208	Glycitin	Isoflavone	445	283	3.54	446.12	[M-H]-	C16195	55620.3	52703	56887.7	46974	62750.3	50739.7
pme3209	Genistein 7-O-Glucoside (Genistin)	Isoflavone	431	269	4.01	432.11	[M-H]-	C09126	66118.7	76729.7	80190	122040	972417	737117
pme3211	Quercetin 3-O-glucoside (Isotrifoliin)	Flavonol	463	301	3.86	464.1	[M-H]-	C05623	3.34947e+07	2.75727e+07	6.47873e+07	11248000	4.44223e+07	11381000
pme3237	Liquiritigenin	Flavanone	257	137	5.16	256.07	[M+H]+	C09762	123527	59217.7	157013	57947.7	167133	69077.3
pme3250	Biochanin A	Isoflavone	285	270	7	284.07	[M+H]+	C00814	18837.7	23320	30847.3	16713.7	42430	21994
pme3267	Kaempferol 3-O-galactoside (Trifolin)	Flavonol	447	285	3.86	448.1	[M-H]-	C12626	4.84607e+06	3.66293e+06	8.05967e+06	1.92797e+06	6.12803e+06	2.54577e+06
pme3279	2'-Hydroxygenistein	Isoflavone	287	153	4.89	286.05	[M+H]+	C12134	1.65637e+07	1.09063e+07	1.71237e+07	10216600	1.80267e+07	1.09982e+07
pme3292	Prunetin	Isoflavone	283	268	6.97	284.07	[M-H]-	C10521	15914.7	20816	28729.7	22319	16835.3	18489.7
pme3296	Kaempferol 3-O-rhamnoside (Kaempferin)	Flavonol	431	285	4.48	432.11	[M-H]-	C16911	968127	470567	940907	341643	1.17163e+06	596757
pme3303	Tricetin	Flavone	303	257	4.51	302.04	[M+H]+	C10192	10135500	7838500	11168700	7.11863e+06	10348000	6.79007e+06
pme3369	Rhamnetin (7-O-methxyl quercetin)	Flavonol	315	165	6.43	316.06	[M-H]-	C10176	12727	9	9	9	10918	23827.7
pme3392	Pelargonidin 3-O-beta-D-glucoside（Callistephin chloride)	Anthocyanins	433.1	271	2.83	433.1	Protonated	-	9	9	1.35323e+06	9	1.87427e+07	1744500
pme3399	Sissotrin	Isoflavone	445.1	283	5.16	446.12	[M-H]-	C05376	90705.3	79010.3	91720	139397	69689.7	44365.7
pme3404	Syringetin	Flavonol	347	153	5.8	346.07	[M+H]+	C11620	9	884420	9	9	9	9
pme3440	Butein	Flavanone	273.1	136.9	5.49	272.07	[M+H]+	C08578	124107	97512.7	103499	53483.7	112410	82614.3
pme3442	Quercetin 7-O-β-D-Glucuronide	Flavonol	477.1	301	3.76	478.36	[M-H]-	-	19566.3	19656.7	23558	26017.3	32449.3	19967.7
pme3464	Isosakuranetin (4'-Methylnaringenin)	Flavanone	285.1	164	6.98	286.08	[M-H]-	C05334	9518.33	12672.8	31459.3	30970.7	5981.43	3904.5
pme3473	Butin	Flavone	271.1	151	5.59	272.07	[M-H]-	C09614	130361	284060	139283	325620	141000	1330990
pme3484	Myricetin 3-O-galactoside	Flavonol	479.1	315.5	3.53	480.09	[M-H]-	-	1.22437e+07	1.10147e+07	12107000	7.19367e+06	1.06411e+07	8.83287e+06
pme3514	Morin	Flavonol	301	151	5.11	302.04	[M-H]-	C10105	1.30939e+07	3.46503e+06	3.83907e+06	2.22677e+06	1.0546e+07	29192000
pmf0005	Narirutin	Flavone	579.2	271	4.05	580.53	[M-H]-	C09793	1.31827e+06	336603	1.60193e+06	313300	1.22587e+06	114449
pmf0011	"Apigenin 6,8-C-diglucoside"	Flavone	593.2	473	3.19	594.16	[M-H]-	-	42735.3	163987	45794.7	151973	37623	185373
pmf0012	"6,8-di-C-glucoside Apigenine"	Flavone	595.2	457.2	3.18	594.16	[M+H]+	-	808387	3575500	887420	4.08577e+06	688123	4.07643e+06
pmf0027	Cyanidin 3-O-galactoside	Anthocyanins	449.1	286.8	2.68	448.1	[M]+	C08647	423533	454927	1.92197e+07	658647	7.85483e+07	11400400
pmf0057	"4,2',4',6'-Tetrahydroxychalcone "	Flavone	271.1	151	5.66	272.07	[M-H]-	C06561	138441	287287	151787	341217	147837	1315980
pmf0058	"4',5,7-Trihydroxyflavanone"	Flavanone	271	150.9	5.66	272.07	[M-H]-	C00509	129490	269873	136653	316740	143243	1.26993e+06
pmf0109	3-O-Acetylpinobanksin	Flavonoid	312.9	253	7.13	314.08	[M-H]-	-	105968	112306	137661	68986.3	176275	114047
pmf0179	Narcissoside	Flavonoid	623.2	315.1	4.04	624.17	[M-H]-	-	323557	189093	228857	123513	318893	182250
pmf0203	Peonidin 3-O-glucoside chloride	Anthocyanins	463.1	301.1	2.94	498.09	[M-Cl]+	-	9	9	5.79673e+06	9	14742000	1.98713e+06
pmf0204	Hyperoside	Flavonoid	465.1	303	3.73	464.1	[M+H]+	-	2.13443e+06	2136700	2594600	1244600	2182700	975483
pmf0208	Isoquercitroside	Flavonoid	465.1	303	3.9	464.1	[M+H]+	-	2.29893e+06	2.26893e+06	2841700	1.26377e+06	2.19793e+06	1.07493e+06
pmf0216	Catechin gallate，CG	Polyphenol	443.1	272.8	3.94	442.09	[M+H]+	-	603197	944383	622917	1.68997e+06	330247	571890
pmf0232	Tiliroside	Flavonoid	593.1	285	4.92	594.14	[M-H]-	C17140	223047	155650	366360	223083	309080	184780
pmf0234	Isoschaftoside	Flavonoid	563.1	443.1	3.53	564.15	[M-H]-	-	271447	56028.3	231980	49040.7	236533	55537.7
pmf0236	Theaflavin	Polyphenol	563.1	241.2	4.68	564.13	[M-H]-	-	13454.7	15750.7	14367.7	13061	14035.7	10056.4
pmf0274	Herbacetin	Flavonoid	301	211.4	5.13	302.04	[M-H]-	-	71693.7	18472.7	24387.3	11074.4	54167	154858
pmf0278	Gossypitrin	Flavonoid	465.1	300.7	4	464.1	[M-H]-	-	3233100	2798400	6.17997e+06	1.13338e+06	4.28457e+06	1.15673e+06
pmf0301	Engeletin	Flavonoid	433.1	269.1	4.3	434.12	[M-H]-	-	278080	234913	299900	176307	454360	263623
pmf0345	(-)-Epiafzelechin	Polyphenol	275.1	107	3.74	274.08	[M+H]+	C12128	140730	57717.3	109793	83382.3	85831.7	71045
pmf0360	Astilbin	Flavonoid	449.1	151	3.97	450.12	[M-H]-	C17449	727207	488943	809337	260673	1129100	615923
pmf0369	Persicoside	Flavonoid	477.1	315	4.54	478.15	[M-H]-	-	1.04037e+06	1.25767e+06	1.06373e+06	1.46387e+06	852070	844127
pmf0372	Pedalitin	Flavonoid	317.1	302	4.72	316.06	[M+H]+	C10119	1.17227e+06	601980	871023	531740	871837	580153
pmf0374	Isorhamnetin 3-O-glucoside	Flavonoid	477.1	314	4.19	478.11	[M-H]-	-	836893	789497	1.24923e+06	468980	699053	375007
pmf0380	Gallocatechin gallate	Polyphenol	459.1	139	3.45	458.08	[M+H]+	-	304890	410740	367733	478863	367983	458343
pmf0383	"5,7-Dihydroxy-3',4',5'-trimethoxyflavone"	Flavonoid	345.1	284	6.68	344.09	[M+H]+	C19807	2943.77	4381.77	17000.8	11291.3	6741.43	6640.33
pmf0417	Eriocitrin	Flavonoid	595.2	287	3.7	596.17	[M-H]-	C09732	60934.3	72878	67765	36020.7	57741.7	41927.3
pmf0454	Silibinin	Flavonoid	483.1	153	5.49	482.12	[M+H]+	C07610	1.04399e+06	1705900	878543	1.98727e+06	580687	1150100
pmf0471	Apiin	Flavonoid	563.1	269.1	4.07	564.15	[M-H]-	C04858	155470	81939.3	178070	85733.7	229360	102820
pmf0492	Puararin	Flavonoid	415	267	3.12	416.11	[M-H]-	C10524	11849	1246.63	9805	1044.23	6676.43	2171.21
pmf0551	Tectochrysin	Flavonoid	269.1	226	8.57	268.07	[M+H]+	C11621	6622.43	8730.1	9283.83	7838.73	13465.7	8872.2
pmf0583	Phloridzin	Flavonoid	435.1	167	4.36	436.14	[M-H]-	C01604	4598700	6186800	5788200	6701900	7628900	8706300
pmf0615	"Petunidin 3, 5-diglucoside"	Anthocyanins	641.4	317	2.08	641.4	Protonated	-	18585.3	44779.3	12293.7	27437.7	16404.3	79093.3
pmf0617	Peonidin 3-sophoroside-5-glucoside.	Anthocyanins	787.23	463.4	2.23	787.23	Protonated	-	4596.5	13800.7	9	9907.63	9	13111
