# Supplementary material for: Integrative Transcriptomic and Metabolomic Analysis Reveals the Molecular Mechanism of Red Maple (Acer rubrum L.) Leaf Coloring
Source: Metabolites. 2023 Mar 23;13(4):464. doi: 10.3390/metabo13040464 (PMC10143518; doi:10.3390/metabo13040464)
Supplement: Supplementary file 1 [file metabolites-13-00464-s001.zip › Supplemental Table S2.xlsx]

## Sheet: AR1018r vs AR1031r
Supplemental Table 2. The differential accumulated metabolites in different groups of red maple.
Index	Compounds	Class	VIP	Fold_Change	LogFC	type	cpd_ID	kegg_map
pme3369	Rhamnetin (7-O-methxyl quercetin)	Flavonol	1.21969	0.000707158	-10.4657	down	C10176	--
pmf0617	Peonidin 3-sophoroside-5-glucoside.	Anthocyanins	2.73033	0.00195801	-8.9964	down	--	--
pmb0706	Quercetin 5-O-malonylhexosyl-hexoside	Flavonol	1.03743	0.387129	-1.36911	down	--	--
pme1580	Eriodictyol	Flavanone	1.00612	2.4948	1.31892	up	C05631	ko00941
pmb2992	Acacetin O-glucuronic acid	Flavone	1.02577	2.50831	1.32672	up	--	--
pmb3023	Eriodictyol C-hexoside	Flavone	1.19078	3.29516	1.72035	up	--	--
pme3464	Isosakuranetin (4'-Methylnaringenin)	Flavanone	1.17212	3.30513	1.72471	up	C05334	--
pme1662	sakuranetin	Flavone	1.21781	3.4724	1.79593	up	C09833	--
pmb0746	Tricin 4'-O-β-guaiacylglycerol	Flavone	1.11078	4.67586	2.22523	up	--	--
pme1521	Dihydroquercetin (Taxifolin)	Flavonol	1.41894	5.40513	2.43433	up	C01617	ko00941
pmf0383	5,7-Dihydroxy-3',4',5'-trimethoxyflavone	Flavonoid	1.39011	5.77519	2.52987	up	C19807	--
pme1777	Cyanidin 3,5-O-diglucoside (Cyanin)	Anthocyanins	1.94448	23.2937	4.54187	up	C08639	ko00942
pmf0027	Cyanidin 3-O-galactoside	Anthocyanins	2.14416	45.3793	5.50396	up	C08647	--
pmb0550	Cyanidin 3-O-glucoside (Kuromanin)	Anthocyanins	2.18854	55.8056	5.80234	up	C08604	ko00942
pme2963	Aromadedrin (Dihydrokaempferol)	Flavonol	2.94766	1430.96	10.4828	up	C00974	ko00941
pme2982	Pinocembrin (Dihydrochrysin)	Flavanone	2.98876	1745.56	10.7695	up	C09827	ko00941
pme1599	7-O-Methyleriodictyol	Flavanone	3.13779	3832.15	11.9039	up	--	--
pmb0566	Luteolin O-hexosyl-O-pentoside	Flavone	3.17789	4720.74	12.2048	up	--	--
pmb0628	Eriodictiol C-hexosyl-O-hexoside	Flavone	3.58942	47367	15.5316	up	--	--
pme3392	Pelargonidin 3-O-beta-D-glucoside（Callistephin chloride)	Anthocyanins	3.77569	150359	17.1981	up	--	--
pma1590	Peonidin O-hexoside	Anthocyanins	3.97535	543141	19.051	up	--	--
pmf0203	Peonidin 3-O-glucoside chloride	Anthocyanins	4.00099	644081	19.2969	up	--	--
pmb2957	Cyanidin O-syringic acid	Anthocyanins	4.10584	1.31885e+06	20.3309	up	--	--

## Sheet: AR1018r vs AR1119r
Index	Compounds	Class	VIP	Fold_Change	LogFC	type	cpd_ID	kegg_map
pmb0601	Chrysoeriol O-hexosyl-O-pentoside	Flavone	2.9991	0.00011414	-13.0969	down	--	--
pmb0576	Apigenin O-malonylhexoside	Flavone	2.82156	0.000328124	-11.5735	down	--	--
pmf0617	Peonidin 3-sophoroside-5-glucoside.	Anthocyanins	2.48984	0.00195801	-8.9964	down	--	--
pme1399	Xanthohumol	Flavanone	1.24011	0.190119	-2.39503	down	C16417	ko00941
pme1540	Isorhamnetin 3-O-neohesperidoside	Flavonol	1.15367	0.258166	-1.95363	down	--	--
pmb0706	Quercetin 5-O-malonylhexosyl-hexoside	Flavonol	1.12102	0.267828	-1.90062	down	--	--
pma0214	methylQuercetin O-hexoside	Flavonol	1.13247	0.270268	-1.88754	down	--	--
pmb2992	Acacetin O-glucuronic acid	Flavone	1.00262	2.88507	1.5286	up	--	--
pmb3023	Eriodictyol C-hexoside	Flavone	1.5189	10.1937	3.3496	up	--	--
pme1521	Dihydroquercetin (Taxifolin)	Flavonol	1.58537	12.4985	3.64369	up	C01617	ko00941
pme3209	Genistein 7-O-Glucoside (Genistin)	Isoflavone	1.63667	14.7071	3.87845	up	C09126	ko00943
pme2246	Ellagic acid	Polyphenol	1.6208	14.8935	3.89661	up	C10788	--
pmf0027	Cyanidin 3-O-galactoside	Anthocyanins	2.29015	185.46	7.53496	up	C08647	--
pmb0550	Cyanidin 3-O-glucoside (Kuromanin)	Anthocyanins	2.29315	193.447	7.59579	up	C08604	ko00942
pme1777	Cyanidin 3,5-O-diglucoside (Cyanin)	Anthocyanins	2.33467	232.851	7.86326	up	C08639	ko00942
pmb0566	Luteolin O-hexosyl-O-pentoside	Flavone	1.11221	1408.15	10.4596	up	--	--
pme2982	Pinocembrin (Dihydrochrysin)	Flavanone	2.71256	1855.03	10.8572	up	C09827	ko00941
pme2963	Aromadedrin (Dihydrokaempferol)	Flavonol	2.84074	3386.67	11.7257	up	C00974	ko00941
pmb0674	C-pentosyl apigenin O-salicyloyl hexoside	Flavone	3.18623	26899.6	14.7153	up	--	--
pmb0628	Eriodictiol C-hexosyl-O-hexoside	Flavone	3.4693	178930	17.449	up	--	--
pma1590	Peonidin O-hexoside	Anthocyanins	3.7538	1.43259e+06	20.4502	up	--	--
pmf0203	Peonidin 3-O-glucoside chloride	Anthocyanins	3.77172	1638000	20.6435	up	--	--
pme3392	Pelargonidin 3-O-beta-D-glucoside（Callistephin chloride)	Anthocyanins	3.80532	2.08252e+06	20.9899	up	--	--
pmb2957	Cyanidin O-syringic acid	Anthocyanins	3.95706	6.81663e+06	22.7006	up	--	--

## Sheet: AR1031r vs AR1119r
Index	Compounds	Class	VIP	Fold_Change	LogFC	type	cpd_ID	kegg_map
pmb0674	C-pentosyl apigenin O-salicyloyl hexoside	Flavone	4.25175	26899.6	14.7153	up	--	--
pme3369	Rhamnetin (7-O-methxyl quercetin)	Flavonol	1.47138	1213.11	10.2445	up	C10176	--
pme3392	Pelargonidin 3-O-beta-D-glucoside（Callistephin chloride)	Anthocyanins	2.15891	13.8503	3.79184	up	--	--
pme3209	Genistein 7-O-Glucoside (Genistin)	Isoflavone	2.1028	12.1264	3.60008	up	C09126	ko00943
pme1777	Cyanidin 3,5-O-diglucoside (Cyanin)	Anthocyanins	2.01797	9.99627	3.32139	up	C08639	ko00942
pme2246	Ellagic acid	Polyphenol	1.96627	9.46293	3.24229	up	C10788	--
pmb2957	Cyanidin O-syringic acid	Anthocyanins	1.70293	5.16861	2.36978	up	--	--
pmf0027	Cyanidin 3-O-galactoside	Anthocyanins	1.57813	4.08687	2.031	up	C08647	--
pmb0628	Eriodictiol C-hexosyl-O-hexoside	Flavone	1.53196	3.77751	1.91744	up	--	--
pme0196	Kaempferol	Flavonol	1.36659	3.64783	1.86704	up	C05903	ko00941,ko00944
pmb0550	Cyanidin 3-O-glucoside (Kuromanin)	Anthocyanins	1.47469	3.46644	1.79345	up	C08604	ko00942
pmb3023	Eriodictyol C-hexoside	Flavone	1.4099	3.09352	1.62925	up	--	--
pme3514	Morin	Flavonol	1.1744	2.74703	1.45787	up	C10105	--
pme1201	Phloretin	Flavanone	1.12964	2.72358	1.44551	up	C00774	--
pme0199	Quercetin	Flavonol	1.17651	2.71987	1.44354	up	C00389	ko00941,ko00944
pma1590	Peonidin O-hexoside	Anthocyanins	1.27969	2.63761	1.39923	up	--	--
pmf0203	Peonidin 3-O-glucoside chloride	Anthocyanins	1.25591	2.54316	1.34662	up	--	--
pme2963	Aromadedrin (Dihydrokaempferol)	Flavonol	1.19538	2.3667	1.24288	up	C00974	ko00941
pme1521	Dihydroquercetin (Taxifolin)	Flavonol	1.20388	2.31234	1.20936	up	C01617	ko00941
pme1793	Pelargonin	Anthocyanins	1.13527	2.09904	1.06973	up	C08725	ko00942
pmb3026	Quercetin O-acetylhexoside	Flavonol	1.08335	0.497627	-1.00686	down	--	--
pme1540	Isorhamnetin 3-O-neohesperidoside	Flavonol	1.1668	0.437174	-1.19372	down	--	--
pma0214	methylQuercetin O-hexoside	Flavonol	1.19286	0.421067	-1.24788	down	--	--
pma6586	Tricin O-glycerylhexoside	Flavone	1.26874	0.397085	-1.33248	down	--	--
pmf0383	5,7-Dihydroxy-3',4',5'-trimethoxyflavone	Flavonoid	1.13862	0.396536	-1.33448	down	C19807	--
pmb0566	Luteolin O-hexosyl-O-pentoside	Flavone	2.66989	0.29829	-1.74521	down	--	--
pme1399	Xanthohumol	Flavanone	1.44801	0.297396	-1.74954	down	C16417	ko00941
pme1662	sakuranetin	Flavone	1.51467	0.269855	-1.88974	down	C09833	--
pme3464	Isosakuranetin (4'-Methylnaringenin)	Flavanone	1.73136	0.190132	-2.39492	down	C05334	--
pme1599	7-O-Methyleriodictyol	Flavanone	3.81821	0.00026095	-11.9039	down	--	--
pmb0576	Apigenin O-malonylhexoside	Flavone	3.90021	0.000185991	-12.3925	down	--	--
pmb0601	Chrysoeriol O-hexosyl-O-pentoside	Flavone	4.10376	7.42922e-05	-13.7164	down	--	--

## Sheet: AR1018y vs AR1031y
Index	Compounds	Class	VIP	Fold_Change	LogFC	type	cpd_ID	kegg_map
pmb0674	C-pentosyl apigenin O-salicyloyl hexoside	Flavone	4.2194	3055.56	11.5772	up	--	--
pme1599	7-O-Methyleriodictyol	Flavanone	4.17234	2612.7	11.3513	up	--	--
pmb0746	Tricin 4'-O-β-guaiacylglycerol	Flavone	1.6096	3.27791	1.71278	up	--	--
pmf0383	5,7-Dihydroxy-3',4',5'-trimethoxyflavone	Flavonoid	1.43473	2.57689	1.36563	up	C19807	--
pme1550	Tangeretin	Flavone	1.26546	2.56744	1.36033	up	C10190	--
pme1518	Nobiletin	Flavone	1.17645	2.45667	1.2967	up	C10112	--
pme3464	Isosakuranetin (4'-Methylnaringenin)	Flavanone	1.31866	2.44386	1.28916	up	C05334	--
pmb2947	Catechin-catechin-catechin	Polyphenol	1.30961	2.38899	1.2564	up	--	--
pme0435	Procyanidin B2	Proanthocyanidins	1.23457	2.17058	1.11808	up	--	--
pme2493	Kaempferol 3,7-dirhamnoside (Kaempferitrin)	Flavonol	1.24827	2.14998	1.10432	up	C16981	--
pme0201	Catechin	Polyphenol	1.23093	2.126	1.08814	up	C06562	--
pme0363	Chrysoeriol	Flavone	1.25174	2.06873	1.04874	up	C04293	ko00944
pmf0417	Eriocitrin	Flavonoid	1.23822	0.49426	-1.01666	down	C09732	--
pmb0621	C-hexosyl-isorhamnetin O-hexoside	Flavone	1.27482	0.477169	-1.06743	down	--	--
pmb2586	Gallocatechin-catechin	Polyphenol	1.3059	0.452554	-1.14384	down	--	--
pme1622	Kaempferol 3-O-glucoside (Astragalin)	Flavonol	1.35385	0.430442	-1.21611	down	C12249	ko00944
pme2457	Luteolin 7-O-glucoside (Cynaroside)	Flavone	1.34922	0.42955	-1.2191	down	--	--
pme3129	Quercetin 4'-O-glucoside (Spiraeoside)	Flavonol	1.38424	0.411838	-1.27985	down	--	--
pme3211	Quercetin 3-O-glucoside (Isotrifoliin)	Flavonol	1.39367	0.40794	-1.29357	down	C05623	ko00944
pme1598	Hesperetin 5-O-glucoside	Flavanone	1.4053	0.405731	-1.3014	down	--	--
pmf0278	Gossypitrin	Flavonoid	1.40692	0.405009	-1.30397	down	--	--
pmb3026	Quercetin O-acetylhexoside	Flavonol	1.45597	0.380236	-1.39503	down	--	--
pme1521	Dihydroquercetin (Taxifolin)	Flavonol	1.76245	0.245092	-2.0286	down	C01617	ko00941
pme3404	Syringetin	Flavonol	5.02514	1.01762e-05	-16.5844	down	C11620	ko00944

## Sheet: AR1018y vs AR1119y
Index	Compounds	Class	VIP	Fold_Change	LogFC	type	cpd_ID	kegg_map
pmb2957	Cyanidin O-syringic acid	Anthocyanins	3.71871	334219	18.3504	up	--	--
pmf0203	Peonidin 3-O-glucoside chloride	Anthocyanins	3.65622	220793	17.7523	up	--	--
pme3392	Pelargonidin 3-O-beta-D-glucoside（Callistephin chloride)	Anthocyanins	3.63378	193833	17.5645	up	--	--
pma1590	Peonidin O-hexoside	Anthocyanins	3.63216	188547	17.5246	up	--	--
pmb0674	C-pentosyl apigenin O-salicyloyl hexoside	Flavone	3.35679	29888.5	14.8673	up	--	--
pme2963	Aromadedrin (Dihydrokaempferol)	Flavonol	3.00588	4111.7	12.0055	up	C00974	ko00941
pme3369	Rhamnetin (7-O-methxyl quercetin)	Flavonol	1.20991	2647.52	11.3704	up	C10176	--
pmb0550	Cyanidin 3-O-glucoside (Kuromanin)	Anthocyanins	1.92139	30.8845	4.94881	up	C08604	ko00942
pme2246	Ellagic acid	Polyphenol	1.89212	26.481	4.72689	up	C10788	--
pmf0027	Cyanidin 3-O-galactoside	Anthocyanins	1.87109	25.0599	4.64731	up	C08647	--
pme1777	Cyanidin 3,5-O-diglucoside (Cyanin)	Anthocyanins	1.86423	24.5133	4.6155	up	C08639	ko00942
pme0196	Kaempferol	Flavonol	1.47652	12.2733	3.61745	up	C05903	ko00941,ko00944
pme1201	Phloretin	Flavanone	1.36941	9.85095	3.30026	up	C00774	--
pme3209	Genistein 7-O-Glucoside (Genistin)	Isoflavone	1.56727	9.60667	3.26404	up	C09126	ko00943
pmb3894	Di-O-methylquercetin	Flavonol	1.53319	8.59296	3.10316	up	--	--
pme3514	Morin	Flavonol	1.29886	8.42474	3.07463	up	C10105	--
pmf0274	Herbacetin	Flavonoid	1.31477	8.38309	3.06748	up	--	--
pme0199	Quercetin	Flavonol	1.28338	8.36793	3.06487	up	C00389	ko00941,ko00944
pme2982	Pinocembrin (Dihydrochrysin)	Flavanone	1.2353	5.40444	2.43415	up	C09827	ko00941
pmb0746	Tricin 4'-O-β-guaiacylglycerol	Flavone	1.33661	5.35755	2.42157	up	--	--
pme2957	Naringenin chalcone	Flavanone	1.26209	4.90499	2.29425	up	C06561	ko00941
pmf0058	4',5,7-Trihydroxyflavanone	Flavanone	1.24586	4.70566	2.2344	up	C00509	ko00941,ko00943
pme3473	Butin	Flavone	1.23638	4.68559	2.22823	up	C09614	ko00941
pme0376	Naringenin	Flavanone	1.24079	4.64934	2.21703	up	C00509	ko00941,ko00943
pmf0057	4,2',4',6'-Tetrahydroxychalcone	Flavone	1.22987	4.58072	2.19557	up	C06561	ko00941
pme1580	Eriodictyol	Flavanone	1.27786	4.54112	2.18305	up	C05631	ko00941
pme0363	Chrysoeriol	Flavone	1.0511	3.08343	1.62453	up	C04293	ko00944
pmb0277	Tricin	Flavone	1.03091	2.75362	1.46133	up	--	--
pme1550	Tangeretin	Flavone	1.01948	2.70752	1.43697	up	C10190	--
pmb2987	Acacetin O-acetyl hexoside	Flavone	1.00437	2.60357	1.38049	up	--	--
pmb3026	Quercetin O-acetylhexoside	Flavonol	1.03122	0.375467	-1.41324	down	--	--
pme0330	Naringenin 7-O-neohesperidoside (Naringin)	Flavanone	1.05166	0.350857	-1.51104	down	C09789	ko00941
pmf0005	Narirutin	Flavone	1.07858	0.340012	-1.55634	down	C09793	--
pma6639	Isorhamnetin O-hexoside	Flavonol	1.11055	0.318779	-1.64937	down	--	--
pma0214	methylQuercetin O-hexoside	Flavonol	1.11072	0.312375	-1.67865	down	--	--
pme1540	Isorhamnetin 3-O-neohesperidoside	Flavonol	1.23557	0.236596	-2.0795	down	--	--
pme1399	Xanthohumol	Flavanone	1.29024	0.211554	-2.2409	down	C16417	ko00941
pme3404	Syringetin	Flavonol	3.5251	1.01762e-05	-16.5844	down	C11620	ko00944

## Sheet: AR1031y vs AR1119y
Index	Compounds	Class	VIP	Fold_Change	LogFC	type	cpd_ID	kegg_map
pmb2957	Cyanidin O-syringic acid	Anthocyanins	3.97335	334219	18.3504	up	--	--
pmf0203	Peonidin 3-O-glucoside chloride	Anthocyanins	3.90663	220793	17.7523	up	--	--
pme3392	Pelargonidin 3-O-beta-D-glucoside（Callistephin chloride)	Anthocyanins	3.8828	193833	17.5645	up	--	--
pma1590	Peonidin O-hexoside	Anthocyanins	3.88096	188547	17.5246	up	--	--
pme2963	Aromadedrin (Dihydrokaempferol)	Flavonol	3.21148	4111.7	12.0055	up	C00974	ko00941
pme3369	Rhamnetin (7-O-methxyl quercetin)	Flavonol	1.29241	2647.52	11.3704	up	C10176	--
pme2246	Ellagic acid	Polyphenol	1.94936	21.0349	4.39471	up	C10788	--
pme1777	Cyanidin 3,5-O-diglucoside (Cyanin)	Anthocyanins	1.9053	18.6347	4.21992	up	C08639	ko00942
pmb0550	Cyanidin 3-O-glucoside (Kuromanin)	Anthocyanins	1.9321	18.207	4.18642	up	C08604	ko00942
pmf0027	Cyanidin 3-O-galactoside	Anthocyanins	1.94125	17.3088	4.11344	up	C08647	--
pme0196	Kaempferol	Flavonol	1.65599	14.1644	3.8242	up	C05903	ko00941,ko00944
pmf0274	Herbacetin	Flavonoid	1.64841	13.9834	3.80564	up	--	--
pme3514	Morin	Flavonol	1.60064	13.1096	3.71255	up	C10105	--
pme0199	Quercetin	Flavonol	1.57975	12.8366	3.6822	up	C00389	ko00941,ko00944
pmb0674	C-pentosyl apigenin O-salicyloyl hexoside	Flavone	1.6872	9.7817	3.29008	up	--	--
pme1201	Phloretin	Flavanone	1.45841	9.55687	3.25654	up	C00774	--
pme1521	Dihydroquercetin (Taxifolin)	Flavonol	1.60253	7.82917	2.96886	up	C01617	ko00941
pmb3894	Di-O-methylquercetin	Flavonol	1.57608	7.33346	2.87449	up	--	--
pme3209	Genistein 7-O-Glucoside (Genistin)	Isoflavone	1.48905	6.03996	2.59454	up	C09126	ko00943
pme1580	Eriodictyol	Flavanone	1.37339	4.63917	2.21387	up	C05631	ko00941
pme3473	Butin	Flavone	1.24787	4.08756	2.03124	up	C09614	ko00941
pme2957	Naringenin chalcone	Flavanone	1.25068	4.06845	2.02448	up	C06561	ko00941
pme0376	Naringenin	Flavanone	1.25338	4.06096	2.02182	up	C00509	ko00941,ko00943
pmf0058	4',5,7-Trihydroxyflavanone	Flavanone	1.24626	4.00939	2.00338	up	C00509	ko00941,ko00943
pmf0057	4,2',4',6'-Tetrahydroxychalcone	Flavone	1.2207	3.85673	1.94738	up	C06561	ko00941
pmf0615	Petunidin 3, 5-diglucoside	Anthocyanins	1.14063	2.88266	1.5274	up	--	--
pmb2987	Acacetin O-acetyl hexoside	Flavone	1.10586	2.74158	1.45501	up	--	--
pmf0360	Astilbin	Flavonoid	1.01888	2.36282	1.24051	up	C17449	--
pma6639	Isorhamnetin O-hexoside	Flavonol	1.01923	0.430562	-1.21571	down	--	--
pmb2968	Chrysoeriol C-hexosyl-O-hexoside	Flavone	1.01614	0.424263	-1.23697	down	--	--
pma6353	Chrysin C-hexoside	Flavone	1.03624	0.400155	-1.32137	down	--	--
pmf0005	Narirutin	Flavone	1.0987	0.365303	-1.45284	down	C09793	--
pma0214	methylQuercetin O-hexoside	Flavonol	1.07748	0.362947	-1.46217	down	--	--
pmf0216	Catechin gallate，CG	Polyphenol	1.13649	0.338403	-1.56319	down	--	--
pme0330	Naringenin 7-O-neohesperidoside (Naringin)	Flavanone	1.05652	0.334415	-1.58029	down	C09789	ko00941
pme1540	Isorhamnetin 3-O-neohesperidoside	Flavonol	1.17394	0.328727	-1.60504	down	--	--
pme3399	Sissotrin	Isoflavone	1.19169	0.318269	-1.65168	down	C05376	ko00943
pme1399	Xanthohumol	Flavanone	1.14455	0.306079	-1.70802	down	C16417	ko00941
pme1662	sakuranetin	Flavone	1.41266	0.190667	-2.39088	down	C09833	--
pme3464	Isosakuranetin (4'-Methylnaringenin)	Flavanone	1.57462	0.126071	-2.98769	down	C05334	--
pme1599	7-O-Methyleriodictyol	Flavanone	3.12713	0.000382745	-11.3513	down	--	--
