# Supplementary material for: Integrative Transcriptomic and Metabolomic Analysis Reveals the Molecular Mechanism of Red Maple (Acer rubrum L.) Leaf Coloring
Source: Metabolites. 2023 Mar 23;13(4):464. doi: 10.3390/metabo13040464 (PMC10143518; doi:10.3390/metabo13040464)
Supplement: Supplementary file 1 [file metabolites-13-00464-s001.zip › Supplemental Table S3.xlsx]

## Sheet: AR1018r vs AR1031r
Supplemental Table 3. The differential expression genes in different groups of red maple.
gene_id	AR1018r readcount	AR1031r readcount	log2FoldChange	pval	padj
Cluster-28704.54635	559.809	3424.96	2.6132	9.22e-88	8.74e-83
Cluster-28704.35486	1291.5	5439.98	2.0749	3.9e-76	1.85e-71
Cluster-28704.68590	40.7317	730.687	4.1604	5.27e-67	1.66e-62
Cluster-28704.59171	211.473	1511.73	2.8339	7.7e-64	1.82e-59
Cluster-28704.40138	3105.18	486.839	-2.672	5.44e-62	1.03e-57
Cluster-28704.16098	145.191	3068.01	4.3975	1.29e-58	2.03e-54
Cluster-28704.16258	1456.1	136.911	-3.4148	2.78e-57	3.76e-53
Cluster-28704.62323	127.938	1358.79	3.4098	4.43e-57	5.24e-53
Cluster-28704.23780	1222.93	142.21	-3.1052	3.09e-54	3.25e-50
Cluster-28704.26894	209.882	1166.09	2.4712	5.87e-53	5.56e-49
Cluster-28704.45122	3943.86	17158.9	2.1212	1.29e-51	1.11e-47
Cluster-28704.48765	5207.51	1445.31	-1.8482	5.56e-50	4.39e-46
Cluster-28704.58507	105.189	2012.26	4.2513	9.48e-48	6.91e-44
Cluster-28704.40118	248.545	1277.22	2.3604	1.39e-47	9.43e-44
Cluster-28704.36514	618.567	2446.5	1.982	9.2e-46	5.81e-42
Cluster-28704.40067	3399.27	11759.1	1.7902	1.96e-44	1.16e-40
Cluster-28704.62325	265.462	2194.34	3.0447	3.33e-44	1.86e-40
Cluster-28704.28235	971.848	6004.27	2.626	3.5e-43	1.84e-39
Cluster-28704.18267	409.223	2701.8	2.7218	8.41e-41	4.19e-37
Cluster-28704.37842	1584.81	278.675	-2.5086	6.9e-39	3.27e-35
Cluster-28704.39771	4841.79	1593.87	-1.6025	2.75e-38	1.24e-34
Cluster-28704.42080	149.741	1653.73	3.464	3.12e-38	1.34e-34
Cluster-28704.69253	11.7944	260.939	4.4471	1.6e-37	6.58e-34
Cluster-28704.33759	4592.53	860.749	-2.4137	1.81e-36	7.16e-33
Cluster-28704.48130	585.805	3148.79	2.4265	3.29e-36	1.25e-32
Cluster-28704.54835	458.828	1775.1	1.9514	4.56e-36	1.66e-32
Cluster-28704.47497	1396.03	3822.36	1.453	5.79e-36	2.03e-32
Cluster-28704.15033	265.438	2187.7	3.0405	4.04e-35	1.31e-31
Cluster-28704.42086	2489.56	10887.2	2.1283	4.14e-35	1.31e-31
Cluster-28704.59305	252.482	1237.93	2.2897	3.93e-35	1.31e-31
Cluster-28704.15104	265.462	5.32767	-5.674	1.06e-34	3.23e-31
Cluster-28704.30828	30.5289	267.644	3.123	2.56e-34	7.57e-31
Cluster-28704.33614	847.052	2706.93	1.6755	5.08e-34	1.46e-30
Cluster-28704.60584	230.646	1011.31	2.1348	1.55e-33	4.31e-30
Cluster-28704.14530	84.4076	853.113	3.331	1.92e-33	5.19e-30
Cluster-28704.39280	1377.16	5913.49	2.1014	2.89e-33	7.6e-30
Cluster-28704.22893	128.682	1551.69	3.5892	3.66e-33	9.37e-30
Cluster-28704.58761	268.659	33.3638	-3.0128	8.82e-33	2.2e-29
Cluster-28704.22890	193.566	1715.11	3.1463	1.25e-32	3.02e-29
Cluster-28704.55822	498.097	2112.68	2.0845	2.65e-32	6.27e-29
Cluster-28704.45286	1585.05	5668.31	1.8384	4.47e-31	1.03e-27
Cluster-28704.45145	1744.48	528.539	-1.7213	5e-31	1.13e-27
Cluster-28704.39402	2146.95	831.094	-1.3688	5.26e-31	1.16e-27
Cluster-28704.20373	1193.45	400.77	-1.5731	6.54e-31	1.41e-27
Cluster-28704.30845	418.904	2.74663	-7.2479	9.57e-31	2.01e-27
Cluster-28704.51172	485.989	1890.89	1.9593	2.22e-30	4.57e-27
Cluster-28704.58690	702.971	1982.4	1.495	3.32e-30	6.68e-27
Cluster-28704.9810	94.9776	663.666	2.7974	6.81e-30	1.34e-26
Cluster-28704.12908	84.4609	456.926	2.4406	1.04e-29	2e-26
Cluster-28704.15359	151.986	583.951	1.9377	1.18e-29	2.24e-26
Cluster-28704.43510	740.999	3235.05	2.1254	1.49e-29	2.77e-26
Cluster-28704.65515	11.1782	241.715	4.4418	2.98e-29	5.43e-26
Cluster-28704.26125	460.927	46.9496	-3.2751	4.33e-29	7.74e-26
Cluster-28704.57405	155.553	767.601	2.302	1.67e-28	2.93e-25
Cluster-28704.20286	276.679	1461.67	2.4025	1.97e-28	3.38e-25
Cluster-28704.27048	258.924	1582.07	2.6092	2.38e-28	4.02e-25
Cluster-28704.40668	28723.2	5942.57	-2.2728	3.48e-28	5.79e-25
Cluster-28704.25486	11.5316	266.931	4.5035	4.08e-28	6.66e-25
Cluster-28704.39461	2362.23	856.61	-1.4636	4.3e-28	6.9e-25
Cluster-28704.47345	1348.6	4964.78	1.8808	4.77e-28	7.53e-25
Cluster-28704.10298	14.9836	232.503	3.9673	4.99e-28	7.75e-25
Cluster-28704.64686	55.1426	788.153	3.8289	7.63e-28	1.16e-24
Cluster-28704.57914	123.082	791.919	2.6797	1.35e-27	2.02e-24
Cluster-28704.17082	585.164	157.483	-1.8962	1.44e-27	2.12e-24
Cluster-28704.16853	383.648	2517.1	2.7115	1.83e-27	2.66e-24
Cluster-28704.37801	2701.42	916.585	-1.5588	2.28e-27	3.28e-24
Cluster-28704.51651	66.4379	1021.76	3.9384	2.65e-27	3.75e-24
Cluster-28704.1290	6.40892	138.231	4.4192	6.57e-27	9.15e-24
Cluster-28704.37840	3483.89	708.362	-2.2986	7.03e-27	9.64e-24
Cluster-28704.39983	1395.46	382.79	-1.8626	7.35e-27	9.94e-24
Cluster-28704.9369	66.4873	452.551	2.7626	7.46e-27	9.95e-24
Cluster-28704.19137	229.569	4.27411	-5.6939	8.54e-27	1.12e-23
Cluster-28704.22889	45.8778	487.899	3.4073	9.69e-27	1.26e-23
Cluster-28704.29995	116.594	779.076	2.7421	1.64e-26	2.1e-23
Cluster-28704.7211	532.051	1638.51	1.6235	1.69e-26	2.14e-23
Cluster-28704.30505	98.8731	568.279	2.5146	2.21e-26	2.75e-23
Cluster-28704.56319	76.8836	369.745	2.259	2.75e-26	3.39e-23
Cluster-28704.65903	357.05	22.9531	-3.939	6.22e-26	7.55e-23
Cluster-28704.16147	91.9506	674.851	2.8718	6.69e-26	8.01e-23
Cluster-28704.56320	502.937	2496.1	2.31	7.33e-26	8.68e-23
Cluster-28704.33986	701.285	1977.93	1.4943	8.11e-26	9.48e-23
Cluster-28704.37017	3682.55	13778.6	1.9033	1.59e-25	1.84e-22
Cluster-28704.45274	1627.89	5404.45	1.7304	1.8e-25	2.06e-22
Cluster-28704.28228	1333.04	248.196	-2.4242	2.45e-25	2.77e-22
Cluster-28704.30629	752.629	219.848	-1.7785	2.6e-25	2.9e-22
Cluster-28704.39608	1968.01	827.474	-1.2498	2.78e-25	3.06e-22
Cluster-28704.28831	170.903	1065.88	2.6399	3.96e-25	4.31e-22
Cluster-28704.51652	42.5968	453.428	3.4091	6.04e-25	6.5e-22
Cluster-28704.36205	289.477	1018.37	1.8123	6.43e-25	6.84e-22
Cluster-28704.17414	89.4013	824.575	3.2004	8.62e-25	9.06e-22
Cluster-28704.33678	419.758	1678.28	2.001	8.7e-25	9.06e-22
Cluster-28704.64511	43.3915	502.052	3.5177	8.94e-25	9.2e-22
Cluster-28704.37841	268.398	44.3745	-2.608	1.13e-24	1.16e-21
Cluster-28704.34980	1499.81	5237.62	1.8041	1.25e-24	1.26e-21
Cluster-28704.36433	485.81	132.585	-1.8658	1.27e-24	1.26e-21
Cluster-28704.39596	374.187	1552.34	2.054	1.61e-24	1.59e-21
Cluster-28704.54939	478.98	2573.79	2.4253	1.79e-24	1.75e-21
Cluster-28704.42371	3547.39	9375.97	1.4022	1.95e-24	1.88e-21
Cluster-28704.28181	465.555	77.405	-2.5742	2.03e-24	1.94e-21
Cluster-28704.60947	649.319	3316.19	2.3517	2.05e-24	1.94e-21
Cluster-28704.63009	143.541	869.222	2.5962	3.08e-24	2.89e-21
Cluster-28704.33003	452.442	1298.15	1.5201	3.17e-24	2.95e-21
Cluster-28704.27988	555.614	109.319	-2.3589	3.29e-24	3.02e-21
Cluster-28704.30902	89.4533	857.43	3.2573	4.21e-24	3.83e-21
Cluster-28704.51008	941.019	2656.96	1.4972	4.74e-24	4.27e-21
Cluster-28704.11568	368.957	1614.71	2.1292	5.24e-24	4.68e-21
Cluster-28704.59125	1933.65	5969.18	1.6263	6.45e-24	5.71e-21
Cluster-28704.40292	819.906	2484.07	1.5983	8.7e-24	7.63e-21
Cluster-28704.47784	2833.14	6705.51	1.2427	9.22e-24	8.01e-21
Cluster-28704.42262	4957.08	13236.3	1.4167	9.82e-24	8.45e-21
Cluster-28704.9142	111.843	501.468	2.1668	1.08e-23	9.18e-21
Cluster-28704.58737	556.066	1769.86	1.6685	1.1e-23	9.34e-21
Cluster-28704.64424	166.576	1640.81	3.2991	1.32e-23	1.11e-20
Cluster-28704.21207	688.008	100.535	-2.7742	1.39e-23	1.15e-20
Cluster-28704.38857	154.453	8.12875	-4.2681	1.85e-23	1.52e-20
Cluster-28704.53587	465.544	2621.93	2.4936	2.08e-23	1.7e-20
Cluster-28704.33877	879.323	2564.18	1.5433	3.1e-23	2.51e-20
Cluster-28704.41399	87.7803	636.278	2.848	3.3e-23	2.65e-20
Cluster-28704.63930	215.706	896.84	2.0519	3.46e-23	2.75e-20
Cluster-28704.57331	101.006	657.954	2.6987	3.65e-23	2.88e-20
Cluster-28704.52030	357.026	1371.67	1.9421	4.2e-23	3.29e-20
Cluster-28704.40330	401.037	1688.5	2.0713	4.67e-23	3.62e-20
Cluster-28704.53344	423.256	1766.14	2.0605	5.32e-23	4.1e-20
Cluster-28704.16097	469.36	101.781	-2.2036	6.92e-23	5.29e-20
Cluster-28704.40176	7088.2	21260.4	1.5845	7.15e-23	5.38e-20
Cluster-28704.44391	505.738	1831.11	1.855	7.11e-23	5.38e-20
Cluster-28704.15693	583.081	1921.53	1.7189	1.11e-22	8.26e-20
Cluster-28704.67791	139.907	3.66482	-5.215	1.15e-22	8.48e-20
Cluster-28704.39088	2589.81	11240.1	2.1182	1.3e-22	9.58e-20
Cluster-28704.7755	58.3378	327.99	2.4891	1.59e-22	1.15e-19
Cluster-28704.14007	257.291	27.4357	-3.2049	1.89e-22	1.37e-19
Cluster-28704.39987	2224.15	657.237	-1.7567	1.98e-22	1.42e-19
Cluster-28704.37232	936.329	4079.39	2.1234	2.02e-22	1.44e-19
Cluster-28704.61445	214.885	831.167	1.951	2.07e-22	1.47e-19
Cluster-28704.54757	929.391	3430.76	1.8837	2.16e-22	1.51e-19
Cluster-28704.13160	33.2021	232.621	2.7969	2.75e-22	1.91e-19
Cluster-28704.48659	852.969	3525.13	2.0465	3.15e-22	2.18e-19
Cluster-28704.47980	482.973	1294.22	1.4211	3.27e-22	2.25e-19
Cluster-28704.16125	121.611	762.958	2.6456	3.35e-22	2.28e-19
Cluster-28704.18720	597.039	3301.22	2.4655	3.57e-22	2.41e-19
Cluster-28704.58250	999.562	2888.69	1.53	4.35e-22	2.92e-19
Cluster-28704.27659	27.1684	427.598	3.9694	4.83e-22	3.22e-19
Cluster-28704.50791	359.409	1498.92	2.0602	4.86e-22	3.22e-19
Cluster-28704.18756	200.559	8.51381	-4.514	5.04e-22	3.32e-19
Cluster-28704.49231	162.493	4.59228	-5.1718	5.68e-22	3.71e-19
Cluster-28704.44319	3300.1	8400.84	1.348	7.22e-22	4.68e-19
Cluster-28704.58237	61.1179	1972.86	5.0082	7.69e-22	4.96e-19
Cluster-28704.20923	342.484	1009.25	1.5558	7.83e-22	5.01e-19
Cluster-28704.52575	426.132	1817.86	2.0905	8.37e-22	5.32e-19
Cluster-28704.30382	148.143	6.31751	-4.5649	8.64e-22	5.46e-19
Cluster-28704.39208	1359.1	5070.42	1.899	9.48e-22	5.95e-19
Cluster-28704.20924	638.708	2048.03	1.6789	9.87e-22	6.15e-19
Cluster-28704.41991	3433.99	8160.2	1.2485	1.06e-21	6.52e-19
Cluster-28704.50368	125.444	555.591	2.1414	1.06e-21	6.52e-19
Cluster-28704.16664	66.8287	315.114	2.2282	1.16e-21	7.12e-19
Cluster-28704.37254	146.475	846.213	2.529	1.34e-21	8.12e-19
Cluster-28704.21701	728.398	1854.65	1.3472	1.44e-21	8.68e-19
Cluster-28704.9663	148.361	874.694	2.5593	1.51e-21	9.07e-19
Cluster-28704.55832	437.442	1651.24	1.9158	1.56e-21	9.3e-19
Cluster-28704.64854	178.186	850.492	2.2504	1.62e-21	9.59e-19
Cluster-28704.55462	352.473	1144.46	1.696	2.03e-21	1.19e-18
Cluster-28704.34705	196.821	587.687	1.5805	2.21e-21	1.29e-18
Cluster-28704.60151	2084.03	7102.54	1.7688	2.23e-21	1.3e-18
Cluster-28704.42241	15628.6	45327.1	1.5361	2.28e-21	1.32e-18
Cluster-28704.34959	104.199	433.402	2.0513	2.37e-21	1.36e-18
Cluster-28704.23158	74.0432	546.792	2.8816	2.57e-21	1.46e-18
Cluster-28704.62324	54.6064	378.001	2.7938	3.6e-21	2.04e-18
Cluster-28704.34460	633.596	1845.4	1.5419	3.93e-21	2.22e-18
Cluster-28704.39837	4217.07	1849.27	-1.1895	4.39e-21	2.46e-18
Cluster-28704.63010	93.5037	473.153	2.3329	5.03e-21	2.8e-18
Cluster-28704.43222	3178.49	7485.24	1.2358	5.23e-21	2.89e-18
Cluster-28704.33373	475.447	78.6646	-2.5914	6.82e-21	3.75e-18
Cluster-28704.32525	454.323	1227.03	1.4333	7.39e-21	4.05e-18
Cluster-28704.68777	20.4655	207.721	3.3472	8.73e-21	4.75e-18
Cluster-28704.31285	1046.91	2593.56	1.3081	1.37e-20	7.4e-18
Cluster-28704.33240	449.998	1446.4	1.6838	1.58e-20	8.5e-18
Cluster-28704.35791	541.499	94.3797	-2.5201	1.82e-20	9.75e-18
Cluster-28704.41153	1981.52	7319.85	1.8851	1.95e-20	1.04e-17
Cluster-28704.3183	66.838	277.432	2.0492	2.09e-20	1.11e-17
Cluster-28704.62362	203.437	791.895	1.9597	2.14e-20	1.13e-17
Cluster-28704.28296	132.453	650.383	2.2927	2.39e-20	1.25e-17
Cluster-28704.8100	148.19	9.48135	-3.9529	2.4e-20	1.25e-17
Cluster-28704.57858	712.135	3039.31	2.0928	2.46e-20	1.27e-17
Cluster-28704.35929	1535.57	4561.68	1.5703	2.59e-20	1.34e-17
Cluster-28704.6868	57.5636	333.129	2.523	2.71e-20	1.39e-17
Cluster-28704.39175	1779.16	551.729	-1.6885	2.75e-20	1.4e-17
Cluster-28704.55125	694.948	223.715	-1.6355	2.93e-20	1.48e-17
Cluster-28704.61442	120.693	442.27	1.8708	3.12e-20	1.57e-17
Cluster-28704.56885	651.181	3576.13	2.4566	3.2e-20	1.6e-17
Cluster-28704.5150	126.229	525.857	2.0537	3.53e-20	1.76e-17
Cluster-28704.54961	904.113	2943.91	1.7027	3.67e-20	1.82e-17
Cluster-28704.23187	1124.46	2929.41	1.3817	3.88e-20	1.92e-17
Cluster-28704.60844	100.665	347.601	1.7844	4.83e-20	2.37e-17
Cluster-28704.41272	1934.91	5572.71	1.526	4.98e-20	2.43e-17
Cluster-28704.37034	3384.55	7356.69	1.1198	5.16e-20	2.51e-17
Cluster-28704.15049	252.173	826.353	1.7098	5.36e-20	2.59e-17
Cluster-28704.32512	90.8344	349.002	1.9332	5.59e-20	2.69e-17
Cluster-28704.44508	3431	1359.44	-1.335	6.2e-20	2.96e-17
Cluster-28704.45119	2766.81	906.127	-1.6107	6.51e-20	3.1e-17
Cluster-28704.34904	21.0925	251.387	3.5653	6.62e-20	3.13e-17
Cluster-28704.12169	1023.72	2965.4	1.534	7.4e-20	3.49e-17
Cluster-28704.40331	946.975	3393.94	1.8404	9.01e-20	4.22e-17
Cluster-28704.6599	24.6683	179.747	2.8682	9.28e-20	4.33e-17
Cluster-28704.32627	503.82	1513.83	1.5851	9.85e-20	4.57e-17
Cluster-28704.43919	657.929	2104.88	1.6759	1.13e-19	5.21e-17
Cluster-28704.2741	16.3364	171.528	3.381	1.16e-19	5.33e-17
Cluster-28704.22892	26.0925	246.557	3.2359	1.17e-19	5.34e-17
Cluster-28704.44413	1276.27	4160.49	1.7044	1.35e-19	6.14e-17
Cluster-28704.67900	194.825	915.411	2.2332	1.43e-19	6.46e-17
Cluster-28704.36021	867.878	2567.4	1.5648	1.47e-19	6.64e-17
Cluster-28704.51442	101.006	454.318	2.1633	1.8e-19	8.06e-17
Cluster-28704.49255	198.026	668.326	1.7512	1.84e-19	8.21e-17
Cluster-28704.22456	118.839	441.608	1.8964	2.04e-19	9.05e-17
Cluster-28704.21120	2404.75	7428.85	1.6269	2.28e-19	1.01e-16
Cluster-28704.50071	506.987	116.601	-2.1153	2.67e-19	1.18e-16
Cluster-28704.17492	110.598	399.928	1.8506	2.99e-19	1.31e-16
Cluster-28704.21832	365.333	1487.98	2.0258	3.12e-19	1.36e-16
Cluster-28704.43337	3380.46	7870.58	1.2189	3.35e-19	1.45e-16
Cluster-28704.57597	291.114	838.113	1.5217	3.84e-19	1.65e-16
Cluster-28704.57930	10.4403	125.025	3.5769	3.84e-19	1.65e-16
Cluster-28704.55052	544.263	1722.38	1.6616	4.13e-19	1.77e-16
Cluster-28704.46851	108.193	341.567	1.6564	4.23e-19	1.81e-16
Cluster-28704.24686	753.953	1766.33	1.2285	5.12e-19	2.17e-16
Cluster-28704.28875	433.213	1312.32	1.5963	5.56e-19	2.35e-16
Cluster-28704.44412	1834.39	5563.44	1.6005	5.58e-19	2.35e-16
Cluster-28704.29381	1153.52	3299.71	1.5155	5.89e-19	2.47e-16
Cluster-28704.67241	33.9928	178.358	2.3952	6.28e-19	2.62e-16
Cluster-28704.47566	777.384	259.299	-1.5793	6.44e-19	2.67e-16
Cluster-28704.29993	10.6774	115.503	3.4279	7.14e-19	2.95e-16
Cluster-28704.61414	95.0558	494.612	2.3746	7.35e-19	3.03e-16
Cluster-28704.42745	137.083	530.5	1.9507	7.54e-19	3.09e-16
Cluster-28704.39991	2352.59	5235.21	1.1537	8.64e-19	3.53e-16
Cluster-28704.52885	1441.91	4051.53	1.4897	1.04e-18	4.22e-16
Cluster-28704.56884	420.716	2493.7	2.5661	1.04e-18	4.22e-16
Cluster-28704.43603	606.008	2177.42	1.8435	1.09e-18	4.38e-16
Cluster-28704.63293	39.4746	230.594	2.5354	1.14e-18	4.56e-16
Cluster-28704.2500	1.76527	109.041	5.8868	1.19e-18	4.76e-16
Cluster-28704.11734	21.6927	150.997	2.7803	1.41e-18	5.6e-16
Cluster-28704.61004	521.687	1397.07	1.4213	1.46e-18	5.78e-16
Cluster-28704.50346	50.3079	209.107	2.0463	1.48e-18	5.83e-16
Cluster-28704.41169	1308.02	389.894	-1.7434	1.54e-18	6.07e-16
Cluster-28704.59247	295.835	967.514	1.7066	1.66e-18	6.49e-16
Cluster-28704.38037	145.811	500.217	1.7754	1.7e-18	6.61e-16
Cluster-28704.39485	4892.92	966.878	-2.338	1.74e-18	6.77e-16
Cluster-28704.31030	969.238	148.604	-2.7033	1.78e-18	6.87e-16
Cluster-28704.24947	795.809	2735.3	1.78	1.95e-18	7.51e-16
Cluster-28704.43920	3621.12	11129.7	1.6196	2.01e-18	7.69e-16
Cluster-28704.26001	2345.48	6015.26	1.3588	2.02e-18	7.72e-16
Cluster-28704.51181	739.117	2553.53	1.7881	2.35e-18	8.92e-16
Cluster-28704.16754	305.046	1033.57	1.7575	2.48e-18	9.39e-16
Cluster-28704.16135	23.2129	205.326	3.1218	2.6e-18	9.82e-16
Cluster-21399.0	138.322	5.65093	-4.6376	2.69e-18	1.01e-15
Cluster-28704.34703	353.963	926.646	1.3907	2.73e-18	1.02e-15
Cluster-28704.1811	7.09884	187.936	4.7228	2.92e-18	1.09e-15
Cluster-28704.3146	113.898	4.91839	-4.556	3.01e-18	1.11e-15
Cluster-28704.34952	137.776	1112.2	3.0118	3.01e-18	1.11e-15
Cluster-28704.43816	1719.83	3563.37	1.0508	3.37e-18	1.24e-15
Cluster-28704.12203	367.286	1514.04	2.0427	3.78e-18	1.39e-15
Cluster-28704.44287	2213.59	6283.84	1.5049	4.05e-18	1.48e-15
Cluster-28704.63819	61.3182	289.476	2.2313	4.07e-18	1.48e-15
Cluster-28704.16389	275.406	78.4644	-1.8158	4.5e-18	1.63e-15
Cluster-28704.42174	4846.16	18293.9	1.9165	4.55e-18	1.64e-15
Cluster-28704.46712	2294.01	971.621	-1.2399	4.62e-18	1.66e-15
Cluster-28704.52576	1000.08	3838.11	1.9393	4.75e-18	1.7e-15
Cluster-28704.39674	1247.66	571.041	-1.1266	4.83e-18	1.73e-15
Cluster-28704.44055	325.345	1128.53	1.7917	5.05e-18	1.8e-15
Cluster-28704.34427	716.385	119.499	-2.5844	5.22e-18	1.85e-15
Cluster-28704.10037	23.3287	215.141	3.2255	5.49e-18	1.94e-15
Cluster-28704.53277	685.86	1601.45	1.2225	5.64e-18	1.99e-15
Cluster-28704.41273	735.857	2146.47	1.544	5.86e-18	2.06e-15
Cluster-28704.31283	63.6479	245.04	1.9468	6.55e-18	2.29e-15
Cluster-28704.41224	2123.21	4871.35	1.1978	6.74e-18	2.35e-15
Cluster-28704.14810	229.217	51.0548	-2.1744	7.05e-18	2.45e-15
Cluster-28704.19629	410.483	1447.19	1.8157	7.57e-18	2.61e-15
Cluster-28704.56511	906.619	2108.78	1.217	7.56e-18	2.61e-15
Cluster-28704.34213	606.805	237.108	-1.3537	7.8e-18	2.68e-15
Cluster-28704.61937	363.669	2073.87	2.5114	8.18e-18	2.8e-15
Cluster-28704.1531	26.9042	160.48	2.5813	8.37e-18	2.85e-15
Cluster-28704.44242	144.046	618.307	2.0983	8.81e-18	2.99e-15
Cluster-28704.4845	191.128	4.89325	-5.3639	9.15e-18	3.1e-15
Cluster-28704.11752	644.002	226.894	-1.5007	9.26e-18	3.12e-15
Cluster-28704.33604	1698.11	3414.94	1.0077	9.83e-18	3.3e-15
Cluster-28704.38045	810.119	2144.48	1.403	9.93e-18	3.32e-15
Cluster-28704.45877	4236.97	1596.99	-1.4071	1.01e-17	3.38e-15
Cluster-28704.53154	206.07	1093.68	2.4066	1.03e-17	3.43e-15
Cluster-28704.21311	553.598	187.651	-1.5565	1.08e-17	3.57e-15
Cluster-28704.3862	8.01308	187.956	4.5283	1.08e-17	3.57e-15
Cluster-28704.32806	1815.01	3801.51	1.0661	1.25e-17	4.1e-15
Cluster-28704.39414	841.505	287.729	-1.544	1.36e-17	4.44e-15
Cluster-28704.57903	794.67	274.625	-1.5276	1.45e-17	4.73e-15
Cluster-28704.46849	223.67	608.26	1.4466	1.47e-17	4.78e-15
Cluster-28704.22026	229.776	46.136	-2.3001	1.49e-17	4.84e-15
Cluster-28704.40353	3577.49	13138.6	1.8766	1.5e-17	4.84e-15
Cluster-28704.19624	277.544	0	-10.495	1.6e-17	5.14e-15
Cluster-28704.39741	2292.81	4778.1	1.0592	1.73e-17	5.52e-15
Cluster-28704.60453	890.682	2752.88	1.6273	1.73e-17	5.52e-15
Cluster-28704.63823	93.1394	581.836	2.6417	1.76e-17	5.62e-15
Cluster-28704.43456	1294.47	3146.58	1.281	1.86e-17	5.91e-15
Cluster-28704.49584	1218.92	4250.47	1.8011	2e-17	6.34e-15
Cluster-28704.52538	661.267	1895.84	1.5175	2.06e-17	6.48e-15
Cluster-28704.57442	292.788	940.816	1.6822	2.06e-17	6.48e-15
Cluster-28704.45144	356.725	92.758	-1.9309	2.2e-17	6.9e-15
Cluster-28704.58926	2620.89	6435.41	1.2955	2.56e-17	7.99e-15
Cluster-28704.34600	655.051	1508.39	1.2022	2.78e-17	8.63e-15
Cluster-28704.36396	183.191	832.872	2.1813	2.78e-17	8.63e-15
Cluster-28704.39207	10228.2	38471.6	1.9111	3e-17	9.28e-15
Cluster-28704.61446	188.457	817.203	2.1148	3.07e-17	9.46e-15
Cluster-28704.64777	65.0797	223.39	1.7804	3.85e-17	1.18e-14
Cluster-28704.13709	250.113	980.883	1.9692	4.05e-17	1.24e-14
Cluster-28704.25517	1110.84	2829.03	1.3491	4.17e-17	1.28e-14
Cluster-28704.16622	531.988	1469.97	1.4639	4.29e-17	1.31e-14
Cluster-28704.25324	1039.62	455.558	-1.1898	4.62e-17	1.4e-14
Cluster-28704.32120	716.557	288.778	-1.3126	5.04e-17	1.52e-14
Cluster-28704.39197	949.014	344.361	-1.4602	5.04e-17	1.52e-14
Cluster-28704.40678	1899.82	4106.78	1.1118	5.01e-17	1.52e-14
Cluster-28704.37613	128.568	612.007	2.2475	5.6e-17	1.68e-14
Cluster-28704.49263	2864.48	1257.33	-1.1889	5.94e-17	1.78e-14
Cluster-28704.40898	29604	7952.01	-1.8962	5.99e-17	1.78e-14
Cluster-28704.66207	191.159	38.0738	-2.3112	6.1e-17	1.81e-14
Cluster-28704.56761	1128.01	3642.54	1.6901	6.5e-17	1.92e-14
Cluster-28704.66875	44.9897	265.948	2.5545	6.96e-17	2.05e-14
Cluster-28704.55969	382.466	2210.37	2.5288	7.01e-17	2.06e-14
Cluster-28704.50742	1113.03	300.237	-1.8898	7.09e-17	2.08e-14
Cluster-28704.29858	46.84	217.471	2.2048	7.45e-17	2.18e-14
Cluster-28704.57824	21.7509	161.264	2.869	7.77e-17	2.27e-14
Cluster-28704.25375	857.668	282.923	-1.597	7.83e-17	2.27e-14
Cluster-28704.55821	524.541	1897.75	1.8544	7.81e-17	2.27e-14
Cluster-28704.37915	10386.5	25958.4	1.3214	8.55e-17	2.47e-14
Cluster-28704.4157	46.1877	262.715	2.4929	9.16e-17	2.64e-14
Cluster-28704.14108	8.01611	102.714	3.7169	9.21e-17	2.64e-14
Cluster-28704.40931	5065.68	2322.33	-1.1249	1.02e-16	2.93e-14
Cluster-28704.32985	283.715	925.159	1.7042	1.12e-16	3.18e-14
Cluster-28704.24021	267.326	21.9651	-3.6066	1.16e-16	3.3e-14
Cluster-28704.9509	890.171	302.411	-1.56	1.21e-16	3.43e-14
Cluster-28704.10082	100.674	417.051	2.0541	1.22e-16	3.46e-14
Cluster-28704.27909	542.14	162.22	-1.7395	1.23e-16	3.46e-14
Cluster-28704.30552	20.968	131.87	2.6379	1.24e-16	3.49e-14
Cluster-28704.58669	39.9628	298.479	2.8939	1.32e-16	3.7e-14
Cluster-28704.33089	571.776	189.831	-1.5953	1.32e-16	3.7e-14
Cluster-28704.13539	780.368	3214.93	2.043	1.33e-16	3.7e-14
Cluster-28704.41561	892.749	408.398	-1.1272	1.4e-16	3.88e-14
Cluster-28704.46848	59.0712	212.327	1.8494	1.4e-16	3.88e-14
Cluster-28704.54312	75.599	274.27	1.8611	1.47e-16	4.07e-14
Cluster-28704.10451	223.028	589.429	1.4016	1.48e-16	4.08e-14
Cluster-28704.41168	4081.59	11590.4	1.5054	1.51e-16	4.14e-14
Cluster-28704.19775	221.572	750.06	1.7584	1.66e-16	4.55e-14
Cluster-28704.63821	416.013	1073.5	1.3661	1.71e-16	4.67e-14
Cluster-28704.44075	391.327	134.804	-1.5313	1.75e-16	4.75e-14
Cluster-28704.9261	80.9393	510.947	2.6639	1.77e-16	4.8e-14
Cluster-28704.32586	61.5159	237.884	1.9485	1.94e-16	5.26e-14
Cluster-28704.60097	219.561	784.348	1.8342	1.96e-16	5.28e-14
Cluster-28704.44049	86.4491	315.186	1.859	1.99e-16	5.35e-14
Cluster-28704.41503	446.633	1165.63	1.3844	2.03e-16	5.44e-14
Cluster-28704.30806	381.786	1654.58	2.1143	2.09e-16	5.59e-14
Cluster-28704.2275	35.1774	196.016	2.4846	2.15e-16	5.71e-14
Cluster-28704.44605	134.447	386.896	1.5246	2.15e-16	5.71e-14
Cluster-28704.52792	3489.27	8474.82	1.2802	2.2e-16	5.83e-14
Cluster-28704.53848	358.978	912.206	1.3422	2.2e-16	5.83e-14
Cluster-28704.58689	73.753	242.281	1.7125	2.39e-16	6.29e-14
Cluster-28704.31058	1314.31	6353.42	2.2727	2.45e-16	6.44e-14
Cluster-28704.49193	377.006	1566.7	2.0538	2.47e-16	6.49e-14
Cluster-28704.30321	882.472	2074.54	1.2317	2.6e-16	6.81e-14
Cluster-28704.40472	2526.03	1182.5	-1.0958	2.71e-16	7.08e-14
Cluster-28704.31445	611.573	3484.21	2.5095	3.14e-16	8.17e-14
Cluster-28704.42944	1429.52	3117.56	1.1244	3.3e-16	8.56e-14
Cluster-28704.28877	440.603	1402.7	1.6689	3.32e-16	8.58e-14
Cluster-28704.28230	126.532	407.242	1.6884	3.49e-16	9e-14
Cluster-28704.33466	1911.58	4783.24	1.3231	3.51e-16	9.04e-14
Cluster-28704.31230	215.192	47.0081	-2.1939	3.55e-16	9.12e-14
Cluster-28704.2569	5.53336	128.937	4.4993	3.58e-16	9.16e-14
Cluster-28704.40310	8220.03	20204.4	1.2976	3.67e-16	9.38e-14
Cluster-28704.29860	122.712	520.774	2.0773	3.91e-16	9.96e-14
Cluster-28704.47632	1140.49	4518.49	1.9853	3.94e-16	1e-13
Cluster-28704.39523	1448.49	666.924	-1.1191	4.01e-16	1.02e-13
Cluster-28704.27194	13.7471	102.374	2.9065	4.15e-16	1.05e-13
Cluster-28704.38705	392.933	153.315	-1.3575	4.28e-16	1.08e-13
Cluster-28704.35469	2871.83	830.657	-1.7879	4.41e-16	1.11e-13
Cluster-28704.52996	655.514	191.529	-1.7778	4.55e-16	1.14e-13
Cluster-28704.15515	605.321	187.072	-1.6933	4.91e-16	1.23e-13
Cluster-28704.40692	1050.83	2664.17	1.3415	5e-16	1.25e-13
Cluster-28704.38123	48.093	234.726	2.2752	5.18e-16	1.28e-13
Cluster-28704.39587	135.196	589.631	2.127	5.18e-16	1.28e-13
Cluster-28704.65336	84.9138	450.5	2.4073	5.77e-16	1.43e-13
Cluster-28704.39534	501.106	154.956	-1.6869	6.27e-16	1.55e-13
Cluster-28704.57122	326.257	882.191	1.433	6.34e-16	1.56e-13
Cluster-28704.52322	1882.66	611.629	-1.6207	6.65e-16	1.63e-13
Cluster-28704.15605	91.3956	2109.71	4.5285	6.82e-16	1.66e-13
Cluster-28704.38478	646.655	1756.36	1.4412	6.8e-16	1.66e-13
Cluster-28704.34421	123.44	566.213	2.1914	7.43e-16	1.81e-13
Cluster-28704.52294	646.525	1815.69	1.4881	7.95e-16	1.93e-13
Cluster-28704.47567	475.889	188.333	-1.3384	8.28e-16	2.01e-13
Cluster-28704.69299	296.094	744.75	1.3296	8.34e-16	2.02e-13
Cluster-28704.41604	1458.82	727.258	-1.0035	8.49e-16	2.04e-13
Cluster-28704.39106	186.25	496.324	1.4128	8.58e-16	2.06e-13
Cluster-28704.44919	1082.37	373.226	-1.5386	9.01e-16	2.16e-13
Cluster-28704.20056	1105.74	3119.91	1.4957	9.44e-16	2.26e-13
Cluster-28704.41286	2012.07	950.078	-1.0824	1.02e-15	2.43e-13
Cluster-28704.32672	315.788	727.797	1.2058	1.03e-15	2.44e-13
Cluster-28704.22691	77.1263	252.188	1.7053	1.07e-15	2.53e-13
Cluster-28704.10826	278.306	935.758	1.75	1.09e-15	2.57e-13
Cluster-28704.39033	6180.85	15001.4	1.279	1.09e-15	2.57e-13
Cluster-28704.51476	609.26	1799.24	1.5617	1.09e-15	2.57e-13
Cluster-28704.22416	298.453	742.23	1.3129	1.12e-15	2.62e-13
Cluster-28704.61494	672.22	272.332	-1.3007	1.17e-15	2.73e-13
Cluster-28704.19892	569.622	1881.08	1.7218	1.18e-15	2.76e-13
Cluster-28704.13866	448.43	1283.2	1.5146	1.19e-15	2.77e-13
Cluster-28704.40694	734.839	322.527	-1.1903	1.23e-15	2.86e-13
Cluster-28704.37912	3789.34	9734.28	1.3609	1.35e-15	3.13e-13
Cluster-28704.26887	62.4004	269.452	2.1019	1.39e-15	3.21e-13
Cluster-28704.23485	193.432	607.303	1.6472	1.39e-15	3.22e-13
Cluster-28704.34984	754.255	337.527	-1.1628	1.48e-15	3.41e-13
Cluster-28704.59649	461.36	983.944	1.0927	1.49e-15	3.42e-13
Cluster-28704.20125	90.9023	10.8754	-3.0783	1.53e-15	3.51e-13
Cluster-28704.53343	273.548	903.031	1.7223	1.62e-15	3.7e-13
Cluster-28704.48902	126.613	338.577	1.4186	1.65e-15	3.77e-13
Cluster-28704.46834	3072.51	8997.14	1.5497	1.72e-15	3.9e-13
Cluster-28704.45306	976.358	2739.05	1.4873	1.73e-15	3.92e-13
Cluster-28704.44397	171.291	31.5219	-2.421	1.75e-15	3.96e-13
Cluster-28704.55356	173.817	35.3291	-2.3024	1.77e-15	4.01e-13
Cluster-28704.40291	150.214	433.082	1.5239	1.81e-15	4.07e-13
Cluster-28704.45588	3281.68	880.605	-1.8978	1.81e-15	4.07e-13
Cluster-28704.17493	197.553	583.615	1.5632	1.86e-15	4.17e-13
Cluster-28704.46228	2128.4	946.462	-1.1685	2.09e-15	4.66e-13
Cluster-28704.34694	676.153	179.404	-1.9137	2.17e-15	4.83e-13
Cluster-28704.14577	127.371	7.77108	-4.0572	2.32e-15	5.13e-13
Cluster-28704.40984	732.225	277.614	-1.3939	2.36e-15	5.21e-13
Cluster-28704.5936	433.199	129.575	-1.7413	2.41e-15	5.33e-13
Cluster-28704.38347	4709	11685.5	1.3112	2.42e-15	5.33e-13
Cluster-28704.44393	291.228	47.4924	-2.5954	2.44e-15	5.36e-13
Cluster-28704.36203	331.379	1015.27	1.6131	2.48e-15	5.44e-13
Cluster-28704.42544	359.332	1018.1	1.4998	2.79e-15	6.1e-13
Cluster-28704.45769	2206.86	702.289	-1.6503	2.8e-15	6.11e-13
Cluster-28704.44664	508.983	1182.48	1.2141	2.86e-15	6.2e-13
Cluster-28704.54756	53.3635	294.557	2.4541	2.97e-15	6.43e-13
Cluster-28704.39997	5577.82	16819.1	1.5922	3.02e-15	6.53e-13
Cluster-28704.61443	78.409	345.252	2.1366	3.31e-15	7.15e-13
Cluster-28704.26921	1727.5	3746.22	1.1161	3.58e-15	7.71e-13
Cluster-28704.17281	455.039	1011.73	1.1528	3.63e-15	7.8e-13
Cluster-28704.59514	1348.94	2698.96	1.0006	3.71e-15	7.94e-13
Cluster-28704.35472	1931.57	590.978	-1.7061	3.72e-15	7.95e-13
Cluster-28704.45296	1350.91	3839.36	1.5061	4.03e-15	8.6e-13
Cluster-28704.54858	676.387	1725.25	1.3492	4.04e-15	8.6e-13
Cluster-28704.50180	891.005	3179.13	1.834	4.11e-15	8.73e-13
Cluster-28704.51993	261.238	607.142	1.2169	4.23e-15	8.95e-13
Cluster-28704.13629	145.895	18.3878	-2.9829	4.25e-15	8.99e-13
Cluster-28704.41765	735.253	2088.28	1.5051	4.41e-15	9.3e-13
Cluster-27936.0	112.199	6.93189	-3.978	4.45e-15	9.36e-13
Cluster-28704.58877	217.018	634.711	1.5442	4.49e-15	9.42e-13
Cluster-28704.14073	102.985	524.325	2.345	4.56e-15	9.55e-13
Cluster-28704.26225	23.4522	244.785	3.3761	4.67e-15	9.76e-13
Cluster-28704.48769	165.052	36.7435	-2.151	4.77e-15	9.94e-13
Cluster-28704.16453	324.687	77.4901	-2.0731	5.09e-15	1.06e-12
Cluster-28704.22371	210.411	511.601	1.2823	5.33e-15	1.11e-12
Cluster-28704.48607	338.247	860.763	1.3454	5.58e-15	1.16e-12
Cluster-28704.6893	104.902	4.63462	-4.4643	5.7e-15	1.18e-12
Cluster-28704.53427	964.811	3132.63	1.6979	5.86e-15	1.21e-12
Cluster-28704.31371	1091.08	3066.03	1.4909	6.12e-15	1.26e-12
Cluster-28704.22081	489.116	1352.09	1.4645	6.2e-15	1.27e-12
Cluster-28704.34095	123.028	10.4725	-3.5847	6.41e-15	1.31e-12
Cluster-28704.60455	104.797	607.123	2.5277	6.56e-15	1.34e-12
Cluster-28704.35380	776.972	344.053	-1.1752	6.6e-15	1.35e-12
Cluster-28704.61439	51.9538	262.784	2.3356	7e-15	1.43e-12
Cluster-28704.29664	5.85039	82.5012	3.8218	7.08e-15	1.44e-12
Cluster-28704.39539	586.176	248.727	-1.2357	7.31e-15	1.48e-12
Cluster-28704.62973	314.215	1733.06	2.4634	7.41e-15	1.5e-12
Cluster-28704.50141	2077.86	10993.4	2.4031	7.43e-15	1.5e-12
Cluster-28704.33733	127.534	406.687	1.6746	7.7e-15	1.55e-12
Cluster-28704.40971	9329.96	3476.64	-1.4241	7.76e-15	1.56e-12
Cluster-28704.40980	4891.7	12283.1	1.3282	8.53e-15	1.71e-12
Cluster-28704.35487	60.8889	215.297	1.8188	8.57e-15	1.72e-12
Cluster-28704.14439	332.925	1.72239	-7.5909	8.66e-15	1.73e-12
Cluster-28704.26118	64.1513	305.192	2.2525	8.78e-15	1.75e-12
Cluster-28704.46840	24.063	127.707	2.4185	9.38e-15	1.87e-12
Cluster-28704.33315	174.255	880.936	2.3377	9.52e-15	1.89e-12
Cluster-28704.31015	1307.6	2821.46	1.1089	1.02e-14	2.02e-12
Cluster-28704.4466	150.7	560.212	1.8941	1.04e-14	2.07e-12
Cluster-28704.56468	383.213	127.347	-1.595	1.08e-14	2.13e-12
Cluster-28704.13548	14.3221	112.493	2.9613	1.1e-14	2.16e-12
Cluster-28704.37787	3577.79	1567.97	-1.1897	1.12e-14	2.2e-12
Cluster-28704.45874	338.334	95.6795	-1.8129	1.17e-14	2.29e-12
Cluster-28704.21159	186.118	15.4034	-3.576	1.18e-14	2.32e-12
Cluster-28704.65904	162.271	9.50081	-4.0592	1.21e-14	2.35e-12
Cluster-28704.54358	3050.72	1241.28	-1.2958	1.43e-14	2.78e-12
Cluster-28704.34718	304.391	1684.34	2.4669	1.53e-14	2.98e-12
Cluster-28704.42743	484.046	150.9	-1.6772	1.7e-14	3.29e-12
Cluster-28704.20124	106.535	419.029	1.9723	1.72e-14	3.32e-12
Cluster-28704.22898	35.5025	218.506	2.6075	1.73e-14	3.34e-12
Cluster-28704.27991	86.1536	334.238	1.9491	1.74e-14	3.35e-12
Cluster-28704.43966	1120.76	4186.86	1.9015	1.8e-14	3.46e-12
Cluster-28704.49194	441.209	1974.14	2.1603	1.82e-14	3.5e-12
Cluster-28704.38402	1595.96	3269.71	1.0338	1.83e-14	3.51e-12
Cluster-28704.58356	933.012	2192.24	1.2327	1.98e-14	3.79e-12
Cluster-28704.38077	123.704	20.974	-2.541	2.11e-14	4.02e-12
Cluster-28704.31545	199.462	756.529	1.9275	2.14e-14	4.08e-12
Cluster-28704.23998	1936.28	927.358	-1.0621	2.22e-14	4.22e-12
Cluster-28704.42546	431.58	1164.14	1.4295	2.31e-14	4.38e-12
Cluster-28704.48080	226.808	609.797	1.4242	2.35e-14	4.44e-12
Cluster-28704.36457	1142.19	2695.42	1.2379	2.37e-14	4.48e-12
Cluster-28704.60527	147.089	572.266	1.9596	2.41e-14	4.55e-12
Cluster-28704.18296	343.57	749.429	1.1242	2.42e-14	4.55e-12
Cluster-28704.39482	730.08	1819.91	1.3168	2.75e-14	5.15e-12
Cluster-28704.2737	49.1126	253.215	2.3767	2.88e-14	5.39e-12
Cluster-28704.52726	1517.14	3804.25	1.326	2.89e-14	5.4e-12
Cluster-28704.46491	63.7292	458.999	2.846	3e-14	5.6e-12
Cluster-28704.38968	1764.11	4289.59	1.2811	3.23e-14	6.01e-12
Cluster-28704.42151	263.046	749.379	1.5056	3.25e-14	6.04e-12
Cluster-28704.38519	194.316	492.47	1.3383	3.31e-14	6.13e-12
Cluster-28704.40887	127.95	348.823	1.4421	3.31e-14	6.13e-12
Cluster-28704.38726	314.011	1022.34	1.7014	3.6e-14	6.63e-12
Cluster-28704.19698	335.912	818.571	1.2828	3.61e-14	6.63e-12
Cluster-28704.65673	96.7713	284.17	1.5515	4.03e-14	7.39e-12
Cluster-28704.11373	145.145	0	-9.561	4.04e-14	7.4e-12
Cluster-28704.25565	3756.97	14226.7	1.9208	4.06e-14	7.42e-12
Cluster-28704.48588	115.282	330.054	1.5131	4.16e-14	7.6e-12
Cluster-28704.36148	41.6391	173.744	2.0487	4.26e-14	7.76e-12
Cluster-28704.47347	15.4107	96.3972	2.6434	4.29e-14	7.8e-12
Cluster-28704.7851	31.2353	152.232	2.2736	4.39e-14	7.96e-12
Cluster-28704.56760	114.436	472.944	2.0439	4.43e-14	8e-12
Cluster-28704.53844	2699.04	5831.92	1.1109	4.59e-14	8.26e-12
Cluster-28704.50266	353.47	1174.57	1.7317	4.68e-14	8.41e-12
Cluster-28704.25304	65.031	344.865	2.396	4.74e-14	8.5e-12
Cluster-28704.32201	629.541	1507.55	1.2595	4.81e-14	8.62e-12
Cluster-28704.29991	11.7749	99.3552	3.04	4.93e-14	8.8e-12
Cluster-28704.37504	210.58	0.323266	-9.1351	4.96e-14	8.83e-12
Cluster-28704.7452	10.5864	154.095	3.8386	4.96e-14	8.83e-12
Cluster-28704.37580	1508.22	3455.84	1.1956	4.99e-14	8.87e-12
Cluster-28704.51450	51.8592	196.535	1.9284	5.3e-14	9.39e-12
Cluster-28704.20054	230.197	628.712	1.4482	5.37e-14	9.5e-12
Cluster-28704.3851	94.6627	3.18105	-4.8116	5.49e-14	9.7e-12
Cluster-28704.44459	998.467	3241.41	1.6979	5.53e-14	9.75e-12
Cluster-28704.39846	2160.67	4327.55	1.0014	5.63e-14	9.91e-12
Cluster-28704.6925	158.498	396.811	1.3242	5.89e-14	1.03e-11
Cluster-28704.41285	985.281	455.683	-1.1103	6.12e-14	1.07e-11
Cluster-28704.45859	1014.44	428.098	-1.2434	6.18e-14	1.08e-11
Cluster-28704.35518	654.047	1431.25	1.1277	6.24e-14	1.09e-11
Cluster-28704.21651	2347.42	9073.77	1.9504	6.31e-14	1.1e-11
Cluster-28704.50764	1283.86	2751.94	1.099	6.31e-14	1.1e-11
Cluster-28704.56096	1034.72	2322.29	1.1659	6.29e-14	1.1e-11
Cluster-28704.60095	66.6917	289.122	2.1093	6.34e-14	1.1e-11
Cluster-28704.23595	21.9954	128.412	2.5313	6.47e-14	1.12e-11
Cluster-28704.59656	114.309	7.53382	-3.9569	6.57e-14	1.13e-11
Cluster-28704.52484	1607.21	4501.63	1.4858	6.82e-14	1.18e-11
Cluster-28704.1969	1.4323	104.798	6.1115	6.85e-14	1.18e-11
Cluster-28704.29897	882.319	2046	1.2124	6.97e-14	1.2e-11
Cluster-28704.28914	117.225	6.90959	-4.0886	6.98e-14	1.2e-11
Cluster-28704.65447	55.6325	199.685	1.8437	7.04e-14	1.21e-11
Cluster-28704.60843	301.008	912.923	1.5971	7.34e-14	1.25e-11
Cluster-28704.10863	123.301	763.843	2.6281	7.44e-14	1.27e-11
Cluster-28704.55874	1294.03	619.688	-1.0618	7.45e-14	1.27e-11
Cluster-28704.39691	1912.09	790.579	-1.2724	7.67e-14	1.3e-11
Cluster-28704.43328	1139.32	531.94	-1.0975	7.76e-14	1.32e-11
Cluster-28704.53423	370.266	1050.36	1.5021	8.08e-14	1.37e-11
Cluster-28704.42977	2624.89	6980.78	1.4106	8.36e-14	1.41e-11
Cluster-28704.17936	107.012	527.847	2.3016	8.59e-14	1.45e-11
Cluster-28704.61441	74.4792	296.954	1.9936	9.18e-14	1.55e-11
Cluster-28704.45100	1003.43	2034.53	1.019	9.76e-14	1.64e-11
Cluster-28704.57228	1261.22	3633.23	1.5261	9.76e-14	1.64e-11
Cluster-28704.34262	208.16	673.476	1.6932	1.01e-13	1.69e-11
Cluster-28704.51861	726.188	2157.04	1.569	1.02e-13	1.71e-11
Cluster-28704.15424	215.569	653.946	1.6025	1.09e-13	1.81e-11
Cluster-28704.2553	3.01999	88.6243	4.8607	1.09e-13	1.82e-11
Cluster-28704.14522	5.30207	141.712	4.7119	1.1e-13	1.83e-11
Cluster-28704.41788	1419.38	531.503	-1.4142	1.1e-13	1.83e-11
Cluster-28704.40917	492.667	202.963	-1.2787	1.13e-13	1.88e-11
Cluster-28704.20686	553.363	246.872	-1.165	1.15e-13	1.9e-11
Cluster-28704.30880	789.79	282.085	-1.4806	1.15e-13	1.91e-11
Cluster-28704.50190	91.737	268.26	1.5481	1.16e-13	1.91e-11
Cluster-28704.12708	130.231	519.755	2.001	1.19e-13	1.96e-11
Cluster-28704.5573	18.4831	115.199	2.6274	1.19e-13	1.96e-11
Cluster-28704.40031	893.928	1957.31	1.1297	1.2e-13	1.96e-11
Cluster-28704.25358	70.1394	279.236	1.995	1.25e-13	2.05e-11
Cluster-28704.14323	36.5098	354.973	3.2686	1.3e-13	2.13e-11
Cluster-28704.40661	6762.8	15734.1	1.218	1.31e-13	2.14e-11
Cluster-28704.44239	410.999	1109.79	1.4306	1.31e-13	2.14e-11
Cluster-28704.46952	2849.34	6011.11	1.0768	1.4e-13	2.28e-11
Cluster-28704.34234	604.32	1852.17	1.6154	1.41e-13	2.29e-11
Cluster-28704.22311	65.2865	482.549	2.8772	1.42e-13	2.3e-11
Cluster-28704.36546	739.254	2567.96	1.7962	1.47e-13	2.38e-11
Cluster-28704.51992	384.273	892.274	1.2136	1.61e-13	2.6e-11
Cluster-28704.63569	40.8693	176.399	2.1069	1.66e-13	2.68e-11
Cluster-25850.0	90.8944	10.5986	-3.1522	1.67e-13	2.69e-11
Cluster-28704.33891	141.432	391.223	1.4642	1.81e-13	2.91e-11
Cluster-28704.47941	79.161	271.579	1.7697	1.82e-13	2.92e-11
Cluster-28704.43845	1981.74	5079.81	1.3573	1.84e-13	2.95e-11
Cluster-28704.34023	1112.18	3078.04	1.4678	1.92e-13	3.07e-11
Cluster-28704.14200	247.196	576.231	1.2211	2e-13	3.19e-11
Cluster-28704.51119	491.949	1694.38	1.7831	2.01e-13	3.2e-11
Cluster-28704.51120	13.9931	99.759	2.8092	2.17e-13	3.45e-11
Cluster-28704.22979	236.347	0.323266	-9.3017	2.19e-13	3.47e-11
Cluster-28704.45537	1156.27	492.534	-1.2286	2.29e-13	3.63e-11
Cluster-28704.4048	13.8355	190.504	3.7831	2.31e-13	3.65e-11
Cluster-28704.52147	646.078	1374.02	1.0886	2.34e-13	3.7e-11
Cluster-28704.50254	151.641	373.543	1.2968	2.41e-13	3.79e-11
Cluster-28704.5632	101.585	371.903	1.8654	2.42e-13	3.81e-11
Cluster-28704.8081	92.3557	1.29306	-6.0755	2.46e-13	3.86e-11
Cluster-28704.15547	1138.86	2840.71	1.3189	2.63e-13	4.12e-11
Cluster-28704.38881	5221.76	11518.6	1.1411	2.65e-13	4.15e-11
Cluster-28704.43292	2321.76	895.432	-1.3735	2.7e-13	4.21e-11
Cluster-28704.36017	137.806	539.103	1.968	2.72e-13	4.25e-11
Cluster-28704.41948	1391.61	646.647	-1.1038	2.75e-13	4.28e-11
Cluster-28704.62008	320.141	757.745	1.2406	2.77e-13	4.3e-11
Cluster-28704.40307	1755.31	4703.62	1.4222	2.8e-13	4.35e-11
Cluster-28704.61793	312.335	100.16	-1.6355	2.83e-13	4.39e-11
Cluster-28704.9727	25.9114	195.678	2.9058	2.84e-13	4.39e-11
Cluster-28704.11775	209.922	34.7415	-2.5852	2.93e-13	4.53e-11
Cluster-28704.57134	488.073	1022.8	1.0664	2.97e-13	4.59e-11
Cluster-28704.33605	1620.55	3377.93	1.0595	3e-13	4.62e-11
Cluster-28704.52457	223.953	54.4145	-2.0376	3.02e-13	4.64e-11
Cluster-28704.34391	2430.65	5786.96	1.2511	3.1e-13	4.76e-11
Cluster-28704.49627	808.744	371.219	-1.1253	3.22e-13	4.94e-11
Cluster-28704.33987	159.933	405.66	1.3395	3.24e-13	4.95e-11
Cluster-28704.42943	230.272	497.462	1.1096	3.29e-13	5.02e-11
Cluster-28704.45469	5719.03	2773.23	-1.0442	3.39e-13	5.15e-11
Cluster-28704.3080	10.2325	75.6178	2.8929	3.44e-13	5.21e-11
Cluster-28704.42920	11286	25458	1.1735	3.61e-13	5.46e-11
Cluster-28704.40921	539.697	1488.83	1.4616	3.63e-13	5.48e-11
Cluster-28704.2494	43.7155	210.62	2.2749	3.63e-13	5.48e-11
Cluster-28704.54467	340.307	823.252	1.272	3.65e-13	5.5e-11
Cluster-28704.34692	605.823	7998.09	3.7225	3.75e-13	5.64e-11
Cluster-28704.7855	112.956	1.18191	-6.7524	3.79e-13	5.69e-11
Cluster-28704.19696	551.956	1138.45	1.0452	3.82e-13	5.73e-11
Cluster-26100.0	105.878	4.38017	-4.5749	3.91e-13	5.86e-11
Cluster-28704.19960	154.365	457.639	1.5645	3.94e-13	5.88e-11
Cluster-28704.24861	1376.47	551.969	-1.3202	4.21e-13	6.28e-11
Cluster-28704.42481	1082.61	2525.08	1.2208	4.22e-13	6.28e-11
Cluster-28704.48007	446.131	186.889	-1.2524	4.32e-13	6.43e-11
Cluster-28704.37689	50.0745	397.626	2.9815	4.33e-13	6.43e-11
Cluster-28704.57444	368.456	1111.04	1.5891	4.38e-13	6.49e-11
Cluster-28704.25906	304.776	635.434	1.0607	4.45e-13	6.59e-11
Cluster-28704.40974	2832.42	5964.92	1.0741	4.53e-13	6.69e-11
Cluster-28704.40953	7909.06	2381.57	-1.731	4.61e-13	6.8e-11
Cluster-28704.28808	5988.14	13396.1	1.1614	4.69e-13	6.91e-11
Cluster-28704.44048	66.6672	297.749	2.1538	4.73e-13	6.95e-11
Cluster-28704.33186	434.611	1769.75	2.0246	4.78e-13	7.01e-11
Cluster-28704.47120	1542.88	581.276	-1.4058	4.78e-13	7.01e-11
Cluster-28704.65	13.1046	88.6876	2.7653	4.79e-13	7.01e-11
Cluster-28704.14318	130.255	6.9045	-4.278	4.84e-13	7.07e-11
Cluster-28704.31971	114.102	400.26	1.8048	4.86e-13	7.08e-11
Cluster-28704.40050	2349.7	899.833	-1.3833	4.98e-13	7.26e-11
Cluster-28704.25300	102.042	331.223	1.6924	5.06e-13	7.36e-11
Cluster-28704.2908	193.142	610.795	1.6553	5.1e-13	7.41e-11
Cluster-28704.61456	308.531	681.018	1.1412	5.11e-13	7.41e-11
Cluster-28704.39562	222.41	641.91	1.5242	5.2e-13	7.53e-11
Cluster-28704.64423	6.15186	88.4576	3.8074	5.22e-13	7.55e-11
Cluster-28704.28357	672.421	260.395	-1.3646	5.27e-13	7.61e-11
Cluster-28704.41946	583.905	273.637	-1.0932	5.43e-13	7.82e-11
Cluster-28704.18031	72.9152	2.60617	-4.7456	5.64e-13	8.11e-11
Cluster-28704.15446	52.2651	196.155	1.9002	5.78e-13	8.3e-11
Cluster-28704.17886	145.529	447.74	1.6208	5.79e-13	8.3e-11
Cluster-28704.32767	492.977	166.776	-1.5592	5.79e-13	8.3e-11
Cluster-28704.31761	1551.17	652.928	-1.2464	5.82e-13	8.32e-11
Cluster-28704.60612	132.163	382.495	1.5291	5.84e-13	8.34e-11
Cluster-28704.61716	116.448	307.005	1.4024	5.88e-13	8.38e-11
Cluster-28704.57037	15.0999	148.48	3.2917	6.34e-13	9e-11
Cluster-28704.37324	1758.38	3849.88	1.1304	6.47e-13	9.17e-11
Cluster-28704.1610	19.7871	112.911	2.5141	6.79e-13	9.61e-11
Cluster-28704.20576	446.758	182.661	-1.2906	7.25e-13	1.02e-10
Cluster-28704.19096	594.404	278.327	-1.0983	7.81e-13	1.1e-10
Cluster-28704.49875	925.683	2100.16	1.1814	7.91e-13	1.11e-10
Cluster-28704.19961	394.198	971.396	1.3011	8.15e-13	1.15e-10
Cluster-28704.59975	495.635	185.186	-1.4172	8.18e-13	1.15e-10
Cluster-28888.0	89.3785	1.81124	-5.6858	8.17e-13	1.15e-10
Cluster-28704.25940	426.904	1150.86	1.428	8.34e-13	1.17e-10
Cluster-28704.52738	344.414	915.306	1.4101	8.35e-13	1.17e-10
Cluster-22984.0	93.9214	5.13977	-4.3142	8.57e-13	1.2e-10
Cluster-28704.56944	305.863	1023.6	1.7441	8.6e-13	1.2e-10
Cluster-28704.41375	7386.94	3285.9	-1.1691	8.75e-13	1.22e-10
Cluster-28704.61988	399.803	143.639	-1.4788	9.1e-13	1.26e-10
Cluster-28704.36022	620.76	1594.57	1.3609	9.23e-13	1.28e-10
Cluster-28704.40643	564.247	206.945	-1.448	9.4e-13	1.3e-10
Cluster-28704.9987	204.021	64.4471	-1.6516	9.41e-13	1.3e-10
Cluster-28704.12207	99.1057	3.8741	-4.6965	9.46e-13	1.31e-10
Cluster-28704.21438	517.366	1190.54	1.2018	9.94e-13	1.37e-10
Cluster-28704.25564	313.291	1186.42	1.9201	9.96e-13	1.37e-10
Cluster-28704.10766	273.412	1065.53	1.9607	1.02e-12	1.4e-10
Cluster-28704.9564	152.965	439.113	1.5188	1.02e-12	1.4e-10
Cluster-28704.59170	22.6277	152.443	2.7534	1.06e-12	1.45e-10
Cluster-28704.18617	378.013	1170.37	1.6301	1.06e-12	1.45e-10
Cluster-28704.57642	979.688	457.582	-1.0959	1.06e-12	1.45e-10
Cluster-28704.3777	58.9656	255.478	2.1047	1.07e-12	1.46e-10
Cluster-28704.34337	299.824	722.483	1.2678	1.07e-12	1.46e-10
Cluster-28704.43403	214.327	747.488	1.7974	1.1e-12	1.49e-10
Cluster-28704.25487	16.696	441.233	4.7114	1.1e-12	1.5e-10
Cluster-28704.27862	703.171	320.024	-1.1363	1.11e-12	1.5e-10
Cluster-28704.33541	37.6361	181.11	2.2585	1.11e-12	1.51e-10
Cluster-28704.5459	104.032	1.70518	-5.9204	1.11e-12	1.51e-10
Cluster-28704.29142	123.214	657.505	2.4135	1.14e-12	1.55e-10
Cluster-28704.51601	76.1847	220.191	1.5305	1.18e-12	1.58e-10
Cluster-28704.2718	53.8375	186.019	1.7949	1.2e-12	1.62e-10
Cluster-28704.16033	35.9419	159.134	2.1524	1.24e-12	1.67e-10
Cluster-28704.9476	187.294	507.377	1.4387	1.29e-12	1.73e-10
Cluster-28704.25988	28.5807	186.295	2.6926	1.32e-12	1.77e-10
Cluster-28704.34017	675.98	1553.61	1.1991	1.34e-12	1.8e-10
Cluster-28704.41041	15345.9	32685.1	1.0907	1.36e-12	1.82e-10
Cluster-28704.27722	303.951	863.79	1.5066	1.44e-12	1.92e-10
Cluster-28704.36437	3235.58	12286.7	1.9247	1.49e-12	1.98e-10
Cluster-28704.46033	880.393	2014.12	1.1926	1.5e-12	1.99e-10
Cluster-28704.37042	730.934	1737.56	1.2477	1.5e-12	1.99e-10
Cluster-28704.57641	432.512	168.778	-1.3511	1.53e-12	2.03e-10
Cluster-28704.63113	272.444	599.673	1.1375	1.53e-12	2.03e-10
Cluster-28704.49772	80.6835	225.791	1.4853	1.54e-12	2.04e-10
Cluster-28704.33183	1041.28	4800.48	2.2043	1.56e-12	2.05e-10
Cluster-28704.51333	721.569	2093.62	1.5367	1.64e-12	2.17e-10
Cluster-28704.27200	221.893	71.5367	-1.6453	1.69e-12	2.23e-10
Cluster-28704.42591	2494.2	6629.15	1.4097	1.7e-12	2.24e-10
Cluster-28704.39910	2333.65	768.431	-1.6008	1.74e-12	2.28e-10
Cluster-28704.35315	576.047	1556.17	1.4317	1.89e-12	2.48e-10
Cluster-28704.60948	43.4905	198.545	2.1824	1.95e-12	2.55e-10
Cluster-28704.51972	420.108	1134.17	1.4296	2e-12	2.61e-10
Cluster-28704.65211	353.949	1065.27	1.5874	2.03e-12	2.65e-10
Cluster-28704.61360	587.053	1199.72	1.0301	2.08e-12	2.71e-10
Cluster-28704.59343	101.168	348.019	1.7818	2.08e-12	2.71e-10
Cluster-28704.40575	1073.47	379.375	-1.4975	2.12e-12	2.76e-10
Cluster-28704.57799	1780.65	3860.72	1.116	2.2e-12	2.86e-10
Cluster-28704.40215	1421.65	2889.61	1.0226	2.27e-12	2.95e-10
Cluster-28704.57455	184.688	499.862	1.4334	2.27e-12	2.95e-10
Cluster-28704.19918	235.659	629.473	1.4125	2.3e-12	2.97e-10
Cluster-28704.57554	558.963	1425.12	1.3496	2.35e-12	3.04e-10
Cluster-27012.0	73.6339	1.29306	-5.7483	2.39e-12	3.08e-10
Cluster-28704.20596	127.409	16.2324	-3.0038	2.46e-12	3.17e-10
Cluster-28704.20605	100.035	13.5475	-2.8892	2.48e-12	3.18e-10
Cluster-28704.33118	337.644	693.909	1.0372	2.53e-12	3.24e-10
Cluster-28704.8352	99.8965	296.488	1.5727	2.53e-12	3.25e-10
Cluster-28704.45765	612.416	1556.27	1.3451	2.55e-12	3.26e-10
Cluster-28704.12443	91.8829	309.554	1.753	2.58e-12	3.3e-10
Cluster-28704.47107	2917	11561.1	1.9866	2.71e-12	3.45e-10
Cluster-28704.54726	646.541	1458.52	1.1738	2.71e-12	3.45e-10
Cluster-28704.56229	967.506	2332.43	1.2683	2.75e-12	3.5e-10
Cluster-28704.25071	1154.96	2581.18	1.1599	2.76e-12	3.5e-10
Cluster-28704.35528	230.208	87.3216	-1.4012	2.8e-12	3.56e-10
Cluster-28704.17402	453.117	191.918	-1.2364	2.88e-12	3.64e-10
Cluster-28704.31559	845.345	1809.76	1.0967	2.87e-12	3.64e-10
Cluster-28704.46778	41.894	169.361	2.0223	3.02e-12	3.82e-10
Cluster-28704.43268	4323.49	10678.7	1.3042	3.04e-12	3.84e-10
Cluster-28704.38035	412.492	902.915	1.1321	3.08e-12	3.88e-10
Cluster-28704.40567	984.791	394.161	-1.3197	3.23e-12	4.06e-10
Cluster-28704.15729	174.167	447.801	1.3656	3.31e-12	4.15e-10
Cluster-28704.22671	150.106	357.744	1.2545	3.36e-12	4.22e-10
Cluster-28704.47747	116.694	360.186	1.622	3.42e-12	4.28e-10
Cluster-28704.55771	211.394	464.597	1.137	3.42e-12	4.28e-10
Cluster-28704.51953	1395.67	3080.08	1.1411	3.47e-12	4.33e-10
Cluster-28704.14340	137.824	473.633	1.7731	3.5e-12	4.35e-10
Cluster-28704.28951	327.531	839.655	1.355	3.49e-12	4.35e-10
Cluster-28704.48647	1112.49	476.812	-1.2196	3.49e-12	4.35e-10
Cluster-28704.64254	11.6408	105.193	3.1783	3.51e-12	4.37e-10
Cluster-28704.48962	208.257	65.5252	-1.6563	3.99e-12	4.94e-10
Cluster-28704.61214	395.873	1134.83	1.5169	3.99e-12	4.94e-10
Cluster-28704.19891	81.0699	313.845	1.9433	4.02e-12	4.96e-10
Cluster-28704.16570	57.9413	207.093	1.8366	4.29e-12	5.29e-10
Cluster-28704.10987	150.432	477.897	1.6702	4.39e-12	5.39e-10
Cluster-28704.33688	110.664	331.241	1.5734	4.5e-12	5.53e-10
Cluster-28704.32384	194.64	3056.55	3.9723	4.71e-12	5.77e-10
Cluster-28704.63728	701.555	2212.05	1.6554	4.78e-12	5.86e-10
Cluster-28704.41383	14751.8	51913.9	1.8152	4.95e-12	6.06e-10
Cluster-28704.33695	141.128	381.626	1.4309	5.13e-12	6.27e-10
Cluster-28704.8024	40.8518	252.491	2.6126	5.15e-12	6.28e-10
Cluster-28704.51397	293.245	877.331	1.5803	5.17e-12	6.3e-10
Cluster-28704.25704	156.399	426.725	1.4461	5.19e-12	6.31e-10
Cluster-28704.42541	557.132	1374.13	1.3011	5.19e-12	6.31e-10
Cluster-28704.63707	646.587	1632.92	1.3355	5.27e-12	6.4e-10
Cluster-24353.0	73.5964	2.95875	-4.7151	5.4e-12	6.54e-10
Cluster-28704.20176	77.6283	411.718	2.3981	5.47e-12	6.62e-10
Cluster-28704.37024	597.866	152.496	-1.9687	5.54e-12	6.7e-10
Cluster-28704.8161	180.942	525.049	1.5384	5.58e-12	6.74e-10
Cluster-28704.12982	72.525	3.60528	-4.3802	5.62e-12	6.77e-10
Cluster-28704.34691	536.026	5673.29	3.4035	5.61e-12	6.77e-10
Cluster-28704.22183	2008.25	5037.47	1.3263	5.66e-12	6.81e-10
Cluster-28704.44122	854.479	1786.7	1.0641	5.74e-12	6.9e-10
Cluster-28704.40598	5508.51	1983.45	-1.4728	5.77e-12	6.92e-10
Cluster-28704.51957	697.957	1713.29	1.2965	5.85e-12	7.01e-10
Cluster-28704.52958	212.626	602.273	1.4982	5.87e-12	7.03e-10
Cluster-28704.28705	555.26	1164.09	1.0689	5.95e-12	7.11e-10
Cluster-28704.24899	1231.09	326.181	-1.9189	6.02e-12	7.19e-10
Cluster-28704.28948	119.411	386.15	1.6857	6.03e-12	7.19e-10
Cluster-28704.55146	2823.99	1017.54	-1.4715	6.33e-12	7.53e-10
Cluster-28704.20145	362.932	731.437	1.0117	6.45e-12	7.68e-10
Cluster-28704.19613	220.97	547.535	1.3039	6.57e-12	7.8e-10
Cluster-28704.48591	5227.13	12076.9	1.2079	6.59e-12	7.82e-10
Cluster-28704.49533	470.483	211.276	-1.1548	6.83e-12	8.1e-10
Cluster-28704.1281	15.9404	149.386	3.196	6.9e-12	8.17e-10
Cluster-28704.20938	94.0626	319.265	1.757	6.98e-12	8.25e-10
Cluster-21908.0	72.8083	1.56472	-5.4262	7.05e-12	8.32e-10
Cluster-28704.34851	405.278	117.514	-1.7931	7.17e-12	8.46e-10
Cluster-28704.42351	327.983	140.697	-1.2195	7.33e-12	8.63e-10
Cluster-28704.43669	794.422	3412.57	2.1026	7.38e-12	8.67e-10
Cluster-28704.34750	1452.56	4362.6	1.586	7.59e-12	8.91e-10
Cluster-28704.33989	399.609	849.109	1.0866	7.88e-12	9.24e-10
Cluster-28704.16372	449.53	188.388	-1.2548	7.94e-12	9.29e-10
Cluster-28704.45597	818.093	1816.48	1.1494	7.97e-12	9.32e-10
Cluster-28704.51171	22.1886	102.591	2.2047	8.07e-12	9.43e-10
Cluster-28704.27648	70.8689	198.033	1.4802	8.1e-12	9.44e-10
Cluster-28704.25063	260.603	104.013	-1.3265	8.28e-12	9.65e-10
Cluster-28704.30121	166.043	33.1048	-2.3446	8.4e-12	9.77e-10
Cluster-28704.20259	3.92974	105.968	4.7389	8.65e-12	1e-09
Cluster-28704.22312	47.1818	315.632	2.7364	8.67e-12	1.01e-09
Cluster-28704.23101	302.389	857.692	1.5002	8.78e-12	1.02e-09
Cluster-18709.0	74.6561	3.76804	-4.3011	9.04e-12	1.05e-09
Cluster-28704.38420	469.08	2010.06	2.0987	9.21e-12	1.07e-09
Cluster-28704.40989	787.59	291.595	-1.4281	9.35e-12	1.08e-09
Cluster-28704.27578	465.065	193.329	-1.2622	9.64e-12	1.11e-09
Cluster-28704.55453	90.8584	13.6322	-2.7096	9.8e-12	1.13e-09
Cluster-28704.39989	149.942	40.8125	-1.8658	9.82e-12	1.13e-09
Cluster-28704.11059	158.987	470.036	1.5619	9.91e-12	1.14e-09
Cluster-28704.46166	2260.74	1069.83	-1.0782	1e-11	1.15e-09
Cluster-24325.0	86.744	1.50518	-5.9544	1.02e-11	1.17e-09
Cluster-28704.33592	14.9982	86.941	2.5134	1.04e-11	1.19e-09
Cluster-28704.51311	321.918	790.627	1.2974	1.08e-11	1.24e-09
Cluster-28704.41501	7769.94	18301	1.2358	1.09e-11	1.25e-09
Cluster-28704.44631	268.474	641.726	1.2551	1.1e-11	1.25e-09
Cluster-28704.50458	1066.85	2550.19	1.2573	1.12e-11	1.27e-09
Cluster-28704.37556	551.95	261.314	-1.0749	1.14e-11	1.3e-09
Cluster-28704.61412	8.29986	74.4583	3.1689	1.22e-11	1.38e-09
Cluster-28704.20945	94.3716	1.27586	-6.1178	1.23e-11	1.39e-09
Cluster-28704.42482	709.699	1536.2	1.1137	1.27e-11	1.43e-09
Cluster-28704.19487	3.56831	60.3579	4.1311	1.28e-11	1.44e-09
Cluster-28704.40151	1208.37	2720.58	1.1698	1.3e-11	1.47e-09
Cluster-28704.10195	17.4699	154.386	3.1293	1.32e-11	1.48e-09
Cluster-28704.48940	410.597	1063.09	1.3709	1.35e-11	1.51e-09
Cluster-28704.27748	150.203	432.235	1.5215	1.36e-11	1.53e-09
Cluster-28704.4749	70.2708	256.871	1.8613	1.38e-11	1.55e-09
Cluster-28704.3032	50.0628	300.594	2.5782	1.4e-11	1.57e-09
Cluster-28704.20170	125.303	27.8855	-2.185	1.4e-11	1.57e-09
Cluster-28704.42473	161.848	388.838	1.2696	1.41e-11	1.58e-09
Cluster-28704.44240	169.096	393.566	1.2156	1.43e-11	1.6e-09
Cluster-28704.42100	325.937	75.9148	-2.1094	1.45e-11	1.62e-09
Cluster-25722.0	79.7872	0.935392	-6.2853	1.5e-11	1.67e-09
Cluster-28704.51649	665.194	1620.86	1.2852	1.5e-11	1.67e-09
Cluster-28704.12868	277.798	96.536	-1.5286	1.5e-11	1.67e-09
Cluster-28704.12854	291.773	58.0381	-2.3142	1.53e-11	1.7e-09
Cluster-28704.37215	343.589	1199.41	1.8031	1.57e-11	1.74e-09
Cluster-18832.0	132.536	15.1644	-3.136	1.58e-11	1.75e-09
Cluster-28704.31765	767.126	295.11	-1.3741	1.59e-11	1.76e-09
Cluster-28704.42240	1113.08	2317.66	1.0574	1.6e-11	1.77e-09
Cluster-28704.14534	101.246	0.612126	-7.2006	1.62e-11	1.78e-09
Cluster-28704.34646	3289.57	14426.4	2.1326	1.63e-11	1.79e-09
Cluster-28704.55203	2798.05	5696.03	1.0252	1.63e-11	1.79e-09
Cluster-28704.14519	20.8828	188.24	3.1632	1.64e-11	1.8e-09
Cluster-28704.18343	6.09367	65.7726	3.4286	1.64e-11	1.8e-09
Cluster-28704.18426	76.8047	2.21125	-5.0267	1.68e-11	1.84e-09
Cluster-28704.24830	59.169	1.81124	-5.0937	1.7e-11	1.86e-09
Cluster-28704.51332	472.842	1213.01	1.3589	1.7e-11	1.86e-09
Cluster-28704.63729	430.052	1396.74	1.6972	1.7e-11	1.86e-09
Cluster-28704.31286	364.756	787.348	1.1076	1.78e-11	1.94e-09
Cluster-28704.20783	578.465	1546.23	1.4176	1.85e-11	2.02e-09
Cluster-28704.40261	17667	8013.89	-1.1403	1.92e-11	2.09e-09
Cluster-28704.57798	53.6884	215.657	2.0105	1.94e-11	2.11e-09
Cluster-28704.11186	107.387	561.953	2.3807	1.96e-11	2.12e-09
Cluster-28704.61787	83.9468	247.375	1.549	1.98e-11	2.14e-09
Cluster-28704.39248	2071.37	1000.92	-1.0493	2.03e-11	2.2e-09
Cluster-28704.19367	114.091	4.35787	-4.7526	2.07e-11	2.24e-09
Cluster-28704.56370	777.586	2028.52	1.3823	2.12e-11	2.29e-09
Cluster-28704.45168	300.849	689.529	1.1937	2.13e-11	2.3e-09
Cluster-28704.28950	168.207	434.807	1.3639	2.14e-11	2.31e-09
Cluster-28704.55594	151.355	429.237	1.5025	2.25e-11	2.42e-09
Cluster-28704.44453	364.925	875.961	1.2605	2.27e-11	2.44e-09
Cluster-28704.40504	1195.48	550.512	-1.1179	2.3e-11	2.47e-09
Cluster-28704.15065	351.436	776.795	1.1433	2.3e-11	2.47e-09
Cluster-28704.35471	182.333	44.4365	-2.0232	2.31e-11	2.47e-09
Cluster-28704.60549	341.626	130.444	-1.3833	2.33e-11	2.48e-09
Cluster-28704.63578	360.837	142.899	-1.3292	2.39e-11	2.54e-09
Cluster-28704.42366	104.416	308.75	1.5623	2.39e-11	2.55e-09
Cluster-28704.38642	100.716	23.2782	-2.1183	2.4e-11	2.55e-09
Cluster-28704.41812	1857.45	799.256	-1.2144	2.4e-11	2.55e-09
Cluster-28704.9029	69.1892	0	-8.4945	2.4e-11	2.55e-09
Cluster-28704.20354	162.53	501.762	1.6252	2.43e-11	2.58e-09
Cluster-28704.55475	1527.66	4642.5	1.6029	2.45e-11	2.59e-09
Cluster-28704.61013	322.811	697.035	1.108	2.48e-11	2.62e-09
Cluster-28704.37606	3202.43	6888.53	1.1047	2.5e-11	2.64e-09
Cluster-28704.50807	92.8025	333.566	1.8517	2.51e-11	2.65e-09
Cluster-28704.40056	267.381	83.6792	-1.6698	2.57e-11	2.71e-09
Cluster-28704.18900	61.535	3.61037	-4.0411	2.59e-11	2.72e-09
Cluster-28704.46240	78.5244	253.292	1.6822	2.61e-11	2.74e-09
Cluster-28704.41520	504.154	230.234	-1.1353	2.62e-11	2.75e-09
Cluster-28704.36600	300.235	119.971	-1.32	2.72e-11	2.85e-09
Cluster-28704.38317	1042.31	480.689	-1.1155	2.79e-11	2.92e-09
Cluster-28704.53817	413.216	949.832	1.2001	2.81e-11	2.94e-09
Cluster-28704.50189	96.5948	341.948	1.8243	2.82e-11	2.95e-09
Cluster-28704.5746	65.859	244.162	1.8802	2.87e-11	2.99e-09
Cluster-28704.40108	4465.52	1884.66	-1.245	2.9e-11	3.03e-09
Cluster-28704.39273	274.297	599.566	1.131	2.93e-11	3.05e-09
Cluster-28704.55482	297.555	126.639	-1.2346	3.03e-11	3.15e-09
Cluster-28704.41152	6274.75	16694.8	1.4116	3.04e-11	3.16e-09
Cluster-28704.33901	2166.12	4879.86	1.1713	3.05e-11	3.17e-09
Cluster-28704.26750	555.079	259.042	-1.0977	3.14e-11	3.25e-09
Cluster-28704.30692	159.113	417.774	1.3868	3.15e-11	3.26e-09
Cluster-28704.11020	97.0836	1.18191	-6.5233	3.17e-11	3.27e-09
Cluster-28704.29335	923.787	445.852	-1.0509	3.26e-11	3.37e-09
Cluster-28704.22976	1076.05	2651.21	1.3012	3.27e-11	3.38e-09
Cluster-28704.27479	198.494	489.109	1.2962	3.28e-11	3.38e-09
Cluster-28704.50895	567.737	1597.1	1.4901	3.29e-11	3.39e-09
Cluster-28704.24974	460.093	1034.48	1.1677	3.35e-11	3.45e-09
Cluster-28704.64776	64.5473	187.869	1.5371	3.37e-11	3.46e-09
Cluster-28704.36108	568.677	1347.92	1.2428	3.39e-11	3.47e-09
Cluster-28704.46175	187.162	439.411	1.2264	3.43e-11	3.51e-09
Cluster-28704.47304	691.841	1531.99	1.1451	3.45e-11	3.53e-09
Cluster-28704.25755	60.7594	228.008	1.8957	3.46e-11	3.54e-09
Cluster-28704.29637	234.429	758.791	1.6901	3.59e-11	3.66e-09
Cluster-28704.55222	541.073	161.843	-1.7325	3.78e-11	3.86e-09
Cluster-28704.16052	67.2775	6.05378	-3.4551	3.81e-11	3.88e-09
Cluster-28704.34865	253.34	71.0573	-1.8385	3.81e-11	3.88e-09
Cluster-28704.34331	437.463	957.707	1.1296	3.95e-11	4.01e-09
Cluster-28704.61715	414.016	835.594	1.014	3.97e-11	4.03e-09
Cluster-28704.46412	1077.93	2512.53	1.2209	4e-11	4.05e-09
Cluster-28704.40287	218.501	44.4398	-2.3061	4.01e-11	4.06e-09
Cluster-28704.31302	2563.27	7398.93	1.5296	4.02e-11	4.06e-09
Cluster-23606.0	65.5349	1.39912	-5.569	4.16e-11	4.2e-09
Cluster-28704.34706	82.2109	215.979	1.389	4.19e-11	4.23e-09
Cluster-28704.34960	126.712	320.961	1.3371	4.25e-11	4.28e-09
Cluster-28704.22389	2695.95	6834.8	1.3418	4.26e-11	4.29e-09
Cluster-28704.54573	827.457	315.105	-1.388	4.49e-11	4.52e-09
Cluster-28704.47508	896.751	2979.65	1.7322	4.52e-11	4.54e-09
Cluster-28704.18273	1052.26	2400.4	1.189	4.63e-11	4.64e-09
Cluster-28704.42490	6123.9	12672.4	1.0492	4.74e-11	4.74e-09
Cluster-28704.40495	4658.71	9626.5	1.047	4.83e-11	4.82e-09
Cluster-28704.62340	132.48	369.263	1.4734	4.91e-11	4.9e-09
Cluster-28704.32907	462.652	1230.02	1.4122	5.01e-11	4.98e-09
Cluster-28704.23138	864.298	1873.02	1.1141	5.03e-11	5.01e-09
Cluster-28704.47858	514.682	1245.66	1.2755	5.07e-11	5.04e-09
Cluster-28704.58785	236.154	89.8927	-1.3924	5.18e-11	5.14e-09
Cluster-28704.8080	131.84	343.742	1.3768	5.29e-11	5.24e-09
Cluster-28704.40335	928.021	462.885	-1.004	5.42e-11	5.35e-09
Cluster-28704.61800	110.281	332.16	1.5928	5.42e-11	5.35e-09
Cluster-28704.13547	99.4664	502.27	2.3321	5.44e-11	5.37e-09
Cluster-28704.22641	658.428	130.757	-2.3237	5.53e-11	5.45e-09
Cluster-28704.24299	61.721	332.396	2.4239	5.55e-11	5.47e-09
Cluster-28704.34330	542.088	1334.97	1.2991	5.57e-11	5.48e-09
Cluster-28704.46624	3871.28	1628.14	-1.2489	5.57e-11	5.48e-09
Cluster-28704.43734	411.298	972.525	1.2398	5.78e-11	5.67e-09
Cluster-28704.62007	271.231	927.499	1.7717	5.81e-11	5.7e-09
Cluster-28704.45101	334.315	124.183	-1.4237	5.84e-11	5.72e-09
Cluster-28704.19548	492.354	1179.07	1.2578	5.85e-11	5.72e-09
Cluster-28704.3642	1.01716	94.0854	6.6453	5.95e-11	5.81e-09
Cluster-28704.47703	94.3533	18.7971	-2.3155	6e-11	5.86e-09
Cluster-28704.14585	108.637	304.743	1.4832	6.04e-11	5.89e-09
Cluster-28704.38376	433.18	874.193	1.0116	6.05e-11	5.9e-09
Cluster-28704.50720	420.458	150.417	-1.4765	6.09e-11	5.93e-09
Cluster-28704.55463	217.821	602.29	1.4654	6.15e-11	5.98e-09
Cluster-28704.55472	168.775	527.486	1.6387	6.18e-11	6e-09
Cluster-28704.61888	536.886	1121.03	1.0603	6.2e-11	6.01e-09
Cluster-28704.5862	37.3062	163.748	2.1271	6.31e-11	6.12e-09
Cluster-28704.29192	748.322	1994.1	1.4122	6.35e-11	6.15e-09
Cluster-24020.3	59.7143	2.53452	-4.4672	6.45e-11	6.23e-09
Cluster-28704.14573	65.2299	5.59932	-3.5606	6.67e-11	6.44e-09
Cluster-28704.61148	448.938	1011.85	1.1711	6.71e-11	6.47e-09
Cluster-28704.47495	13.2588	80.6314	2.6041	6.81e-11	6.56e-09
Cluster-28704.10665	73.5088	1.95964	-5.1756	6.91e-11	6.65e-09
Cluster-28704.31818	130.452	315.334	1.2685	6.97e-11	6.69e-09
Cluster-28704.38820	2589.69	1222.32	-1.0847	6.97e-11	6.69e-09
Cluster-28704.51213	125.189	317.228	1.3396	7.12e-11	6.83e-09
Cluster-28704.14542	162.056	752.779	2.2139	7.23e-11	6.93e-09
Cluster-28704.22090	50.8754	181.34	1.8225	7.25e-11	6.93e-09
Cluster-28704.46072	194.472	63.3745	-1.6214	7.24e-11	6.93e-09
Cluster-28704.56943	67.2604	308.755	2.1997	7.28e-11	6.95e-09
Cluster-28704.3587	78.5032	3.95084	-4.2724	7.33e-11	7e-09
Cluster-28704.64803	221.811	601.326	1.4337	7.44e-11	7.1e-09
Cluster-28704.43508	854.307	2379.74	1.4772	7.5e-11	7.14e-09
Cluster-28704.32238	203.741	553.107	1.4371	7.55e-11	7.19e-09
Cluster-28704.41924	3631.38	7276.55	1.0026	7.6e-11	7.22e-09
Cluster-28704.14910	114.202	3056.82	4.7412	7.62e-11	7.24e-09
Cluster-28704.38027	2175.03	4632.21	1.0908	7.68e-11	7.29e-09
Cluster-28704.60520	112.262	425.128	1.9191	7.78e-11	7.37e-09
Cluster-28704.63957	345.193	132.595	-1.3774	7.78e-11	7.37e-09
Cluster-28704.9713	230.035	85.9164	-1.43	7.95e-11	7.51e-09
Cluster-28704.58666	53.4874	231.195	2.1003	7.97e-11	7.51e-09
Cluster-28704.29992	1140.49	4290.73	1.912	8.03e-11	7.56e-09
Cluster-28704.61438	40.0187	230.962	2.5214	8.03e-11	7.56e-09
Cluster-28704.36012	1913.06	452.879	-2.0787	8.06e-11	7.58e-09
Cluster-28704.45275	116.371	352.992	1.5974	8.09e-11	7.6e-09
Cluster-28704.24421	290.41	93.8301	-1.6255	8.12e-11	7.62e-09
Cluster-1032.0	623.937	203.585	-1.6087	8.36e-11	7.84e-09
Cluster-28704.10318	4.46428	64.9482	3.8333	8.49e-11	7.95e-09
Cluster-26147.0	77.0041	2.87499	-4.6699	8.66e-11	8.09e-09
Cluster-28704.39731	2280.13	5747	1.3331	8.86e-11	8.27e-09
Cluster-28704.50450	277.444	97.8333	-1.5088	8.89e-11	8.29e-09
Cluster-28704.28834	34.8763	161.282	2.2053	8.95e-11	8.33e-09
Cluster-28704.11653	34.7298	195.889	2.5123	9.08e-11	8.45e-09
Cluster-28704.31503	1404.01	593.641	-1.2397	9.09e-11	8.45e-09
Cluster-28704.1040	92.2348	2.83549	-5.0526	9.18e-11	8.53e-09
Cluster-22948.0	96.4718	0.735386	-7.1249	9.21e-11	8.54e-09
Cluster-28704.38362	305.449	745.841	1.2837	9.22e-11	8.54e-09
Cluster-21182.0	60.234	1.79404	-5.1204	9.36e-11	8.65e-09
Cluster-28704.53370	1304.41	636.088	-1.0336	9.35e-11	8.65e-09
Cluster-28704.46619	2014.96	4378.54	1.1191	9.37e-11	8.66e-09
Cluster-28704.30843	370.341	154.384	-1.2574	9.41e-11	8.68e-09
Cluster-28704.4158	29.2928	170.761	2.5581	9.5e-11	8.76e-09
Cluster-28704.11696	330.242	882.003	1.4142	9.53e-11	8.78e-09
Cluster-28704.19777	108.113	333.575	1.6235	9.56e-11	8.79e-09
Cluster-28704.53586	88.241	335.412	1.9258	9.63e-11	8.85e-09
Cluster-28704.60010	414.049	942.881	1.1846	9.83e-11	9.03e-09
Cluster-28704.46830	82.7723	355.848	2.0953	9.89e-11	9.08e-09
Cluster-28704.48192	64.5314	188.009	1.5365	9.95e-11	9.11e-09
Cluster-28704.58667	91.4274	365.429	1.993	9.95e-11	9.11e-09
Cluster-28704.41646	1347.35	3782.93	1.4888	1e-10	9.18e-09
Cluster-28704.58498	98.3149	394.199	2.0041	1.01e-10	9.2e-09
Cluster-28704.45420	349.734	115.863	-1.6015	1.01e-10	9.21e-09
Cluster-28704.32214	153.144	363.628	1.2418	1.01e-10	9.22e-09
Cluster-28704.37899	111.868	7.48957	-3.8618	1.03e-10	9.41e-09
Cluster-28704.14199	173.619	426.743	1.298	1.06e-10	9.6e-09
Cluster-28704.40029	18499.9	6537.09	-1.5006	1.06e-10	9.6e-09
Cluster-28704.51990	445.076	923.307	1.0516	1.08e-10	9.79e-09
Cluster-28704.64451	55.4755	3.40527	-4.1224	1.08e-10	9.79e-09
Cluster-28704.36028	293.552	821.469	1.4812	1.1e-10	9.95e-09
Cluster-19954.0	65.2129	1.07586	-5.9754	1.11e-10	9.99e-09
Cluster-28704.31279	995.177	493.566	-1.0104	1.11e-10	1e-08
Cluster-28704.14572	65.1663	7.4185	-3.1164	1.11e-10	1e-08
Cluster-28704.53588	13.4931	110.672	3.0585	1.13e-10	1.02e-08
Cluster-28704.42705	304.242	738.132	1.277	1.14e-10	1.03e-08
Cluster-28704.31268	389.19	162.97	-1.2527	1.14e-10	1.03e-08
Cluster-17705.0	55.6771	0	-8.1806	1.14e-10	1.03e-08
Cluster-28704.37921	1356.87	368.861	-1.8759	1.15e-10	1.03e-08
Cluster-28704.15360	8.98978	62.8879	2.8093	1.21e-10	1.08e-08
Cluster-28704.42642	3412.8	9955.14	1.5446	1.22e-10	1.09e-08
Cluster-28704.33620	193.626	607.017	1.6475	1.23e-10	1.1e-08
Cluster-28704.42184	108.476	303.355	1.4871	1.25e-10	1.11e-08
Cluster-28704.46790	693.651	332.4	-1.0591	1.26e-10	1.12e-08
Cluster-28704.39139	1861.07	4003.98	1.1045	1.29e-10	1.15e-08
Cluster-28704.13911	584.584	1640.73	1.4909	1.3e-10	1.16e-08
Cluster-28704.31534	104.132	447.12	2.0986	1.3e-10	1.16e-08
Cluster-28704.42769	1117.32	2527.73	1.1768	1.3e-10	1.16e-08
Cluster-28704.46425	1145.61	2357.29	1.0408	1.3e-10	1.16e-08
Cluster-28704.7900	80.4081	3.28201	-4.6694	1.31e-10	1.17e-08
Cluster-23328.0	50.1063	0	-8.0258	1.32e-10	1.17e-08
Cluster-28704.47300	236.864	486.354	1.0344	1.35e-10	1.2e-08
Cluster-28704.40915	591.273	243.05	-1.28	1.36e-10	1.2e-08
Cluster-28704.62613	296.141	738.597	1.3174	1.37e-10	1.21e-08
Cluster-28704.6600	48.8522	174.351	1.835	1.4e-10	1.23e-08
Cluster-28704.46640	2054.57	4862.87	1.2423	1.4e-10	1.23e-08
Cluster-28704.40918	215.355	83.4739	-1.3694	1.42e-10	1.24e-08
Cluster-28704.40388	397.668	170.485	-1.2202	1.43e-10	1.25e-08
Cluster-28704.58037	944.593	1948.34	1.0434	1.44e-10	1.26e-08
Cluster-28704.28771	268.971	99.3017	-1.4338	1.44e-10	1.26e-08
Cluster-28704.46254	237.499	566.558	1.2497	1.45e-10	1.27e-08
Cluster-28704.21647	1385.62	3019.26	1.1228	1.47e-10	1.29e-08
Cluster-25542.0	77.7476	0.969798	-6.2456	1.48e-10	1.29e-08
Cluster-28704.16608	333.39	1066.45	1.675	1.49e-10	1.3e-08
Cluster-28704.6098	118.608	30.0553	-1.9692	1.5e-10	1.31e-08
Cluster-25464.0	65.3119	1.58192	-5.2715	1.51e-10	1.31e-08
Cluster-28704.44108	82.9241	284.58	1.7754	1.51e-10	1.31e-08
Cluster-5168.0	0	354.831	11.015	1.51e-10	1.31e-08
Cluster-28704.67898	14.5831	156.74	3.4243	1.54e-10	1.34e-08
Cluster-28704.28360	216.581	497.75	1.1968	1.55e-10	1.35e-08
Cluster-28704.37711	144.921	18.5655	-2.9603	1.63e-10	1.41e-08
Cluster-28704.58070	234.916	695.542	1.5649	1.63e-10	1.41e-08
Cluster-28704.28240	575.617	168.522	-1.7657	1.64e-10	1.42e-08
Cluster-28704.20968	903.55	372.965	-1.2737	1.67e-10	1.44e-08
Cluster-28704.13271	6.97944	55.5662	2.976	1.68e-10	1.44e-08
Cluster-28704.5258	85.9902	5.61143	-4.005	1.68e-10	1.45e-08
Cluster-28704.47337	12.9492	71.0045	2.4539	1.7e-10	1.46e-08
Cluster-28704.21831	81.9061	311.611	1.9222	1.75e-10	1.5e-08
Cluster-28704.33689	101.687	332.134	1.6994	1.76e-10	1.51e-08
Cluster-28704.13865	130.869	348.533	1.4065	1.77e-10	1.52e-08
Cluster-28704.8066	107.787	268.861	1.3193	1.81e-10	1.55e-08
Cluster-28704.26403	464.722	221.904	-1.0696	1.82e-10	1.55e-08
Cluster-28704.36898	634.024	236.972	-1.4161	1.84e-10	1.57e-08
Cluster-24272.0	66.5272	1.27586	-5.6129	1.84e-10	1.57e-08
Cluster-24575.0	64.1012	3.31642	-4.342	1.88e-10	1.6e-08
Cluster-28704.28442	2185.51	4402.12	1.0098	1.9e-10	1.61e-08
Cluster-28704.50991	146.377	428.952	1.5475	1.9e-10	1.61e-08
Cluster-28429.2	60.077	2.56892	-4.4721	1.95e-10	1.65e-08
Cluster-28704.49022	126.149	379.526	1.5862	1.96e-10	1.66e-08
Cluster-28704.17176	85.4158	260.896	1.6158	2e-10	1.7e-08
Cluster-28704.40326	1222.87	2696.3	1.1408	2.03e-10	1.71e-08
Cluster-28704.16988	137.776	704.681	2.3531	2.07e-10	1.74e-08
Cluster-22863.0	64.095	1.24146	-5.5663	2.12e-10	1.79e-08
Cluster-28704.37904	2474.73	976.321	-1.3402	2.15e-10	1.81e-08
Cluster-28704.38153	681.848	292.48	-1.2171	2.16e-10	1.81e-08
Cluster-28704.36545	465.27	1632.76	1.8105	2.16e-10	1.81e-08
Cluster-28704.24831	53.8021	3.55367	-3.9519	2.18e-10	1.83e-08
Cluster-28704.37276	1537.72	3190.19	1.0518	2.19e-10	1.83e-08
Cluster-28704.51695	1130.43	2942.6	1.3791	2.2e-10	1.84e-08
Cluster-28704.18171	77.5988	16.0626	-2.2834	2.26e-10	1.89e-08
Cluster-28704.29301	15.6008	121.824	2.9627	2.31e-10	1.93e-08
Cluster-28704.35503	589.676	177.827	-1.7233	2.35e-10	1.97e-08
Cluster-28704.40106	2325.02	1159.16	-1.0041	2.36e-10	1.97e-08
Cluster-28704.25567	188.142	668.042	1.8259	2.4e-10	2e-08
Cluster-28704.35314	318.844	907.201	1.5051	2.48e-10	2.05e-08
Cluster-28704.46850	26.505	102.438	1.9474	2.49e-10	2.06e-08
Cluster-28704.48396	118.026	305.533	1.3646	2.59e-10	2.14e-08
Cluster-28704.50461	758.296	226.459	-1.7395	2.61e-10	2.16e-08
Cluster-28704.61430	69.5318	2.04565	-5.0755	2.64e-10	2.18e-08
Cluster-28704.64316	520.035	231.031	-1.1684	2.72e-10	2.25e-08
Cluster-28704.22413	142.281	415.566	1.541	2.75e-10	2.27e-08
Cluster-28704.15442	34.8249	136.283	1.9676	2.81e-10	2.32e-08
Cluster-28704.18618	71.6309	291.73	2.0222	2.86e-10	2.35e-08
Cluster-28704.13676	78.9974	10.5916	-2.8958	2.87e-10	2.35e-08
Cluster-28704.36190	71.9611	224.072	1.6265	2.88e-10	2.36e-08
Cluster-28704.4729	53.7502	177.653	1.7287	2.89e-10	2.37e-08
Cluster-28704.52979	563.111	1528.1	1.4396	2.9e-10	2.37e-08
Cluster-28704.13061	86.5584	14.2727	-2.6408	2.93e-10	2.4e-08
Cluster-28704.18424	66.014	5.72768	-3.5096	2.95e-10	2.41e-08
Cluster-28704.61199	324.792	147.879	-1.1351	2.96e-10	2.42e-08
Cluster-28704.33698	139.457	401.983	1.5195	2.99e-10	2.44e-08
Cluster-28704.45301	133.274	310.909	1.2184	3e-10	2.44e-08
Cluster-28704.2628	119.956	25.9025	-2.1854	3.04e-10	2.46e-08
Cluster-28704.50523	107.67	490.365	2.1817	3.05e-10	2.47e-08
Cluster-21553.0	57.1904	0	-8.219	3.09e-10	2.51e-08
Cluster-28704.46795	489.478	1092.88	1.157	3.14e-10	2.54e-08
Cluster-28704.8262	59.0535	2.56892	-4.448	3.14e-10	2.54e-08
Cluster-28704.61580	42.8371	249.622	2.531	3.2e-10	2.58e-08
Cluster-28704.62361	22.0665	91.4896	2.0666	3.24e-10	2.62e-08
Cluster-28704.42161	47.2138	144.955	1.6159	3.32e-10	2.67e-08
Cluster-28704.63631	139.819	323.11	1.2064	3.32e-10	2.67e-08
Cluster-28704.63059	22.2183	93.6428	2.0776	3.33e-10	2.68e-08
Cluster-28704.45243	1784.18	5167.29	1.5337	3.35e-10	2.69e-08
Cluster-28704.31817	2702.32	6264.09	1.2125	3.38e-10	2.71e-08
Cluster-28704.53033	791.982	1758.29	1.1494	3.43e-10	2.75e-08
Cluster-28704.59650	111.173	260.696	1.2334	3.48e-10	2.79e-08
Cluster-28704.36647	212.133	427.989	1.0116	3.53e-10	2.83e-08
Cluster-28704.6653	147.132	331.009	1.1737	3.54e-10	2.83e-08
Cluster-28704.60013	274.206	651.707	1.251	3.58e-10	2.86e-08
Cluster-23098.0	65.5325	2.62337	-4.5951	3.62e-10	2.89e-08
Cluster-28704.9612	90.9197	4.85884	-4.2907	3.73e-10	2.97e-08
Cluster-28704.33181	73.2935	322.72	2.1367	3.79e-10	3.02e-08
Cluster-28704.9656	77.6651	2.65268	-4.9644	3.83e-10	3.05e-08
Cluster-28704.37894	617.497	278.639	-1.1479	3.86e-10	3.07e-08
Cluster-17766.0	56.5854	1.04145	-5.7747	3.88e-10	3.08e-08
Cluster-28704.13232	445.512	183.623	-1.2731	3.93e-10	3.12e-08
Cluster-28704.38381	130.717	313.003	1.2562	3.95e-10	3.13e-08
Cluster-28704.33696	86.6761	255.036	1.5466	3.96e-10	3.14e-08
Cluster-28704.40370	2525.11	1169.82	-1.1086	3.96e-10	3.14e-08
Cluster-28704.36215	501.132	225.491	-1.1494	4.02e-10	3.18e-08
Cluster-28704.39206	2174.07	5336.13	1.295	4.03e-10	3.18e-08
Cluster-28704.47722	2156.17	79.845	-4.7551	4.07e-10	3.2e-08
Cluster-20922.0	50.4732	0	-8.0398	4.07e-10	3.21e-08
Cluster-28704.39365	495.699	172.849	-1.5149	4.09e-10	3.22e-08
Cluster-28704.13015	75.7953	2.01125	-5.2104	4.1e-10	3.22e-08
Cluster-28704.39363	824.99	2826.73	1.7762	4.18e-10	3.28e-08
Cluster-28704.63242	121.798	7.74594	-4.0166	4.31e-10	3.38e-08
Cluster-28704.34605	1043.97	2417.34	1.2102	4.33e-10	3.4e-08
Cluster-28704.34918	204.425	542.386	1.4036	4.4e-10	3.44e-08
Cluster-28704.19200	569.811	2019.23	1.824	4.45e-10	3.48e-08
Cluster-28704.10815	221.619	496.786	1.1609	4.59e-10	3.59e-08
Cluster-26128.0	56.0482	3.92345	-3.9646	4.62e-10	3.61e-08
Cluster-28704.12380	163.403	358.275	1.1379	4.63e-10	3.61e-08
Cluster-28704.27506	1170.24	2446.34	1.0627	4.63e-10	3.61e-08
Cluster-28704.15854	532.676	171.635	-1.6281	4.79e-10	3.73e-08
Cluster-21637.0	61.1096	0	-8.3153	4.83e-10	3.76e-08
Cluster-28704.26484	16.3142	78.5211	2.2639	4.9e-10	3.81e-08
Cluster-28704.34841	666.822	304.521	-1.1289	4.96e-10	3.86e-08
Cluster-28704.23108	412.762	928.064	1.1706	5e-10	3.88e-08
Cluster-28704.11989	658.298	1368.03	1.0535	5.1e-10	3.95e-08
Cluster-28704.44247	539.306	1129.1	1.0636	5.13e-10	3.98e-08
Cluster-28704.44389	26.7767	99.9998	1.8941	5.16e-10	4e-08
Cluster-28704.50135	127.174	292.079	1.1982	5.27e-10	4.07e-08
Cluster-28704.41634	941.987	443.997	-1.082	5.3e-10	4.09e-08
Cluster-28704.61220	98.8507	335.999	1.7595	5.3e-10	4.09e-08
Cluster-18748.0	58.6536	4.09415	-3.8356	5.51e-10	4.24e-08
Cluster-28704.45457	1484.65	3304.2	1.1537	5.56e-10	4.28e-08
Cluster-28704.37888	234.924	476.428	1.0201	5.58e-10	4.3e-08
Cluster-28704.47930	58.7343	6.76403	-3.1519	5.63e-10	4.33e-08
Cluster-28704.54714	656.022	1470.31	1.1622	5.71e-10	4.38e-08
Cluster-28704.55768	569.946	1348.4	1.24	5.73e-10	4.39e-08
Cluster-28704.48614	679.878	1375.22	1.0148	5.76e-10	4.41e-08
Cluster-28704.16500	219.506	2101.5	3.2582	5.82e-10	4.45e-08
Cluster-28704.29204	640.669	1460.72	1.1872	5.83e-10	4.46e-08
Cluster-28704.10638	22.6499	95.9698	2.0654	5.89e-10	4.5e-08
Cluster-28704.66522	84.4189	5.18211	-4.084	5.93e-10	4.52e-08
Cluster-28704.42540	200.741	508.856	1.337	6.02e-10	4.59e-08
Cluster-28704.33758	98.3328	16.2664	-2.558	6.08e-10	4.63e-08
Cluster-28704.52007	159.306	417.557	1.388	6.25e-10	4.76e-08
Cluster-28704.36330	366.937	910.96	1.3092	6.31e-10	4.79e-08
Cluster-28704.11689	76.9753	260.579	1.7502	6.33e-10	4.81e-08
Cluster-28704.40824	177.749	565.828	1.6699	6.35e-10	4.82e-08
Cluster-28704.18417	168.18	63.0512	-1.4212	6.39e-10	4.84e-08
Cluster-28704.38474	365.282	143.239	-1.3466	6.38e-10	4.84e-08
Cluster-28704.41505	178.892	458.898	1.3603	6.5e-10	4.92e-08
Cluster-28704.14411	34.1446	155.178	2.1762	6.58e-10	4.97e-08
Cluster-28704.45383	1375.77	3087.65	1.1657	6.58e-10	4.97e-08
Cluster-28704.29128	276.38	805.425	1.544	6.62e-10	4.99e-08
Cluster-28704.49586	119.308	467.233	1.9669	6.8e-10	5.12e-08
Cluster-22090.0	16.253	154.513	3.2364	6.84e-10	5.15e-08
Cluster-28704.33066	107.326	289.762	1.4331	6.88e-10	5.17e-08
Cluster-22843.0	61.1425	1.07586	-5.8817	6.91e-10	5.19e-08
Cluster-28704.63112	73.8244	229.171	1.6408	7.06e-10	5.29e-08
Cluster-28704.61031	153.418	513.067	1.7364	7.1e-10	5.32e-08
Cluster-28704.40506	1479.31	461.017	-1.6793	7.2e-10	5.39e-08
Cluster-28704.43792	231.915	53.1365	-2.1453	7.22e-10	5.4e-08
Cluster-28704.36027	184.859	619.98	1.7418	7.25e-10	5.42e-08
Cluster-28704.45860	59.7044	164.09	1.4601	7.27e-10	5.43e-08
Cluster-28704.37630	70.4022	193.663	1.4561	7.3e-10	5.45e-08
Cluster-28704.19913	48.7716	176.046	1.8438	7.5e-10	5.59e-08
Cluster-28704.10629	55.0141	2.66989	-4.4755	7.53e-10	5.59e-08
Cluster-28704.68037	111.275	7.26501	-3.9722	7.52e-10	5.59e-08
Cluster-28704.44433	90.9289	240.747	1.4062	7.54e-10	5.6e-08
Cluster-28704.62763	107.919	328.427	1.6029	7.55e-10	5.6e-08
Cluster-28704.67262	81.4704	5.50537	-3.9392	7.55e-10	5.6e-08
Cluster-28704.51536	195.261	56.8161	-1.7801	7.91e-10	5.86e-08
Cluster-28704.35670	719.894	1570.26	1.1261	7.94e-10	5.88e-08
Cluster-28704.31533	1736.11	5170.32	1.5744	8.03e-10	5.94e-08
Cluster-28704.37033	48.2061	2.21125	-4.3487	8.04e-10	5.95e-08
Cluster-28704.34191	613.634	1487.1	1.278	8.05e-10	5.95e-08
Cluster-28704.44293	164.128	398.525	1.2759	8.07e-10	5.96e-08
Cluster-28704.23092	595.639	276.236	-1.1044	8.37e-10	6.17e-08
Cluster-28704.24406	371.866	979.463	1.3954	8.44e-10	6.22e-08
Cluster-28704.17119	379.306	150.228	-1.3347	8.45e-10	6.22e-08
Cluster-28704.25194	356.726	957.263	1.4208	8.46e-10	6.22e-08
Cluster-28704.38620	378.126	183.869	-1.0414	8.79e-10	6.46e-08
Cluster-16618.0	58.9141	1.16471	-5.8151	8.83e-10	6.49e-08
Cluster-28704.66430	49.6486	240.794	2.2731	8.95e-10	6.56e-08
Cluster-28704.57532	102.758	294.232	1.519	9.01e-10	6.6e-08
Cluster-28704.950	94.187	14.8798	-2.7072	9.01e-10	6.6e-08
Cluster-28704.41535	103.545	7.54593	-3.8371	9.21e-10	6.72e-08
Cluster-28704.39278	97.5939	322.456	1.7203	9.23e-10	6.73e-08
Cluster-19921.13	58.1883	1.9396	-4.8354	9.33e-10	6.8e-08
Cluster-26304.9	51.385	3.65689	-3.872	9.36e-10	6.81e-08
Cluster-28704.4298	78.3337	2.1001	-5.2397	9.38e-10	6.82e-08
Cluster-28704.17517	50.5281	182.991	1.8417	9.47e-10	6.88e-08
Cluster-28704.17035	403.128	173.597	-1.2146	9.49e-10	6.89e-08
Cluster-28704.29824	100.304	295.634	1.5543	9.68e-10	7.02e-08
Cluster-28704.40276	106.802	7.63988	-3.8411	9.84e-10	7.13e-08
Cluster-22440.0	42.4277	0	-7.7885	9.94e-10	7.18e-08
Cluster-28704.39839	789.293	316.826	-1.3142	9.93e-10	7.18e-08
Cluster-28704.48534	342.498	724.384	1.0786	9.94e-10	7.18e-08
Cluster-29696.0	50.0464	0	-8.0281	1e-09	7.23e-08
Cluster-28704.43195	140.439	299.057	1.0908	1e-09	7.24e-08
Cluster-28704.29660	214.263	624.917	1.5396	1.01e-09	7.25e-08
Cluster-28704.50037	145.683	355.542	1.2878	1.01e-09	7.26e-08
Cluster-28704.39023	146.775	41.7801	-1.807	1.03e-09	7.39e-08
Cluster-28704.38463	206.448	80.283	-1.3631	1.06e-09	7.64e-08
Cluster-28704.15087	245.67	792.208	1.6865	1.06e-09	7.64e-08
Cluster-28867.0	72.0057	0.969798	-6.1369	1.06e-09	7.64e-08
Cluster-28704.35285	57.2376	3.52152	-3.9495	1.07e-09	7.66e-08
Cluster-28704.3275	17.8082	88.3491	2.3244	1.07e-09	7.67e-08
Cluster-28704.57199	55.0425	191.934	1.8181	1.07e-09	7.69e-08
Cluster-28704.8950	85.2709	4.06901	-4.4464	1.07e-09	7.69e-08
Cluster-28704.35671	21.4747	91.7314	2.0936	1.08e-09	7.71e-08
Cluster-28704.30879	279.71	76.283	-1.8661	1.09e-09	7.81e-08
Cluster-28704.44434	420.953	966.223	1.1996	1.09e-09	7.81e-08
Cluster-28704.45258	73.3465	259.475	1.8128	1.1e-09	7.85e-08
Cluster-28704.12713	804.074	2309.57	1.5225	1.11e-09	7.88e-08
Cluster-28704.19943	647.205	1998.9	1.6251	1.11e-09	7.88e-08
Cluster-28704.14062	159.988	603.725	1.9104	1.12e-09	7.92e-08
Cluster-28704.44237	203.561	492.627	1.2703	1.13e-09	8.01e-08
Cluster-28704.56047	55.6399	1.58192	-5.0401	1.14e-09	8.06e-08
Cluster-28704.39690	5294.85	2088.02	-1.3417	1.14e-09	8.1e-08
Cluster-28704.38363	394.105	807.579	1.0328	1.14e-09	8.1e-08
Cluster-28704.27199	497.007	218.242	-1.1921	1.16e-09	8.17e-08
Cluster-28704.13991	169.522	37.8544	-2.1551	1.16e-09	8.19e-08
Cluster-28704.40625	386.02	153.389	-1.3233	1.18e-09	8.3e-08
Cluster-28704.35417	21.8898	103.191	2.2347	1.18e-09	8.31e-08
Cluster-28704.33687	48.5724	149.828	1.615	1.18e-09	8.33e-08
Cluster-28704.57640	198.942	59.2087	-1.7497	1.19e-09	8.36e-08
Cluster-28704.34950	232.991	62.0783	-1.9199	1.2e-09	8.44e-08
Cluster-28704.62360	9.19135	67.6977	2.8793	1.21e-09	8.49e-08
Cluster-23451.0	46.8253	1.59913	-4.7795	1.23e-09	8.63e-08
Cluster-14749.8	87.9665	4.89325	-4.2353	1.23e-09	8.66e-08
Cluster-28704.4618	71.9958	0.306063	-7.5892	1.25e-09	8.74e-08
Cluster-28704.46467	2786.82	6957.86	1.3197	1.28e-09	8.96e-08
Cluster-28704.48608	760.819	1589.21	1.0616	1.28e-09	8.96e-08
Cluster-28704.48518	24.4409	96.4313	1.9685	1.28e-09	8.97e-08
Cluster-28704.14584	187.648	528.638	1.4917	1.3e-09	9.06e-08
Cluster-21803.0	65.3871	2.74663	-4.5735	1.3e-09	9.06e-08
Cluster-28704.42740	485.04	206.185	-1.2294	1.34e-09	9.32e-08
Cluster-23583.0	42.8228	0	-7.8031	1.39e-09	9.69e-08
Cluster-28704.33617	362.301	866.941	1.2582	1.39e-09	9.69e-08
Cluster-28704.39985	526.886	1087.04	1.0431	1.41e-09	9.81e-08
Cluster-28704.46995	4004.83	9531.96	1.251	1.41e-09	9.81e-08
Cluster-28704.28249	79.2935	0.646532	-6.8554	1.42e-09	9.88e-08
Cluster-28704.54683	577.057	1315	1.1858	1.45e-09	1e-07
Cluster-28704.49144	644.705	1452.14	1.1718	1.48e-09	1.02e-07
Cluster-28704.9528	76.234	5.05885	-3.9551	1.49e-09	1.03e-07
Cluster-28704.5266	140.068	27.7393	-2.3462	1.49e-09	1.03e-07
Cluster-28704.63078	535.178	249.986	-1.1025	1.5e-09	1.03e-07
Cluster-28704.39931	54.4968	163.125	1.5944	1.5e-09	1.04e-07
Cluster-28704.22225	225.328	499.984	1.149	1.51e-09	1.04e-07
Cluster-28704.41430	1581.87	756.947	-1.0625	1.51e-09	1.04e-07
Cluster-28704.54857	217.401	71.526	-1.5896	1.51e-09	1.04e-07
Cluster-28704.51846	2516.61	5430.17	1.109	1.53e-09	1.05e-07
Cluster-28704.27721	471.767	1187.31	1.3318	1.54e-09	1.06e-07
Cluster-28704.56620	857.485	420.805	-1.0277	1.54e-09	1.06e-07
Cluster-28704.47470	764.656	2420.26	1.6614	1.55e-09	1.06e-07
Cluster-28704.3092	51.6622	1.68798	-4.9158	1.55e-09	1.06e-07
Cluster-28704.9797	77.7324	2.99315	-4.7724	1.56e-09	1.07e-07
Cluster-28704.53251	1208.03	399.134	-1.5946	1.56e-09	1.07e-07
Cluster-28704.59244	40.6744	0	-7.7274	1.56e-09	1.07e-07
Cluster-28704.2405	88.1064	269.139	1.6037	1.56e-09	1.07e-07
Cluster-28704.39803	2423.83	1176.58	-1.0418	1.57e-09	1.07e-07
Cluster-28704.51543	206.857	595.753	1.5276	1.57e-09	1.07e-07
Cluster-28704.21044	298.832	913.554	1.61	1.6e-09	1.09e-07
Cluster-18608.0	39.2874	0	-7.6739	1.62e-09	1.11e-07
Cluster-28704.15752	176.196	380.929	1.1182	1.63e-09	1.11e-07
Cluster-28704.52008	665.959	1871.74	1.4897	1.63e-09	1.11e-07
Cluster-28704.23015	83.6138	19.1124	-2.1326	1.63e-09	1.11e-07
Cluster-28704.49049	870.868	371.702	-1.2246	1.63e-09	1.11e-07
Cluster-28704.36272	456.568	183.749	-1.308	1.65e-09	1.12e-07
Cluster-28704.38369	282.995	619.628	1.1262	1.66e-09	1.13e-07
Cluster-28704.21795	395.7	180.944	-1.1259	1.67e-09	1.13e-07
Cluster-28704.41999	376.282	140.188	-1.4171	1.69e-09	1.15e-07
Cluster-28704.61691	350.52	883.101	1.3308	1.7e-09	1.15e-07
Cluster-28704.52580	42.3942	0	-7.7842	1.71e-09	1.16e-07
Cluster-28704.44735	113.919	325.098	1.5043	1.72e-09	1.16e-07
Cluster-23264.0	45.4269	0	-7.8875	1.72e-09	1.16e-07
Cluster-28704.43759	385.422	169.783	-1.1771	1.74e-09	1.17e-07
Cluster-28704.13708	15.6944	96.5939	2.6044	1.78e-09	1.2e-07
Cluster-28704.51694	777.511	1834.1	1.2364	1.81e-09	1.22e-07
Cluster-28704.3338	75.5942	3.80529	-4.319	1.81e-09	1.22e-07
Cluster-28704.33711	1498.84	3279.01	1.1284	1.82e-09	1.22e-07
Cluster-28704.56989	128.223	423.231	1.7188	1.82e-09	1.22e-07
Cluster-28704.43017	2181.13	1075.55	-1.0187	1.84e-09	1.24e-07
Cluster-28704.36345	412.624	195.027	-1.0771	1.84e-09	1.24e-07
Cluster-28704.43294	1362.31	3634.94	1.4159	1.85e-09	1.24e-07
Cluster-8517.1	83.1782	7.55612	-3.4602	1.85e-09	1.24e-07
Cluster-28704.35316	633.698	1405.28	1.1473	1.86e-09	1.25e-07
Cluster-28704.65627	41.1849	139.948	1.7542	1.86e-09	1.25e-07
Cluster-28704.50740	226.185	64.7509	-1.8022	1.88e-09	1.26e-07
Cluster-28704.16269	1310.94	646.583	-1.0181	1.92e-09	1.28e-07
Cluster-28704.37903	3658.99	1620.49	-1.1741	1.93e-09	1.29e-07
Cluster-28704.61560	169.21	487.873	1.524	1.95e-09	1.3e-07
Cluster-28704.21121	312.969	131.321	-1.2563	1.98e-09	1.32e-07
Cluster-28704.33686	73.9617	221.255	1.5711	1.99e-09	1.32e-07
Cluster-28704.31853	300.134	124.058	-1.2681	2.03e-09	1.35e-07
Cluster-28704.52087	173.202	442.857	1.3561	2.11e-09	1.4e-07
Cluster-28704.59808	237.378	97.0979	-1.2971	2.11e-09	1.4e-07
Cluster-28704.22088	124.388	360.09	1.5391	2.16e-09	1.43e-07
Cluster-28704.2885	48.5603	160.889	1.7429	2.19e-09	1.45e-07
Cluster-28704.17207	127.198	407.958	1.6851	2.21e-09	1.46e-07
Cluster-28704.10608	7.25871	52.5739	2.8443	2.23e-09	1.47e-07
Cluster-28704.47496	15.8396	74.2674	2.2364	2.32e-09	1.53e-07
Cluster-27964.0	72.665	0.646532	-6.7286	2.33e-09	1.54e-07
Cluster-28704.56959	40.1017	153.724	1.9352	2.33e-09	1.54e-07
Cluster-28704.39669	408.494	189.223	-1.1087	2.34e-09	1.54e-07
Cluster-28704.19482	33.9928	110.958	1.7147	2.35e-09	1.55e-07
Cluster-28704.51518	754.591	2349.71	1.6378	2.36e-09	1.55e-07
Cluster-28704.39104	75.3629	191.271	1.3402	2.36e-09	1.55e-07
Cluster-28704.38895	280.478	116.254	-1.2785	2.39e-09	1.57e-07
Cluster-28704.51215	30.1381	119.988	1.9743	2.42e-09	1.59e-07
Cluster-28704.26888	71.4661	193.151	1.4256	2.43e-09	1.59e-07
Cluster-28704.39087	472.858	1288.94	1.4453	2.43e-09	1.59e-07
Cluster-28704.8606	269.023	94.8509	-1.5116	2.44e-09	1.6e-07
Cluster-28704.14659	44.9002	134.804	1.5847	2.47e-09	1.61e-07
Cluster-28704.34254	342.638	155.01	-1.1431	2.48e-09	1.62e-07
Cluster-28704.35482	158.51	51.0656	-1.6362	2.49e-09	1.62e-07
Cluster-28704.48718	1536.93	3241.28	1.0761	2.49e-09	1.62e-07
Cluster-28704.39353	1130.27	499.135	-1.1757	2.52e-09	1.64e-07
Cluster-28704.40184	775.931	294.408	-1.3936	2.53e-09	1.64e-07
Cluster-28704.41353	1854.19	3837.76	1.0488	2.54e-09	1.65e-07
Cluster-28704.48743	700.375	228.955	-1.6073	2.56e-09	1.66e-07
Cluster-19574.0	36.8299	0	-7.5825	2.6e-09	1.69e-07
Cluster-28704.12814	75.881	4.78719	-4.0412	2.61e-09	1.69e-07
Cluster-28704.25312	450.743	224.291	-1.0067	2.64e-09	1.71e-07
Cluster-28704.10190	101.536	449.893	2.1419	2.65e-09	1.71e-07
Cluster-28704.33623	145.742	414.789	1.5085	2.7e-09	1.75e-07
Cluster-28704.37642	257.867	572.785	1.1516	2.71e-09	1.75e-07
Cluster-28704.43673	42.367	204.364	2.2579	2.72e-09	1.76e-07
Cluster-28704.48720	948.189	2154.23	1.1831	2.75e-09	1.77e-07
Cluster-28704.40149	3584.59	7607.71	1.0852	2.79e-09	1.8e-07
Cluster-28704.13661	39.6275	0	-7.69	2.84e-09	1.83e-07
Cluster-28704.29370	348.296	128.877	-1.4253	2.85e-09	1.83e-07
Cluster-28704.15294	52.3999	2209.77	5.396	3.04e-09	1.95e-07
Cluster-28704.46584	121.335	313.165	1.3672	3.03e-09	1.95e-07
Cluster-28704.9466	9.35122	67.4549	2.8413	3.05e-09	1.95e-07
Cluster-28704.7077	264.644	687.122	1.3717	3.09e-09	1.98e-07
Cluster-28704.63512	432.43	1567.15	1.8561	3.11e-09	1.99e-07
Cluster-28704.40589	437.151	206.506	-1.0762	3.11e-09	1.99e-07
Cluster-28704.19474	29.0438	435.775	3.9013	3.12e-09	1.99e-07
Cluster-28704.43495	137.864	507.405	1.8803	3.13e-09	2e-07
Cluster-28704.49988	69.5959	194.73	1.4866	3.15e-09	2.01e-07
Cluster-28983.0	36.2416	0	-7.5592	3.2e-09	2.04e-07
Cluster-28704.30439	4146.05	10296.5	1.3122	3.21e-09	2.04e-07
Cluster-28704.34344	515.349	164.553	-1.6397	3.25e-09	2.07e-07
Cluster-28704.18830	58.0689	5.32767	-3.4746	3.28e-09	2.08e-07
Cluster-28704.30277	13.257	78.6205	2.5564	3.27e-09	2.08e-07
Cluster-28704.34018	262.449	592.394	1.17	3.27e-09	2.08e-07
Cluster-28704.30203	1610.87	3442.33	1.0952	3.32e-09	2.11e-07
Cluster-28704.12894	600.212	1446.61	1.2672	3.45e-09	2.19e-07
Cluster-28704.10371	177.764	66.0179	-1.4302	3.47e-09	2.2e-07
Cluster-28704.11927	24.7673	147.834	2.5549	3.48e-09	2.2e-07
Cluster-28704.10753	2.04453	48.2613	4.4995	3.57e-09	2.25e-07
Cluster-28704.35927	558.374	206.242	-1.4306	3.57e-09	2.25e-07
Cluster-29085.0	61.4192	0.952595	-5.9127	3.57e-09	2.25e-07
Cluster-28704.54944	60.6399	189.605	1.6502	3.62e-09	2.28e-07
Cluster-28704.40263	1212.88	535.399	-1.1772	3.64e-09	2.29e-07
Cluster-28704.43797	389.3	100.986	-1.9567	3.74e-09	2.35e-07
Cluster-17956.0	58.7529	0.629329	-6.4182	3.78e-09	2.38e-07
Cluster-28704.15444	51.1561	193.976	1.9195	3.78e-09	2.38e-07
Cluster-28704.20442	573.057	237.098	-1.2677	3.8e-09	2.39e-07
Cluster-28704.35943	1175.74	555.726	-1.0789	3.82e-09	2.4e-07
Cluster-28704.40928	279.499	113.118	-1.3056	3.83e-09	2.4e-07
Cluster-28704.41088	2764.06	6197.02	1.1646	3.83e-09	2.4e-07
Cluster-28704.57822	7.18102	67.8472	3.2088	3.83e-09	2.4e-07
Cluster-28195.0	37.7144	0	-7.6179	3.85e-09	2.41e-07
Cluster-26383.0	52.9781	3.95368	-3.7058	3.87e-09	2.42e-07
Cluster-28704.57441	154.643	396.114	1.3598	3.91e-09	2.44e-07
Cluster-28704.56327	483.609	1159.77	1.2593	3.92e-09	2.44e-07
Cluster-28704.3650	39.5355	213.98	2.4297	3.93e-09	2.45e-07
Cluster-28704.15048	75.8509	260.663	1.7781	3.94e-09	2.46e-07
Cluster-28704.16714	7.33067	67.2044	3.1814	3.96e-09	2.47e-07
Cluster-28704.17523	59.3015	3.31642	-4.223	3.97e-09	2.47e-07
Cluster-28704.42956	1378.77	590.04	-1.2235	3.98e-09	2.47e-07
Cluster-28704.393	14.7385	81.5217	2.4571	3.99e-09	2.48e-07
Cluster-24487.0	39.6297	0	-7.6918	3.99e-09	2.48e-07
Cluster-28704.7412	115.145	283.981	1.2944	4.01e-09	2.49e-07
Cluster-28704.55775	107.759	268.067	1.3233	4.05e-09	2.51e-07
Cluster-28704.36271	1487.91	697.809	-1.0906	4.07e-09	2.52e-07
Cluster-28704.34024	442.313	1170.41	1.4041	4.1e-09	2.54e-07
Cluster-28704.56441	283.791	87.9176	-1.6836	4.14e-09	2.56e-07
Cluster-28704.10995	42.5968	142.461	1.7369	4.17e-09	2.58e-07
Cluster-28704.53515	116.245	331.354	1.5045	4.21e-09	2.6e-07
Cluster-28704.48005	154.437	52.3618	-1.5465	4.3e-09	2.65e-07
Cluster-28704.38860	1340.94	533.156	-1.3312	4.35e-09	2.68e-07
Cluster-28704.34856	520.506	140.727	-1.8946	4.42e-09	2.72e-07
Cluster-28704.34345	496.705	1013.69	1.0295	4.43e-09	2.72e-07
Cluster-28704.3967	319.657	701.396	1.1327	4.51e-09	2.77e-07
Cluster-28704.15909	176.887	60.5725	-1.5555	4.52e-09	2.78e-07
Cluster-28704.9938	163.483	341.937	1.0655	4.53e-09	2.78e-07
Cluster-28704.36787	901.783	1932.32	1.0985	4.55e-09	2.79e-07
Cluster-28704.50282	129.337	285.388	1.1469	4.59e-09	2.81e-07
Cluster-28704.60121	485.366	1066.73	1.1339	4.63e-09	2.83e-07
Cluster-28704.33803	23.3758	93.1719	1.9852	4.71e-09	2.88e-07
Cluster-28704.40490	364.33	180.295	-1.0167	4.71e-09	2.88e-07
Cluster-28704.3952	46.1292	153.624	1.7319	4.85e-09	2.96e-07
Cluster-28704.41516	3277.63	1287.3	-1.347	4.85e-09	2.96e-07
Cluster-28704.25515	129.935	307.597	1.2437	4.93e-09	3e-07
Cluster-28704.46980	310.061	139.872	-1.1491	4.93e-09	3e-07
Cluster-19053.0	51.834	2.86989	-4.219	4.95e-09	3.01e-07
Cluster-28704.7469	177.479	362.969	1.03	4.96e-09	3.01e-07
Cluster-28704.18625	274.113	111.039	-1.3004	4.98e-09	3.02e-07
Cluster-28704.25640	222.709	600.734	1.4304	5e-09	3.03e-07
Cluster-28704.19285	85.2519	4.05181	-4.4462	5.04e-09	3.06e-07
Cluster-28704.32807	181.432	454.859	1.3204	5.06e-09	3.06e-07
Cluster-28704.2452	43.321	2.15171	-4.3773	5.08e-09	3.07e-07
Cluster-28704.4675	62.3689	2.04056	-5.1066	5.1e-09	3.08e-07
Cluster-28704.2552	0.368949	55.7387	7.39	5.33e-09	3.21e-07
Cluster-28704.32536	415.166	205.153	-1.0188	5.32e-09	3.21e-07
Cluster-25861.0	47.2942	1.9396	-4.5339	5.48e-09	3.3e-07
Cluster-28704.18442	14.3953	71.9342	2.3308	5.52e-09	3.32e-07
Cluster-28704.48943	327.043	694.277	1.0865	5.55e-09	3.34e-07
Cluster-28704.20941	100.557	322.277	1.6713	5.75e-09	3.45e-07
Cluster-28704.9947	58.4848	2.44057	-4.5982	5.75e-09	3.45e-07
Cluster-28704.53490	534.503	249.494	-1.0957	5.8e-09	3.48e-07
Cluster-28704.31389	27.7849	115.041	2.0573	5.82e-09	3.48e-07
Cluster-28704.64067	216.544	589.817	1.4431	5.83e-09	3.49e-07
Cluster-28704.62321	11.1543	64.9238	2.5502	5.84e-09	3.49e-07
Cluster-28704.505	48.8747	2.67498	-4.1622	6.01e-09	3.59e-07
Cluster-28704.59248	154.509	412.81	1.4132	6.13e-09	3.66e-07
Cluster-28704.50736	624.626	249.14	-1.3274	6.17e-09	3.68e-07
Cluster-28704.27340	1603.66	3358.23	1.0672	6.17e-09	3.68e-07
Cluster-28704.1233	45.5698	2.85269	-4.0388	6.21e-09	3.7e-07
Cluster-28704.57964	56.7156	6.04076	-3.3109	6.24e-09	3.72e-07
Cluster-18552.0	86.9944	6.19842	-3.8869	6.44e-09	3.84e-07
Cluster-28704.29295	2723.88	5849.62	1.1026	6.48e-09	3.85e-07
Cluster-28704.40900	198.431	75.3374	-1.3918	6.48e-09	3.85e-07
Cluster-28704.36941	506.532	226.036	-1.1593	6.56e-09	3.9e-07
Cluster-28704.41075	14.4397	75.4972	2.368	6.57e-09	3.9e-07
Cluster-28704.38696	979.02	2215.3	1.1778	6.72e-09	3.97e-07
Cluster-28704.5231	83.9403	5.9347	-3.8753	6.74e-09	3.99e-07
Cluster-28704.62098	63.3821	305.262	2.2597	6.92e-09	4.09e-07
Cluster-28704.54295	355.396	829.577	1.2222	6.94e-09	4.1e-07
Cluster-25726.0	57.5226	2.35172	-4.5897	7.08e-09	4.17e-07
Cluster-28704.12712	45.2838	221.232	2.2883	7.08e-09	4.17e-07
Cluster-28704.40878	10076.7	21613.4	1.1009	7.11e-09	4.18e-07
Cluster-28704.24677	20.6267	98.4602	2.2692	7.19e-09	4.23e-07
Cluster-28704.68241	0.279264	62.4647	7.5374	7.21e-09	4.24e-07
Cluster-28704.24254	813.681	1699.56	1.0609	7.23e-09	4.24e-07
Cluster-28704.40666	6163.27	14177	1.2018	7.22e-09	4.24e-07
Cluster-28704.61388	333.47	135.935	-1.2904	7.23e-09	4.24e-07
Cluster-28704.34332	114.537	297.019	1.3735	7.26e-09	4.25e-07
Cluster-28704.52735	199.223	499.958	1.3261	7.41e-09	4.34e-07
Cluster-28704.699	0.291258	56.3984	7.3905	7.5e-09	4.39e-07
Cluster-28704.1702	0	223.043	10.345	7.52e-09	4.4e-07
Cluster-28704.19257	214.31	502.126	1.2239	7.57e-09	4.42e-07
Cluster-28704.51813	520.483	1128.62	1.1153	7.57e-09	4.42e-07
Cluster-27554.0	58.0306	0.429323	-7.2789	7.58e-09	4.43e-07
Cluster-28704.48663	3673.19	7550.96	1.0394	7.59e-09	4.43e-07
Cluster-28704.12374	88.1295	211.782	1.2648	7.74e-09	4.52e-07
Cluster-28704.52736	67.3962	231.981	1.778	7.79e-09	4.54e-07
Cluster-28704.58879	75.2624	191.813	1.3508	7.9e-09	4.6e-07
Cluster-28704.60314	774.499	1783.88	1.2021	7.89e-09	4.6e-07
Cluster-28704.12619	45.0472	2.86989	-4.0188	7.96e-09	4.63e-07
Cluster-28704.7439	42.3775	3.0527	-3.7792	7.98e-09	4.64e-07
Cluster-28704.22856	1258.09	3953.34	1.6511	8.02e-09	4.66e-07
Cluster-28704.61447	22.047	100.426	2.1956	8.13e-09	4.72e-07
Cluster-28704.38130	1.24272	40.0189	5.0153	8.21e-09	4.76e-07
Cluster-28704.25941	77.8444	202.765	1.3771	8.25e-09	4.78e-07
Cluster-28704.44244	311.773	647.698	1.052	8.66e-09	5.01e-07
Cluster-28704.58665	127.105	546.218	2.1	8.77e-09	5.07e-07
Cluster-20311.0	61.647	1.9001	-5.1227	8.79e-09	5.08e-07
Cluster-25405.0	51.3852	1.87078	-4.6752	8.82e-09	5.09e-07
Cluster-28704.47431	187.861	405.475	1.1102	8.91e-09	5.14e-07
Cluster-28704.9726	11.1645	68.8569	2.6162	9.01e-09	5.19e-07
Cluster-28704.46196	2312.56	5346.41	1.2088	9.31e-09	5.36e-07
Cluster-28704.68992	14.5294	93.2194	2.679	9.4e-09	5.41e-07
Cluster-28704.31713	48.0144	143.02	1.5704	9.49e-09	5.45e-07
Cluster-28704.58950	395.595	183.699	-1.1073	9.53e-09	5.48e-07
Cluster-28704.12789	66.0282	5.12257	-3.7948	9.54e-09	5.48e-07
Cluster-28704.23444	399.089	1113.79	1.4789	9.6e-09	5.5e-07
Cluster-28704.37146	169.827	379.371	1.1604	9.63e-09	5.52e-07
Cluster-28704.55373	170.447	2847.32	4.0621	9.73e-09	5.58e-07
Cluster-28704.7356	28.0191	184.998	2.707	9.89e-09	5.66e-07
Cluster-28704.56837	1990.74	4230.29	1.0866	9.99e-09	5.71e-07
Cluster-28704.48660	68.461	350.354	2.3499	1.02e-08	5.8e-07
Cluster-28704.45615	243.441	99.0761	-1.2877	1.02e-08	5.81e-07
Cluster-28704.43937	377.531	801.824	1.0849	1.03e-08	5.86e-07
Cluster-28264.0	51.8802	2.74663	-4.2401	1.03e-08	5.89e-07
Cluster-28704.15445	83.4701	205.264	1.2927	1.05e-08	5.99e-07
Cluster-28704.42972	61.2672	174.36	1.5008	1.05e-08	6e-07
Cluster-28704.38929	933.552	1987.06	1.0885	1.06e-08	6.02e-07
Cluster-18770.0	37.5354	0	-7.6139	1.07e-08	6.07e-07
Cluster-28704.33931	314.239	693.246	1.1429	1.08e-08	6.13e-07
Cluster-29761.1	84.0668	4.0346	-4.4285	1.08e-08	6.13e-07
Cluster-28704.46639	148.732	333.549	1.161	1.08e-08	6.13e-07
Cluster-28704.42875	128.84	41.9805	-1.6328	1.09e-08	6.19e-07
Cluster-28704.14923	609.767	1416.68	1.2161	1.1e-08	6.21e-07
Cluster-28704.19574	413.418	131.726	-1.6408	1.1e-08	6.23e-07
Cluster-28704.50636	142.646	590.336	2.0476	1.11e-08	6.3e-07
Cluster-28704.60499	452.994	2.55172	-7.435	1.13e-08	6.37e-07
Cluster-28704.30034	3051.75	1328.29	-1.199	1.16e-08	6.52e-07
Cluster-28704.49295	167.306	400.907	1.2598	1.16e-08	6.52e-07
Cluster-28704.36064	99.7594	219.1	1.1343	1.17e-08	6.59e-07
Cluster-28704.65704	1.95663	44.2529	4.5577	1.2e-08	6.77e-07
Cluster-28704.26935	78.9881	221.178	1.4846	1.23e-08	6.92e-07
Cluster-28704.34147	90.2177	226.13	1.3169	1.25e-08	7e-07
Cluster-28704.58360	30.9053	104.137	1.759	1.25e-08	7e-07
Cluster-28704.18308	75.9919	18.8981	-2.0166	1.27e-08	7.1e-07
Cluster-28704.10270	216.499	447.613	1.0467	1.27e-08	7.15e-07
Cluster-28704.42359	9334.73	22734	1.284	1.3e-08	7.25e-07
Cluster-28704.56332	54.7926	177.493	1.69	1.32e-08	7.4e-07
Cluster-28704.45309	601.847	296.954	-1.0201	1.33e-08	7.41e-07
Cluster-28704.31266	329.635	155.172	-1.0886	1.35e-08	7.53e-07
Cluster-28704.26729	40.7725	145.974	1.8241	1.37e-08	7.66e-07
Cluster-28704.47951	168.063	404.109	1.2717	1.38e-08	7.67e-07
Cluster-28704.33685	84.7545	223.812	1.3934	1.38e-08	7.68e-07
Cluster-28704.53513	99.5118	338.657	1.7613	1.38e-08	7.71e-07
Cluster-28704.35675	2426.08	807.533	-1.5855	1.43e-08	7.94e-07
Cluster-28704.53492	258.227	118.136	-1.1293	1.43e-08	7.95e-07
Cluster-28704.29909	602.998	263.634	-1.189	1.43e-08	7.97e-07
Cluster-24406.0	43.5612	2.33451	-4.1899	1.43e-08	7.97e-07
Cluster-28704.16734	548.99	1562.95	1.509	1.45e-08	8.05e-07
Cluster-28704.44388	59.8034	182.455	1.5964	1.48e-08	8.23e-07
Cluster-27455.0	66.2826	0.323266	-7.4706	1.52e-08	8.43e-07
Cluster-28704.28093	183.593	499.059	1.4395	1.52e-08	8.43e-07
Cluster-28704.23179	64.8801	203.301	1.6455	1.53e-08	8.45e-07
Cluster-28704.9913	41.8326	149.992	1.8299	1.53e-08	8.47e-07
Cluster-28704.15643	44.6956	0.952595	-5.4476	1.53e-08	8.48e-07
Cluster-28704.37112	169.104	380.986	1.1677	1.55e-08	8.55e-07
Cluster-28704.13807	102.055	8.12591	-3.6659	1.57e-08	8.68e-07
Cluster-28704.38834	225.284	104.353	-1.1087	1.58e-08	8.72e-07
Cluster-28704.7367	145.424	338.012	1.2165	1.61e-08	8.88e-07
Cluster-28704.4441	13.2969	93.5656	2.7992	1.62e-08	8.94e-07
Cluster-28704.29194	551.332	1312.89	1.2497	1.64e-08	9e-07
Cluster-28801.0	44.1597	2.24056	-4.3919	1.64e-08	9.02e-07
Cluster-28704.56305	13.0914	71.4705	2.4396	1.65e-08	9.02e-07
Cluster-28704.7179	129.433	420.501	1.6938	1.64e-08	9.02e-07
Cluster-28258.0	70.6856	3.71134	-4.313	1.65e-08	9.06e-07
Cluster-28704.56367	63.1091	297.56	2.2315	1.68e-08	9.2e-07
Cluster-28704.3812	44.073	0.935392	-5.4335	1.69e-08	9.26e-07
Cluster-28704.16850	37.9652	117.696	1.6212	1.7e-08	9.29e-07
Cluster-28704.1314	8.79269	59.2657	2.7443	1.7e-08	9.3e-07
Cluster-28704.19178	194.386	509.43	1.3866	1.7e-08	9.3e-07
Cluster-28704.23159	350.444	3281.18	3.2265	1.72e-08	9.39e-07
Cluster-28704.49861	214.408	542.618	1.3402	1.72e-08	9.4e-07
Cluster-28704.52009	757.58	1746.15	1.2036	1.72e-08	9.4e-07
Cluster-18989.0	34.7068	0	-7.501	1.72e-08	9.4e-07
Cluster-28704.57802	1561.87	3960.51	1.3423	1.73e-08	9.45e-07
Cluster-28704.26726	510.889	1553.95	1.6026	1.75e-08	9.51e-07
Cluster-28704.6237	157.858	643.767	2.0229	1.78e-08	9.65e-07
Cluster-28704.22258	783.128	1600.63	1.0297	1.78e-08	9.68e-07
Cluster-18175.0	45.9108	4.02249	-3.4891	1.8e-08	9.79e-07
Cluster-28704.44234	183.969	461.401	1.3207	1.81e-08	9.81e-07
Cluster-28704.24952	591.006	287.878	-1.0388	1.86e-08	1.01e-06
Cluster-28704.2853	19.0039	107.327	2.4791	1.89e-08	1.02e-06
Cluster-28945.0	42.0623	2.98104	-3.7766	1.91e-08	1.03e-06
Cluster-28704.20769	144.819	401.305	1.4648	1.92e-08	1.04e-06
Cluster-28704.56373	319.014	798.827	1.3211	1.92e-08	1.04e-06
Cluster-28704.8184	1722.69	621.674	-1.4728	1.93e-08	1.04e-06
Cluster-28704.15503	55.3427	182.678	1.7116	1.94e-08	1.04e-06
Cluster-28704.57197	31.304	104.286	1.7448	1.94e-08	1.05e-06
Cluster-28704.33671	819.067	403.02	-1.0194	1.96e-08	1.06e-06
Cluster-28704.54682	1505.06	3831.19	1.3471	1.96e-08	1.06e-06
Cluster-28704.5416	45.4795	153.892	1.7684	2e-08	1.07e-06
Cluster-28704.39863	628.505	243.276	-1.3657	2e-08	1.08e-06
Cluster-28704.61413	15.4467	82.9903	2.4348	2.02e-08	1.09e-06
Cluster-28704.30060	9.93195	70.1039	2.7865	2.03e-08	1.09e-06
Cluster-28704.41293	401.774	899.56	1.1617	2.04e-08	1.09e-06
Cluster-28704.19695	48.0813	130.44	1.4372	2.04e-08	1.09e-06
Cluster-20143.0	61.4975	0.323266	-7.3621	2.06e-08	1.1e-06
Cluster-20887.0	19.7208	117.227	2.5709	2.07e-08	1.11e-06
Cluster-28704.14326	216.588	94.7	-1.1928	2.07e-08	1.11e-06
Cluster-28704.36201	1127.54	536.136	-1.0693	2.09e-08	1.12e-06
Cluster-28704.10000	44.1215	1.07586	-5.4099	2.12e-08	1.13e-06
Cluster-28704.36943	1446.33	567.654	-1.3467	2.13e-08	1.14e-06
Cluster-28704.20501	77.7429	347.74	2.1582	2.17e-08	1.16e-06
Cluster-28704.39602	186.515	390.677	1.0689	2.19e-08	1.17e-06
Cluster-25194.0	4.06114	46.3661	3.5267	2.2e-08	1.17e-06
Cluster-28704.50518	336.834	162.368	-1.0541	2.2e-08	1.17e-06
Cluster-28704.14908	2.8646	45.1843	3.9172	2.21e-08	1.18e-06
Cluster-28113.0	43.2141	1.38192	-4.9708	2.22e-08	1.18e-06
Cluster-25311.0	59.0668	2.77594	-4.5405	2.29e-08	1.21e-06
Cluster-4885.0	0	29.0171	7.3928	2.29e-08	1.21e-06
Cluster-28704.28961	153.437	414.781	1.4299	2.3e-08	1.22e-06
Cluster-28704.64447	191.322	26.9542	-2.846	2.31e-08	1.22e-06
Cluster-28704.23102	709.292	2.99825	-7.8725	2.32e-08	1.23e-06
Cluster-28704.9066	94.2061	6.08026	-3.9777	2.35e-08	1.24e-06
Cluster-28704.10581	88.1802	286.335	1.6999	2.37e-08	1.25e-06
Cluster-28704.19081	296.383	871.886	1.554	2.38e-08	1.25e-06
Cluster-28704.38803	1630.62	3431.34	1.0737	2.38e-08	1.26e-06
Cluster-28704.41164	1562.8	727.428	-1.1011	2.42e-08	1.28e-06
Cluster-28704.21145	473.28	1006.37	1.0865	2.43e-08	1.28e-06
Cluster-28704.64763	0.279264	50.415	7.2392	2.43e-08	1.28e-06
Cluster-18397.0	50.9735	5.40441	-3.2241	2.43e-08	1.28e-06
Cluster-28704.34906	74.9644	294.988	1.9676	2.43e-08	1.28e-06
Cluster-28704.34343	779.765	263.714	-1.559	2.46e-08	1.29e-06
Cluster-28704.48191	18.1754	80.2749	2.1402	2.47e-08	1.3e-06
Cluster-28704.64098	470.876	215.898	-1.1201	2.49e-08	1.3e-06
Cluster-28704.36899	317.1	121.239	-1.3782	2.49e-08	1.31e-06
Cluster-28704.38394	1387.56	3419.58	1.3012	2.52e-08	1.32e-06
Cluster-28704.26640	211.38	669.982	1.6608	2.53e-08	1.33e-06
Cluster-28704.13538	32.1862	142.642	2.1478	2.55e-08	1.33e-06
Cluster-28704.29190	1717.39	4426.01	1.3651	2.55e-08	1.33e-06
Cluster-28704.51605	100.206	243.858	1.2762	2.6e-08	1.36e-06
Cluster-28704.26725	722.905	244.849	-1.5588	2.63e-08	1.37e-06
Cluster-28704.41091	295.698	126.001	-1.2343	2.66e-08	1.39e-06
Cluster-28704.58664	65.0423	314.242	2.265	2.66e-08	1.39e-06
Cluster-28704.13536	36.2194	129.207	1.8391	2.66e-08	1.39e-06
Cluster-25709.0	29.474	0	-7.2633	2.68e-08	1.39e-06
Cluster-28704.50163	235.713	102.318	-1.1944	2.72e-08	1.42e-06
Cluster-28704.5417	36.4441	128.525	1.8303	2.75e-08	1.43e-06
Cluster-28704.43569	2818.26	8590.22	1.6077	2.76e-08	1.43e-06
Cluster-28704.35052	169.942	403.878	1.2434	2.83e-08	1.47e-06
Cluster-28704.42388	24.8573	95.7115	1.9441	2.87e-08	1.49e-06
Cluster-28704.11475	69.7006	246.209	1.8161	2.88e-08	1.49e-06
Cluster-28704.43791	192.733	57.3873	-1.7562	2.89e-08	1.49e-06
Cluster-28582.0	197.431	89.0942	-1.1453	2.91e-08	1.5e-06
Cluster-28704.32827	703.242	1496.4	1.0886	2.92e-08	1.51e-06
Cluster-28704.58550	94.2468	232.316	1.2938	2.95e-08	1.52e-06
Cluster-28704.16307	36.1555	0	-7.5596	2.98e-08	1.54e-06
Cluster-28704.14226	46.8925	1.28797	-5.45	3.02e-08	1.56e-06
Cluster-28704.40600	1092.93	511.179	-1.0937	3.03e-08	1.56e-06
Cluster-28704.42165	5361.94	15679.1	1.548	3.07e-08	1.58e-06
Cluster-28704.12642	81.4314	6.47517	-3.6832	3.09e-08	1.59e-06
Cluster-28704.21205	417.394	955.474	1.1931	3.09e-08	1.59e-06
Cluster-28704.696	53.5078	4.12855	-3.6994	3.09e-08	1.59e-06
Cluster-28704.24051	24.8063	108.813	2.1232	3.1e-08	1.59e-06
Cluster-28704.24241	7.32619	59.5315	3.0357	3.14e-08	1.61e-06
Cluster-28704.66323	335.345	678.162	1.0135	3.15e-08	1.61e-06
Cluster-21712.0	43.1088	1.99404	-4.3993	3.15e-08	1.62e-06
Cluster-28704.2269	11.9188	102.238	3.0779	3.19e-08	1.63e-06
Cluster-21256.0	79.5281	6.18122	-3.7611	3.21e-08	1.64e-06
Cluster-28704.58068	56.9436	162.534	1.5142	3.21e-08	1.64e-06
Cluster-22840.0	40.7827	0.969798	-5.3068	3.23e-08	1.65e-06
Cluster-28704.38531	123.365	260.969	1.0781	3.25e-08	1.66e-06
Cluster-28704.56706	489.649	213.98	-1.1931	3.27e-08	1.67e-06
Cluster-28704.30633	45.04	124.362	1.4558	3.28e-08	1.67e-06
Cluster-28704.47236	4830.09	2088.22	-1.21	3.31e-08	1.69e-06
Cluster-28704.47480	148.154	47.6915	-1.6166	3.32e-08	1.69e-06
Cluster-28704.48719	453.679	1038.98	1.1935	3.32e-08	1.69e-06
Cluster-28704.31535	12.615	99.5555	2.971	3.34e-08	1.7e-06
Cluster-28704.6334	360.325	161.793	-1.161	3.39e-08	1.72e-06
Cluster-18485.0	42.4517	0.969798	-5.372	3.42e-08	1.74e-06
Cluster-28704.60394	236.115	541.015	1.1941	3.42e-08	1.74e-06
Cluster-28704.36577	2445.45	1145.64	-1.0937	3.45e-08	1.75e-06
Cluster-28704.9849	29.149	123.01	2.0664	3.45e-08	1.75e-06
Cluster-28704.35393	181.162	379.085	1.0605	3.46e-08	1.75e-06
Cluster-28704.45604	346.152	172.462	-1.0031	3.49e-08	1.77e-06
Cluster-19084.0	47.7861	3.64762	-3.6813	3.5e-08	1.77e-06
Cluster-28704.11464	296.595	137.814	-1.1	3.52e-08	1.78e-06
Cluster-28704.66582	433.769	209.194	-1.0477	3.52e-08	1.78e-06
Cluster-28704.35676	440.037	126.497	-1.7927	3.56e-08	1.8e-06
Cluster-28704.61147	33.9568	109.685	1.6949	3.56e-08	1.8e-06
Cluster-28704.29887	566.15	276.479	-1.0378	3.61e-08	1.82e-06
Cluster-28704.4129	50.9978	140.111	1.4533	3.64e-08	1.83e-06
Cluster-21450.0	2.61506	46.3603	4.085	3.64e-08	1.83e-06
Cluster-28704.18327	4.57795	47.4778	3.3695	3.73e-08	1.88e-06
Cluster-28704.31013	51.8988	162.062	1.6315	3.76e-08	1.89e-06
Cluster-28704.45462	54.8942	150.05	1.4542	3.78e-08	1.9e-06
Cluster-28704.68870	65.2047	8.23481	-3.0168	3.78e-08	1.9e-06
Cluster-25095.0	44.549	1.68798	-4.7046	3.8e-08	1.91e-06
Cluster-28704.12779	191.29	457.506	1.2537	3.86e-08	1.94e-06
Cluster-28704.11058	15.6048	93.384	2.573	3.9e-08	1.95e-06
Cluster-28704.63431	80.9196	237.235	1.5607	3.9e-08	1.95e-06
Cluster-4726.2	52.0909	3.31642	-4.0373	3.9e-08	1.95e-06
Cluster-27684.0	29.1011	0	-7.2432	3.93e-08	1.97e-06
Cluster-28704.40543	1592.24	3554.82	1.1583	3.95e-08	1.98e-06
Cluster-28704.33184	6.98965	67.7355	3.2465	4e-08	2e-06
Cluster-28704.21903	344.15	3.28711	-6.6896	4.08e-08	2.04e-06
Cluster-28704.3595	103.691	370.637	1.8355	4.1e-08	2.05e-06
Cluster-28704.31823	150.269	394.863	1.3886	4.11e-08	2.05e-06
Cluster-28704.13733	69.3806	322.042	2.2092	4.12e-08	2.06e-06
Cluster-28704.57823	69.4495	172.818	1.308	4.14e-08	2.06e-06
Cluster-28704.9943	111.766	39.9874	-1.4864	4.16e-08	2.07e-06
Cluster-28704.22563	624.252	1250.2	1.0014	4.22e-08	2.1e-06
Cluster-28704.33693	108.781	271.888	1.3134	4.25e-08	2.11e-06
Cluster-28704.43852	79.3058	178.795	1.1716	4.25e-08	2.11e-06
Cluster-28704.47963	89.1042	20.4055	-2.1232	4.27e-08	2.12e-06
Cluster-28704.14891	169.282	398.923	1.235	4.3e-08	2.13e-06
Cluster-28704.33255	1333.09	2779.76	1.06	4.3e-08	2.13e-06
Cluster-28704.58692	41.6783	150.211	1.8381	4.31e-08	2.14e-06
Cluster-28704.12732	6.20735	43.8015	2.8313	4.33e-08	2.14e-06
Cluster-28704.57998	422.048	162.61	-1.368	4.33e-08	2.14e-06
Cluster-28704.43796	155.533	43.8169	-1.8371	4.39e-08	2.17e-06
Cluster-28704.37562	83.0197	201.028	1.2758	4.45e-08	2.2e-06
Cluster-28704.14521	18.5675	151.354	3.0106	4.61e-08	2.28e-06
Cluster-28704.63630	122.282	265.975	1.1226	4.65e-08	2.29e-06
Cluster-23275.0	66.3287	0.612126	-6.6156	4.7e-08	2.31e-06
Cluster-28704.51709	148.855	302.757	1.0188	4.7e-08	2.31e-06
Cluster-28704.39103	75.6634	184.416	1.281	4.72e-08	2.32e-06
Cluster-28704.31859	976.769	465.94	-1.0645	4.87e-08	2.39e-06
Cluster-28704.21904	76.3846	0.629329	-6.8147	4.93e-08	2.42e-06
Cluster-28704.34414	135.768	415.308	1.6164	5.01e-08	2.45e-06
Cluster-28704.38551	376.652	136.876	-1.4537	5.01e-08	2.45e-06
Cluster-28704.69546	18.0116	76.0662	2.0915	5.03e-08	2.46e-06
Cluster-27788.0	49.3183	0.323266	-7.0452	5.08e-08	2.48e-06
Cluster-28704.38119	77.5108	15.523	-2.2862	5.08e-08	2.48e-06
Cluster-28704.105	0.291258	44.5257	7.0676	5.11e-08	2.49e-06
Cluster-28704.35049	40.7209	112.083	1.4581	5.13e-08	2.5e-06
Cluster-24831.0	28.5567	0	-7.2192	5.18e-08	2.52e-06
Cluster-28704.44663	168.067	384.346	1.1873	5.19e-08	2.53e-06
Cluster-28704.68967	26.1	96.2239	1.8733	5.25e-08	2.55e-06
Cluster-28704.31137	64.8094	163.966	1.333	5.42e-08	2.64e-06
Cluster-23887.0	44.3186	0.323266	-6.8894	5.43e-08	2.64e-06
Cluster-28704.37166	1182.6	569.57	-1.053	5.6e-08	2.72e-06
Cluster-28704.53924	323.738	140.372	-1.1983	5.61e-08	2.72e-06
Cluster-28704.40626	196.777	85.0052	-1.2063	5.63e-08	2.73e-06
Cluster-28704.51701	153.548	332.15	1.1151	5.65e-08	2.74e-06
Cluster-19242.0	57.7225	7.12454	-3.0455	5.66e-08	2.74e-06
Cluster-28704.57042	170.52	369.277	1.114	5.74e-08	2.78e-06
Cluster-28704.21333	579.978	1170.57	1.0122	5.81e-08	2.81e-06
Cluster-28704.31333	29.6947	136.089	2.1954	5.83e-08	2.81e-06
Cluster-28704.34329	311.027	707.779	1.1851	5.87e-08	2.84e-06
Cluster-28704.30119	126.486	328.716	1.3786	5.96e-08	2.87e-06
Cluster-28704.13267	148.741	469.505	1.6548	5.97e-08	2.88e-06
Cluster-28704.31532	13.6841	93.7656	2.7648	6.12e-08	2.94e-06
Cluster-28704.55818	23.2417	90.675	1.9696	6.26e-08	3e-06
Cluster-28704.15253	26.4837	0	-7.1089	6.47e-08	3.1e-06
Cluster-28704.34991	147.526	358.99	1.2774	6.5e-08	3.11e-06
Cluster-28704.45463	138.457	303.89	1.1275	6.51e-08	3.11e-06
Cluster-28704.8123	51.943	141.61	1.446	6.52e-08	3.12e-06
Cluster-28704.45594	616.309	1449.71	1.2349	6.55e-08	3.13e-06
Cluster-28704.63133	35.6405	118.241	1.7414	6.66e-08	3.18e-06
Cluster-28704.50070	622.732	255.474	-1.2799	6.69e-08	3.19e-06
Cluster-28704.14722	25.867	101.451	1.9567	6.74e-08	3.21e-06
Cluster-28704.25513	313.711	893.855	1.5078	6.77e-08	3.23e-06
Cluster-28704.52029	28.8182	114.994	2.0146	6.79e-08	3.23e-06
Cluster-19804.0	2.37177	36.929	3.9182	6.82e-08	3.25e-06
Cluster-28704.7936	37.4484	3.80529	-3.3045	6.83e-08	3.25e-06
Cluster-25603.3	48.405	1.59913	-4.8437	6.92e-08	3.29e-06
Cluster-28704.29578	290.433	144.086	-1.0157	6.93e-08	3.29e-06
Cluster-28704.45455	43.6344	4.70627	-3.1942	6.98e-08	3.31e-06
Cluster-28704.18144	29.1392	120.991	2.0418	7.1e-08	3.37e-06
Cluster-28704.7359	110.526	391.008	1.8175	7.11e-08	3.37e-06
Cluster-28704.8779	154.684	40.106	-1.9257	7.19e-08	3.41e-06
Cluster-19127.0	46.4831	0.646532	-6.0837	7.24e-08	3.43e-06
Cluster-28704.54432	20.4095	81.9184	2.0035	7.26e-08	3.44e-06
Cluster-17891.0	26.3918	0	-7.1	7.33e-08	3.46e-06
Cluster-28704.11600	223.88	99.198	-1.1831	7.34e-08	3.47e-06
Cluster-4432.0	0	24.842	7.1694	7.36e-08	3.47e-06
Cluster-28704.31115	24.3135	94.9693	1.9572	7.4e-08	3.49e-06
Cluster-19861.0	46.3046	1.29306	-5.0916	7.45e-08	3.51e-06
Cluster-28704.2343	5.44725	48.7388	3.1979	7.58e-08	3.57e-06
Cluster-26690.0	56.3341	4.0002	-3.8649	7.58e-08	3.57e-06
Cluster-28704.50985	355.643	725.46	1.0253	7.68e-08	3.61e-06
Cluster-28704.22690	142.589	575.726	2.0093	7.69e-08	3.62e-06
Cluster-28704.41244	485.307	219.87	-1.1378	7.75e-08	3.64e-06
Cluster-28704.47627	589.324	1552.49	1.3965	7.82e-08	3.67e-06
Cluster-28704.41815	5821.29	12680	1.123	7.86e-08	3.69e-06
Cluster-28704.7373	0.660207	45.3253	6.1772	7.87e-08	3.69e-06
Cluster-22861.0	36.5266	1.07586	-5.1359	7.98e-08	3.74e-06
Cluster-28704.3534	136.495	34.082	-2.0085	8.01e-08	3.75e-06
Cluster-28704.43037	126.647	44.2722	-1.5113	8.03e-08	3.76e-06
Cluster-28704.48731	265.269	553.215	1.0564	8.09e-08	3.79e-06
Cluster-28704.36337	47.335	0.612126	-6.1209	8.13e-08	3.8e-06
Cluster-19380.0	27.9736	0	-7.1887	8.14e-08	3.8e-06
Cluster-28704.55225	966.49	2132.02	1.141	8.15e-08	3.81e-06
Cluster-28704.63428	113.445	34.1155	-1.7551	8.19e-08	3.82e-06
Cluster-28704.46065	38.2879	122.385	1.6777	8.2e-08	3.83e-06
Cluster-28704.3081	1.80125	31.4414	4.0911	8.3e-08	3.87e-06
Cluster-28704.27093	38.3918	0.969798	-5.2265	8.33e-08	3.88e-06
Cluster-28704.62492	74.8211	215.549	1.5227	8.33e-08	3.88e-06
Cluster-28704.62643	22.9376	128.21	2.4691	8.43e-08	3.92e-06
Cluster-28704.45051	1105.32	3016.78	1.4484	8.48e-08	3.94e-06
Cluster-28704.22826	311.479	2.21125	-7.0941	8.53e-08	3.96e-06
Cluster-28704.67803	47.8855	7.67011	-2.6114	8.64e-08	4.01e-06
Cluster-28704.11439	11.8646	70.1727	2.5432	8.66e-08	4.02e-06
Cluster-28704.21337	70.884	4.36296	-4.0045	8.7e-08	4.03e-06
Cluster-28704.5096	13.173	71.6079	2.4323	8.75e-08	4.05e-06
Cluster-28704.51603	232.349	509.993	1.1323	8.78e-08	4.06e-06
Cluster-28704.7247	48.2403	5.73561	-2.9996	8.8e-08	4.07e-06
Cluster-28704.67266	164.537	345.465	1.0665	8.85e-08	4.09e-06
Cluster-28704.19944	2023.55	5489.97	1.4393	8.95e-08	4.13e-06
Cluster-28704.31118	132.482	19.4577	-2.7945	8.97e-08	4.14e-06
Cluster-28704.11712	39.1896	113.506	1.5253	9.01e-08	4.15e-06
Cluster-28704.14289	207.297	432.576	1.0579	9e-08	4.15e-06
Cluster-27774.0	42.9583	5.06394	-3.0683	9.1e-08	4.19e-06
Cluster-28704.9840	267.613	133.142	-1.0125	9.19e-08	4.23e-06
Cluster-19555.0	36.0902	2.40616	-3.9086	9.19e-08	4.23e-06
Cluster-28704.31970	222.097	595.724	1.4217	9.22e-08	4.23e-06
Cluster-28704.27711	76.7424	188.652	1.2896	9.23e-08	4.24e-06
Cluster-28704.46585	615.502	1240.89	1.01	9.25e-08	4.24e-06
Cluster-28704.29452	44.4497	2.02845	-4.4372	9.32e-08	4.27e-06
Cluster-28704.17010	72.6068	225.206	1.6231	9.39e-08	4.3e-06
Cluster-28704.25936	242.316	110.874	-1.1276	9.46e-08	4.33e-06
Cluster-28704.14314	91.1824	211.513	1.2234	9.5e-08	4.34e-06
Cluster-28704.32435	374.08	144.793	-1.3598	9.56e-08	4.37e-06
Cluster-28704.30437	2568.82	5961.19	1.2143	9.58e-08	4.38e-06
Cluster-28704.23858	95.1157	222.771	1.2314	9.62e-08	4.39e-06
Cluster-28702.0	36.5689	0.952595	-5.1582	9.65e-08	4.4e-06
Cluster-28704.34648	70.5855	203.399	1.5239	9.77e-08	4.45e-06
Cluster-28704.48895	1341.73	2850.04	1.0871	9.78e-08	4.45e-06
Cluster-28704.66907	223.563	106.73	-1.0716	9.81e-08	4.47e-06
Cluster-28704.33694	49.5682	136.119	1.4451	9.87e-08	4.49e-06
Cluster-28704.10286	44.2794	203.131	2.1914	9.9e-08	4.5e-06
Cluster-28704.64890	147.993	46.7425	-1.6774	9.98e-08	4.53e-06
Cluster-28704.24907	339.325	116.938	-1.5438	1.01e-07	4.59e-06
Cluster-28704.26300	243.974	508.702	1.0558	1.02e-07	4.61e-06
Cluster-28704.55817	24.6461	99.9442	2.028	1.02e-07	4.61e-06
Cluster-28704.20519	459.49	1089.64	1.2433	1.02e-07	4.62e-06
Cluster-28704.44609	262.09	828.398	1.6578	1.03e-07	4.66e-06
Cluster-28704.36310	93.9162	237.422	1.33	1.03e-07	4.67e-06
Cluster-28704.50517	484.262	1211.04	1.3211	1.04e-07	4.69e-06
Cluster-28704.60155	352.047	1123.13	1.6716	1.04e-07	4.71e-06
Cluster-28704.59756	32.0065	109.342	1.779	1.05e-07	4.75e-06
Cluster-28704.10803	6.99144	50.6388	2.8518	1.06e-07	4.77e-06
Cluster-28704.2800	81.1059	6.10957	-3.7935	1.06e-07	4.78e-06
Cluster-28704.59524	436.89	916.114	1.0659	1.06e-07	4.78e-06
Cluster-28704.7111	104.259	20.1781	-2.3896	1.06e-07	4.8e-06
Cluster-28704.17403	495.226	235.819	-1.0667	1.07e-07	4.84e-06
Cluster-28704.20947	188.846	86.2457	-1.1344	1.1e-07	4.93e-06
Cluster-21162.0	44.5411	2.53452	-4.0561	1.11e-07	4.98e-06
Cluster-24130.0	50.1445	1.9001	-4.8233	1.11e-07	5e-06
Cluster-28704.11628	10.3551	85.9367	3.0341	1.11e-07	5.01e-06
Cluster-28704.16851	52.1953	155.14	1.5597	1.12e-07	5.01e-06
Cluster-22299.0	36.6739	1.82844	-4.3927	1.12e-07	5.03e-06
Cluster-19318.0	37.5482	3.2355	-3.4749	1.13e-07	5.05e-06
Cluster-28704.22414	17.2017	65.2969	1.9322	1.13e-07	5.07e-06
Cluster-28704.66273	103.474	272.803	1.3956	1.14e-07	5.09e-06
Cluster-28704.49010	25.8937	0	-7.0781	1.14e-07	5.1e-06
Cluster-28704.55903	1282.19	2593.57	1.0161	1.15e-07	5.17e-06
Cluster-28704.54587	99.604	241.783	1.2742	1.17e-07	5.23e-06
Cluster-28704.21886	664.595	1562.89	1.2329	1.17e-07	5.24e-06
Cluster-28704.29717	48.6483	129.507	1.4028	1.17e-07	5.24e-06
Cluster-21509.0	43.3641	2.04565	-4.3961	1.18e-07	5.26e-06
Cluster-28704.26000	449.481	189.578	-1.2399	1.18e-07	5.26e-06
Cluster-28704.2730	16.0811	64.3717	1.9904	1.19e-07	5.31e-06
Cluster-28704.68437	90.0659	250.612	1.4772	1.19e-07	5.31e-06
Cluster-28704.42162	99.1101	413.844	2.0613	1.19e-07	5.31e-06
Cluster-28704.22871	93.221	20.3153	-2.1737	1.2e-07	5.35e-06
Cluster-28704.39193	357.557	143.269	-1.3143	1.2e-07	5.36e-06
Cluster-28704.26884	390.499	816.54	1.0612	1.2e-07	5.36e-06
Cluster-28704.45272	77.8791	213.978	1.4584	1.2e-07	5.36e-06
Cluster-28704.60782	112.321	33.9109	-1.7095	1.22e-07	5.41e-06
Cluster-28704.38619	206.579	97.0472	-1.0946	1.23e-07	5.46e-06
Cluster-28704.7434	50.6294	149.909	1.566	1.23e-07	5.46e-06
Cluster-28704.57722	34.285	142.775	2.0581	1.24e-07	5.52e-06
Cluster-27070.3	62.8159	3.74574	-4.1333	1.25e-07	5.52e-06
Cluster-19925.0	25.193	0	-7.0371	1.26e-07	5.58e-06
Cluster-27913.0	50.6901	2.8992	-4.292	1.27e-07	5.61e-06
Cluster-28704.61436	29.3696	105.056	1.8394	1.27e-07	5.61e-06
Cluster-28704.6350	66.155	13.3848	-2.3127	1.27e-07	5.61e-06
Cluster-28704.551	28.8861	0	-7.2368	1.27e-07	5.62e-06
Cluster-28704.27712	125.657	305.019	1.2744	1.28e-07	5.66e-06
Cluster-28704.4558	14.9911	120.916	3.0195	1.29e-07	5.68e-06
Cluster-19058.0	25.0954	0	-7.0279	1.29e-07	5.7e-06
Cluster-28704.21154	70.0805	242.889	1.7922	1.33e-07	5.88e-06
Cluster-28704.6746	61.8245	4.15786	-3.9662	1.34e-07	5.88e-06
Cluster-28704.28793	26.5521	0	-7.115	1.34e-07	5.9e-06
Cluster-28704.38536	122.444	291.391	1.252	1.36e-07	5.95e-06
Cluster-28704.23132	7.69335	44.7309	2.5363	1.36e-07	5.97e-06
Cluster-28704.21314	8.99426	58.982	2.6987	1.37e-07	6.03e-06
Cluster-28322.0	23.6746	0	-6.9427	1.38e-07	6.06e-06
Cluster-17517.0	39.1461	0.323266	-6.7107	1.39e-07	6.08e-06
Cluster-28704.9912	98.9826	235.42	1.2458	1.41e-07	6.18e-06
Cluster-28704.30459	343.602	843.728	1.2926	1.41e-07	6.18e-06
Cluster-28704.8736	35.1818	107.831	1.6219	1.42e-07	6.22e-06
Cluster-28704.56830	183.134	80.3087	-1.1881	1.45e-07	6.33e-06
Cluster-28704.11319	2.57335	46.5192	4.1176	1.46e-07	6.36e-06
Cluster-28704.50994	401.278	170.117	-1.2327	1.46e-07	6.36e-06
Cluster-29089.0	26.2608	0	-7.0991	1.46e-07	6.36e-06
Cluster-28704.11224	237.696	507.795	1.0926	1.46e-07	6.37e-06
Cluster-28817.0	36.651	1.18191	-5.1201	1.51e-07	6.6e-06
Cluster-28704.24053	298.044	802.022	1.4285	1.52e-07	6.61e-06
Cluster-28704.519	58.1167	154.75	1.4173	1.53e-07	6.67e-06
Cluster-28704.13883	119.895	411.095	1.7777	1.54e-07	6.68e-06
Cluster-28704.14554	209.854	95.3656	-1.1453	1.55e-07	6.74e-06
Cluster-28704.34322	152.157	44.8295	-1.7425	1.56e-07	6.75e-06
Cluster-28704.41571	1870.95	4898.37	1.388	1.56e-07	6.76e-06
Cluster-28704.11039	229.339	506.92	1.1415	1.56e-07	6.78e-06
Cluster-28704.25291	85.9079	19.4242	-2.1439	1.57e-07	6.79e-06
Cluster-28704.38034	3363.88	1671.5	-1.008	1.57e-07	6.79e-06
Cluster-28704.42569	2423.77	1140.85	-1.0868	1.58e-07	6.84e-06
Cluster-28704.46678	94.329	268.233	1.4994	1.61e-07	6.95e-06
Cluster-28704.18716	9.94124	52.7791	2.4052	1.61e-07	6.96e-06
Cluster-28704.38357	138.52	350.808	1.334	1.61e-07	6.96e-06
Cluster-28704.62102	117.114	286.323	1.2853	1.62e-07	6.98e-06
Cluster-28704.2679	23.4508	0	-6.9253	1.63e-07	7.02e-06
Cluster-28704.50137	17.6511	78.5066	2.1404	1.63e-07	7.03e-06
Cluster-21935.0	0.368949	228.849	9.4206	1.66e-07	7.15e-06
Cluster-25817.0	38.6463	1.9001	-4.4551	1.67e-07	7.17e-06
Cluster-28704.41132	866.774	1956.15	1.1727	1.68e-07	7.22e-06
Cluster-24557.0	1.59968	33.3513	4.4134	1.69e-07	7.24e-06
Cluster-18674.0	51.9048	0.752589	-6.2184	1.69e-07	7.26e-06
Cluster-28704.30864	9.37072	53.4572	2.5139	1.7e-07	7.27e-06
Cluster-28704.55455	49.0208	4.81233	-3.3528	1.72e-07	7.37e-06
Cluster-28704.19627	6.21934	42.3604	2.7685	1.73e-07	7.38e-06
Cluster-28704.12753	79.2474	6.51659	-3.7014	1.76e-07	7.51e-06
Cluster-25008.0	54.6684	4.22951	-3.7814	1.78e-07	7.58e-06
Cluster-20457.0	70.6554	6.15191	-3.5569	1.78e-07	7.59e-06
Cluster-28704.9511	175.087	386.05	1.1367	1.79e-07	7.62e-06
Cluster-28704.33570	140.96	302.434	1.097	1.8e-07	7.65e-06
Cluster-28704.11641	58.9669	155.837	1.3949	1.8e-07	7.66e-06
Cluster-28704.41663	107.987	242.908	1.162	1.82e-07	7.74e-06
Cluster-28704.30106	41.1678	150.65	1.8624	1.86e-07	7.91e-06
Cluster-28704.27375	1750.12	4520.37	1.3684	1.86e-07	7.92e-06
Cluster-28704.1642	0.368949	159.879	8.9034	1.88e-07	8e-06
Cluster-28704.54987	102.278	227.967	1.1592	1.91e-07	8.09e-06
Cluster-28704.28820	432.695	215.071	-1.0067	1.91e-07	8.09e-06
Cluster-28704.19061	75.2977	261.233	1.7839	1.92e-07	8.14e-06
Cluster-28704.62449	11.0982	263.231	4.563	1.94e-07	8.19e-06
Cluster-3315.0	0	24.1044	7.1246	1.94e-07	8.21e-06
Cluster-28704.64422	3.6145	36.9751	3.3386	1.94e-07	8.21e-06
Cluster-28704.19962	80.2985	189.938	1.2408	1.96e-07	8.29e-06
Cluster-28704.32828	958.667	2024.87	1.0782	1.96e-07	8.29e-06
Cluster-28704.57144	53.0771	153.916	1.5251	2e-07	8.42e-06
Cluster-16438.0	0.570522	39.1544	5.9977	2e-07	8.44e-06
Cluster-28704.50762	67.4547	165.942	1.2935	2.01e-07	8.46e-06
Cluster-28704.45927	102.711	224.541	1.1273	2.04e-07	8.58e-06
Cluster-28704.33250	128.186	41.7466	-1.6006	2.04e-07	8.58e-06
Cluster-28704.44104	775.645	1685.85	1.1186	2.06e-07	8.67e-06
Cluster-28704.9664	2.15821	35.0192	4.0309	2.07e-07	8.7e-06
Cluster-28704.23663	214.921	95.4089	-1.1672	2.07e-07	8.7e-06
Cluster-28704.35452	61.5119	148.51	1.2685	2.08e-07	8.72e-06
Cluster-28704.34495	165.082	59.8362	-1.4824	2.1e-07	8.81e-06
Cluster-28704.55141	35.5646	126.551	1.8339	2.1e-07	8.82e-06
Cluster-28704.44216	1810.24	878.573	-1.0417	2.11e-07	8.84e-06
Cluster-28704.26727	1031.79	2748.94	1.4125	2.12e-07	8.88e-06
Cluster-28704.41198	1137.76	2289.64	1.0084	2.13e-07	8.91e-06
Cluster-28704.39668	37.3227	105.321	1.4851	2.14e-07	8.93e-06
Cluster-28704.34211	431.883	190.4	-1.18	2.14e-07	8.94e-06
Cluster-28704.52295	6.18784	48.2407	2.9216	2.14e-07	8.94e-06
Cluster-28704.46816	117.354	45.9058	-1.349	2.14e-07	8.94e-06
Cluster-28704.43853	47.5725	129.684	1.4485	2.15e-07	8.95e-06
Cluster-28704.20178	38.3791	1.61124	-4.7489	2.15e-07	8.97e-06
Cluster-28704.41109	163.43	336.381	1.0418	2.15e-07	8.97e-06
Cluster-28704.39284	176.686	75.3546	-1.2269	2.19e-07	9.14e-06
Cluster-28704.18181	185.039	71.4535	-1.3824	2.2e-07	9.15e-06
Cluster-28704.43765	165.792	58.7417	-1.4844	2.2e-07	9.15e-06
Cluster-28704.37684	1012.35	2524.79	1.3173	2.24e-07	9.29e-06
Cluster-28704.44723	96.6315	259.441	1.415	2.24e-07	9.31e-06
Cluster-28704.36851	399.352	179.824	-1.1503	2.25e-07	9.33e-06
Cluster-28704.51812	85.3245	201.594	1.2334	2.25e-07	9.33e-06
Cluster-28704.20679	57.7743	7.44781	-2.9803	2.26e-07	9.35e-06
Cluster-28704.35113	686.791	1478.21	1.1043	2.26e-07	9.35e-06
Cluster-28704.38761	237.566	63.5731	-1.8862	2.26e-07	9.36e-06
Cluster-28704.53247	48.6696	130.915	1.4221	2.3e-07	9.5e-06
Cluster-28704.11143	22.1903	77.1587	1.8056	2.31e-07	9.54e-06
Cluster-28704.26911	827.207	1898.53	1.1995	2.31e-07	9.54e-06
Cluster-28796.0	41.1774	0.752589	-5.8911	2.32e-07	9.57e-06
Cluster-28704.38278	1339.79	3637.81	1.4406	2.33e-07	9.61e-06
Cluster-28704.64031	330.724	159.472	-1.0464	2.34e-07	9.67e-06
Cluster-25494.0	41.6755	0.629329	-5.9338	2.35e-07	9.68e-06
Cluster-28704.2520	41.9792	0.646532	-5.9399	2.35e-07	9.68e-06
Cluster-28704.25566	127.315	411.127	1.69	2.35e-07	9.68e-06
Cluster-28456.0	35.7253	1.07586	-5.1013	2.36e-07	9.72e-06
Cluster-28704.36031	99.9759	291.384	1.5404	2.36e-07	9.72e-06
Cluster-28704.26926	66.3383	154.353	1.2174	2.37e-07	9.74e-06
Cluster-28704.8194	1.71157	32.7921	4.1829	2.37e-07	9.74e-06
Cluster-28704.56997	143.249	53.1763	-1.44	2.39e-07	9.82e-06
Cluster-28704.20524	180.349	387.182	1.0961	2.41e-07	9.91e-06
Cluster-28704.18804	206.982	56.3471	-1.8734	2.42e-07	9.93e-06
Cluster-28704.14781	209.853	61.1464	-1.7722	2.47e-07	1.01e-05
Cluster-28704.41502	137.067	289.519	1.083	2.47e-07	1.01e-05
Cluster-24805.0	50.0308	2.20616	-4.568	2.5e-07	1.02e-05
Cluster-28704.1501	4.82124	38.0003	2.9492	2.5e-07	1.02e-05
Cluster-19024.0	39.1551	0.969798	-5.2602	2.55e-07	1.04e-05
Cluster-28704.10902	275.725	564.807	1.0381	2.57e-07	1.05e-05
Cluster-28704.9853	21.1954	70.8124	1.7371	2.6e-07	1.06e-05
Cluster-28704.52332	50.118	167.259	1.7306	2.62e-07	1.07e-05
Cluster-28704.17508	35.5739	2.8871	-3.6726	2.64e-07	1.08e-05
Cluster-28704.64317	19.3981	99.1765	2.3394	2.65e-07	1.08e-05
Cluster-28704.33664	112.531	278.742	1.3008	2.67e-07	1.09e-05
Cluster-28704.17723	208.375	508.022	1.2803	2.69e-07	1.09e-05
Cluster-28704.31848	58.4089	182.539	1.6319	2.69e-07	1.09e-05
Cluster-28704.33833	117.149	244.681	1.0573	2.7e-07	1.1e-05
Cluster-28704.55271	2086.03	881.512	-1.2413	2.74e-07	1.11e-05
Cluster-28704.34403	70.2416	174.899	1.312	2.76e-07	1.12e-05
Cluster-28704.36200	1322.33	2685.89	1.0229	2.78e-07	1.13e-05
Cluster-28704.53705	59.8646	14.2857	-2.0697	2.79e-07	1.13e-05
Cluster-25410.0	36.6537	1.47077	-4.7174	2.8e-07	1.13e-05
Cluster-28704.53923	170.663	74.9387	-1.1876	2.8e-07	1.14e-05
Cluster-28704.20499	80.5298	302.809	1.9071	2.82e-07	1.14e-05
Cluster-28704.38918	69.9174	157.651	1.1688	2.83e-07	1.14e-05
Cluster-28950.0	22.4186	0	-6.8673	2.83e-07	1.15e-05
Cluster-28704.47973	154.952	54.3276	-1.5143	2.86e-07	1.16e-05
Cluster-28704.3351	58.5478	5.41143	-3.5201	2.88e-07	1.16e-05
Cluster-28704.36667	328.839	688.366	1.0668	2.88e-07	1.16e-05
Cluster-28704.53234	796.117	353.163	-1.1702	2.91e-07	1.17e-05
Cluster-19570.5	35.6756	3.49922	-3.368	2.96e-07	1.19e-05
Cluster-28704.46050	378.722	876.179	1.207	2.97e-07	1.2e-05
Cluster-28704.30383	437.357	907.873	1.0514	2.99e-07	1.2e-05
Cluster-28704.25062	213.674	90.8125	-1.2447	3.01e-07	1.21e-05
Cluster-28704.35771	116.611	266.04	1.1913	3.02e-07	1.21e-05
Cluster-7071.2	55.706	5.81144	-3.3045	3.04e-07	1.22e-05
Cluster-28704.43099	659.895	1712.94	1.3755	3.06e-07	1.23e-05
Cluster-28704.21997	34.27	145.036	2.0739	3.09e-07	1.24e-05
Cluster-26572.0	41.3283	4.48906	-3.2088	3.09e-07	1.24e-05
Cluster-28704.43233	298.266	1810.27	2.6005	3.1e-07	1.24e-05
Cluster-28704.43802	175.731	50.5679	-1.8099	3.12e-07	1.25e-05
Cluster-28704.58014	34.6042	107.371	1.6187	3.13e-07	1.25e-05
Cluster-28704.47979	28.7978	97.8861	1.757	3.15e-07	1.26e-05
[truncated: 4,005 more rows]

## Sheet: AR1018y vs AR1031y
gene_id	AR1018y readcount	AR1031y readcount	log2FoldChange	pval	padj
Cluster-28704.59171	175.122	2027.41	3.5334	1.6279e-127	1.5004e-122
Cluster-28704.23780	1175.41	117.412	-3.3254	2.302e-94	7.0721e-90
Cluster-28704.62323	71.4062	1038	3.8633	1.9397e-94	7.0721e-90
Cluster-28704.62325	113.637	1740.95	3.9406	1.6307e-90	3.7572e-86
Cluster-28704.42428	328.922	2373.33	2.8466	3.9278e-76	7.2399e-72
Cluster-28704.51651	49.7887	723.888	3.8658	3.1784e-73	4.8822e-69
Cluster-28704.32384	159.551	3023.67	4.2527	5.2638e-72	6.9304e-68
Cluster-28704.41330	547.916	3135.9	2.515	3.2961e-71	3.7972e-67
Cluster-28704.40179	4151.88	15686.3	1.9174	8.8291e-66	9.0413e-62
Cluster-28704.58690	544.044	2345.82	2.108	8.5157e-63	7.8483e-59
Cluster-28704.53154	113.828	1306.23	3.5214	1.2352e-62	1.0349e-58
Cluster-28704.48130	715.277	4168.35	2.5428	1.1818e-59	9.0766e-56
Cluster-28704.51652	22.7575	431.675	4.2852	9.6966e-59	6.8743e-55
Cluster-28704.16097	424.044	37.061	-3.5144	1.6986e-58	1.1182e-54
Cluster-28704.61414	75.3679	789.195	3.3907	3.9218e-58	2.4096e-54
Cluster-28704.29381	1451.38	7041.92	2.2783	2.0184e-56	1.1626e-52
Cluster-28704.45122	2965.09	13829.8	2.2216	6.7419e-56	3.655e-52
Cluster-28704.40031	567.444	2104.07	1.8901	1.8841e-54	9.6471e-51
Cluster-28704.29128	920.925	96.9835	-3.2578	9.7365e-54	4.7229e-50
Cluster-28704.19200	359.725	2551.16	2.8239	3.3448e-50	1.5413e-46
Cluster-28704.48743	421.607	43.3194	-3.2802	6.1034e-50	2.6786e-46
Cluster-28704.55373	81.9295	1074.35	3.7138	1.8984e-49	7.9526e-46
Cluster-28704.56319	79.193	705.68	3.1513	3.5602e-49	1.4266e-45
Cluster-28704.43216	497.113	1858.68	1.9002	5.0814e-48	1.9513e-44
Cluster-28704.33183	578.164	4067.02	2.8135	2.2231e-47	8.1957e-44
Cluster-28704.36189	665.08	2338.92	1.8125	2.3315e-47	8.2644e-44
Cluster-28704.57554	678.312	2280.98	1.7509	4.2647e-47	1.4557e-43
Cluster-28704.63930	224.345	901.619	2.0099	1.6496e-46	5.4299e-43
Cluster-28704.16500	570.304	7010.75	3.6223	2.1149e-46	6.7214e-43
Cluster-28704.33466	1743.78	7000.83	2.005	3.8791e-46	1.1917e-42
Cluster-28704.42426	311.21	1993.85	2.6754	4.269e-46	1.2692e-42
Cluster-28704.27659	16.0539	339.63	4.4228	1.4187e-45	4.0859e-42
Cluster-28704.29792	1377.89	4613.37	1.7434	2.6063e-45	7.279e-42
Cluster-28704.8161	171.698	2180.33	3.6652	5.1228e-45	1.3886e-41
Cluster-28704.24622	171.765	1779.54	3.3742	6.919e-45	1.8219e-41
Cluster-28704.65345	25.4778	484.504	4.2498	1.2899e-44	3.3022e-41
Cluster-28704.24861	920.598	230.492	-1.9997	3.1778e-44	7.9155e-41
Cluster-28704.48659	830.363	4208.63	2.3415	6.4864e-44	1.5732e-40
Cluster-28704.43222	3566.66	10909.6	1.6129	9.7886e-44	2.3132e-40
Cluster-28704.62324	29.0025	383.698	3.7408	1.4095e-43	3.2475e-40
Cluster-28704.28807	1764.14	280.967	-2.6513	1.512e-43	3.3988e-40
Cluster-28704.56320	498.392	4073.96	3.03	1.7219e-43	3.7785e-40
Cluster-28704.36975	542.129	48.1477	-3.4929	2.1322e-43	4.5701e-40
Cluster-28704.37787	4148.64	1171.47	-1.8254	2.3883e-43	5.0026e-40
Cluster-28704.36868	5321.51	1615.58	-1.7201	6.8114e-43	1.395e-39
Cluster-28704.34023	662.318	2485.48	1.9077	1.0837e-42	2.1712e-39
Cluster-28704.44176	836.56	2862.03	1.7738	2.7469e-42	5.3864e-39
Cluster-28704.43294	419.46	2591.19	2.6267	3.0199e-42	5.7984e-39
Cluster-28704.34024	144.027	874.865	2.5986	3.7469e-42	6.883e-39
Cluster-28704.42603	2353.84	742.11	-1.6646	3.6669e-42	6.883e-39
Cluster-28704.65346	88.6494	1515.79	4.0935	3.8088e-42	6.883e-39
Cluster-28704.34691	113.298	1306.05	3.5232	4.4686e-42	7.9199e-39
Cluster-28704.17886	27.8342	381.646	3.7925	2.7204e-41	4.7306e-38
Cluster-28704.42920	10176.8	37933.7	1.8982	3.094e-41	5.2805e-38
Cluster-28704.38201	1815.71	5194.32	1.5162	4.371e-41	7.3245e-38
Cluster-28704.54635	602.194	3060.25	2.3435	6.3578e-41	1.0463e-37
Cluster-28704.40668	23959.2	4888.73	-2.293	2.0547e-40	3.3222e-37
Cluster-28704.40678	1529.65	6025.16	1.9775	3.0674e-40	4.8742e-37
Cluster-28704.54467	244.027	1067.84	2.1266	3.4471e-40	5.3847e-37
Cluster-28704.41169	1251.52	143.124	-3.1359	1.3775e-39	2.1159e-36
Cluster-28704.46995	2791.3	11160.5	1.9992	1.9537e-39	2.9518e-36
Cluster-28704.21832	315.361	1858.78	2.5568	4.9438e-39	7.349e-36
Cluster-28704.56468	451.084	58.0526	-2.958	6.062e-39	8.8681e-36
Cluster-28704.31647	107.668	577.349	2.4271	1.4946e-38	2.1523e-35
Cluster-28704.49822	637.458	126.614	-2.3379	1.885e-38	2.6727e-35
Cluster-28704.12203	171.539	1462.12	3.091	2.072e-38	2.8934e-35
Cluster-28704.7729	125.839	1143.23	3.1765	2.308e-38	3.1748e-35
Cluster-28704.26645	155.994	701.459	2.1667	3.2206e-38	4.365e-35
Cluster-28704.38520	291.703	1367.15	2.2257	4.4242e-38	5.9093e-35
Cluster-28704.19523	716.828	146.179	-2.2969	7.6241e-38	1.0038e-34
Cluster-28704.34692	154.38	1910.41	3.6275	1.1141e-37	1.4462e-34
Cluster-28704.39985	310.36	1253.08	2.0128	1.7671e-37	2.262e-34
Cluster-28704.42100	495.726	59.3064	-3.0633	2.1609e-37	2.7281e-34
Cluster-28704.37322	5257.23	1341.57	-1.9704	1.6085e-36	2.0033e-33
Cluster-28704.40353	2731.71	14977.5	2.455	3.0873e-36	3.7939e-33
Cluster-28704.34605	717.791	2493.39	1.7955	4.2543e-36	5.1591e-33
Cluster-28704.30124	1718.48	5570.77	1.6967	4.4733e-36	5.3541e-33
Cluster-28704.37254	127.709	824.329	2.6886	6.3726e-36	7.5297e-33
Cluster-28704.46491	35.0343	433.057	3.6426	8.0995e-36	9.449e-33
Cluster-28704.42988	3759.54	12683.3	1.7543	1.0714e-35	1.2343e-32
Cluster-28704.36514	417.952	1614.37	1.9486	1.284e-35	1.461e-32
Cluster-28704.32120	734.881	176.785	-2.0589	1.7569e-35	1.9746e-32
Cluster-28704.42184	84.4212	547.473	2.7032	1.8262e-35	2.0278e-32
Cluster-28704.59958	1700.99	172.696	-3.2955	2.7088e-35	2.9721e-32
Cluster-28704.32767	432.885	77.7889	-2.4813	3.2152e-35	3.4861e-32
Cluster-28704.58737	644.902	2482.34	1.9431	3.7991e-35	4.0713e-32
Cluster-28704.34975	342.47	1212.02	1.824	5.2353e-35	5.546e-32
Cluster-28704.38478	620.239	3166.67	2.3505	5.3171e-35	5.5687e-32
Cluster-28704.61937	267.254	1465.9	2.4543	6.5379e-35	6.7703e-32
Cluster-28704.25517	806.877	2640.87	1.7118	7.7735e-35	7.9604e-32
Cluster-28704.46254	100.293	489.594	2.2939	1.0959e-34	1.1099e-31
Cluster-28704.34904	11.8347	204.216	4.0906	1.2792e-34	1.2814e-31
Cluster-28704.47908	4742.85	21138.4	2.156	2.2373e-34	2.2172e-31
Cluster-28704.37493	583.941	1614.43	1.4662	2.3331e-34	2.2875e-31
Cluster-28704.51062	795.327	2369.38	1.575	3.1995e-34	3.1039e-31
Cluster-28704.41029	5615.74	769.002	-2.8672	3.8334e-34	3.6802e-31
Cluster-28704.39839	1146.11	200.455	-2.5171	4.0495e-34	3.8475e-31
Cluster-28704.14993	70.2271	627.548	3.1707	4.4409e-34	4.1764e-31
Cluster-28704.40077	256.821	1375.8	2.4191	6.0735e-34	5.654e-31
Cluster-28704.40106	2871.26	612.255	-2.2291	6.4762e-34	5.9686e-31
Cluster-28704.31058	953.308	8480.26	3.1527	7.1954e-34	6.5658e-31
Cluster-28704.44237	175.463	827.657	2.234	8.2325e-34	7.4385e-31
Cluster-28704.26225	5.64716	195.524	5.0977	8.5733e-34	7.6713e-31
Cluster-28704.16258	1200.72	180.558	-2.7384	9.7293e-34	8.622e-31
Cluster-28704.22893	395.619	1387.99	1.8126	9.8455e-34	8.6418e-31
Cluster-28704.22890	395.584	1496.89	1.9222	1.0034e-33	8.7241e-31
Cluster-28704.57851	717.285	3651.43	2.3482	1.0134e-33	8.7287e-31
Cluster-28704.57228	1022.97	4162.58	2.0246	1.3064e-33	1.1148e-30
Cluster-28704.39208	2362.05	7194.03	1.607	2.1101e-33	1.7841e-30
Cluster-28704.19629	282.83	1341.58	2.2452	5.1526e-33	4.3171e-30
Cluster-28704.14762	467.234	78.1361	-2.5904	6.2484e-33	5.188e-30
Cluster-28704.33181	28.8303	335.419	3.533	6.3734e-33	5.2446e-30
Cluster-28704.24262	839.962	2515.72	1.5815	7.2577e-33	5.9194e-30
Cluster-28704.37562	41.9075	266.324	2.6583	7.6607e-33	6.1933e-30
Cluster-28704.35034	448.873	51.7246	-3.1141	8.1721e-33	6.5492e-30
Cluster-28704.20145	239.696	827.404	1.7866	1.0754e-32	8.5444e-30
Cluster-28704.32152	2721.24	6520.15	1.2605	1.3182e-32	1.0384e-29
Cluster-28704.22416	205.202	788.383	1.9398	1.4534e-32	1.1352e-29
Cluster-28704.33186	260.378	1594.73	2.6129	1.4788e-32	1.1453e-29
Cluster-28704.33877	1308.38	4662	1.8337	2.0863e-32	1.6023e-29
Cluster-28704.22976	966.767	3537.07	1.8704	2.1141e-32	1.6103e-29
Cluster-28704.39506	86.2043	609.248	2.8229	2.6064e-32	1.969e-29
Cluster-28704.34984	631.24	139.272	-2.1859	3.2557e-32	2.4395e-29
Cluster-28704.44816	1398.7	4394.16	1.6509	3.6233e-32	2.693e-29
Cluster-28704.40176	4533.09	25881.7	2.5131	4.0142e-32	2.9597e-29
Cluster-28704.29416	226.782	1131.1	2.3142	4.8761e-32	3.5666e-29
Cluster-28704.48608	450.104	1853.85	2.0424	5.9017e-32	4.2828e-29
Cluster-28704.32772	2446.53	7105.48	1.538	7.011e-32	5.0481e-29
Cluster-28704.43293	172.467	727.391	2.0706	7.3106e-32	5.223e-29
Cluster-28704.20315	157.918	739.309	2.2287	8.6027e-32	6.0988e-29
Cluster-28704.28158	454.168	1751.79	1.9449	1.0275e-31	7.2288e-29
Cluster-28704.41924	2848.34	8546.1	1.5849	1.2433e-31	8.6805e-29
Cluster-28704.43179	131.001	539.733	2.0404	1.2988e-31	9.0004e-29
Cluster-28704.47158	564.752	1771.04	1.6492	1.3298e-31	9.1458e-29
Cluster-28704.64659	567.914	140.59	-2.009	1.4617e-31	9.9787e-29
Cluster-28704.24947	625.683	2727.89	2.1234	1.504e-31	1.0192e-28
Cluster-28704.32907	332.179	1060.4	1.676	1.6036e-31	1.0788e-28
Cluster-28704.42122	294.422	949.483	1.686	1.678e-31	1.1206e-28
Cluster-28704.21701	666.399	2289.77	1.7794	2.0344e-31	1.3489e-28
Cluster-28704.36108	427.724	1876.47	2.1341	2.513e-31	1.6543e-28
Cluster-28704.60688	770.814	130.452	-2.5624	2.6386e-31	1.7247e-28
Cluster-28704.19198	480.687	4931.57	3.3569	3.3612e-31	2.1815e-28
Cluster-28704.64679	29.4177	261.065	3.1556	3.4763e-31	2.2405e-28
Cluster-28704.42241	9721.27	55736.8	2.5193	3.6544e-31	2.3389e-28
Cluster-28704.12172	363.393	57.1109	-2.6636	5.8189e-31	3.6985e-28
Cluster-28704.17492	82.5959	437.251	2.3955	6.1713e-31	3.8957e-28
Cluster-28704.37529	687.527	1851.86	1.4296	6.7491e-31	4.2314e-28
Cluster-28704.13418	295.108	2523.54	3.0924	8.9843e-31	5.5947e-28
Cluster-28704.31445	762.85	3986.52	2.3861	9.7893e-31	6.0551e-28
Cluster-28704.44905	881.399	2956.05	1.7445	1.0177e-30	6.2531e-28
Cluster-28704.39991	1918.81	5852.41	1.6084	1.0292e-30	6.2819e-28
Cluster-28704.43510	539.95	1957.86	1.8578	1.0896e-30	6.6064e-28
Cluster-28704.32806	1822.55	4542.62	1.3172	1.7692e-30	1.0657e-27
Cluster-28704.27823	941.028	3565.5	1.9215	2.337e-30	1.3986e-27
Cluster-28704.40677	553.173	1781.7	1.6867	2.5411e-30	1.511e-27
Cluster-28704.43460	4433.18	11247.7	1.343	2.9667e-30	1.7527e-27
Cluster-28704.59975	782.646	119.978	-2.705	3.3119e-30	1.9442e-27
Cluster-28704.15150	357.216	1172.05	1.715	4.9883e-30	2.9097e-27
Cluster-28704.60527	129.615	1015.65	2.9713	5.317e-30	3.0627e-27
Cluster-28704.62973	202.449	1143.82	2.4995	5.2979e-30	3.0627e-27
Cluster-28704.48581	324.76	941.346	1.5357	5.533e-30	3.1673e-27
Cluster-28704.37729	1054.79	3002.94	1.5089	5.8007e-30	3.3e-27
Cluster-28704.32000	954.973	293.486	-1.7038	5.882e-30	3.3258e-27
Cluster-28704.18720	714.073	4143.66	2.5359	7.5511e-30	4.2435e-27
Cluster-28704.14602	1062.54	4710.18	2.1483	9.9092e-30	5.5349e-27
Cluster-28704.35251	1135.11	406.291	-1.4821	1.0482e-29	5.8037e-27
Cluster-28704.36330	322.485	1004.58	1.6357	1.0516e-29	5.8037e-27
Cluster-28704.46952	2971.67	8834.75	1.572	1.1676e-29	6.4053e-27
Cluster-28704.36711	528.678	91.8427	-2.5288	1.2424e-29	6.7754e-27
Cluster-28704.33620	121.792	718.867	2.5595	1.3535e-29	7.3379e-27
Cluster-28704.39674	1615.85	471.126	-1.7805	1.6923e-29	9.1209e-27
Cluster-28704.63957	258.218	41.5577	-2.6407	1.8275e-29	9.7921e-27
Cluster-28704.25559	159.308	643.775	2.0088	1.8658e-29	9.9398e-27
Cluster-28704.44776	952.924	284.739	-1.7447	2.3132e-29	1.2252e-26
Cluster-28704.56473	349.691	1481.62	2.0827	2.397e-29	1.2624e-26
Cluster-28704.41159	1032.88	342.286	-1.5953	2.5015e-29	1.3099e-26
Cluster-28704.35113	678.521	2156.49	1.667	3.9224e-29	2.0424e-26
Cluster-28704.27832	185.842	763.074	2.0361	4.2162e-29	2.183e-26
Cluster-28704.22892	36.7593	253.424	2.7974	4.275e-29	2.2011e-26
Cluster-28704.34725	448.216	1281.29	1.5141	4.366e-29	2.2355e-26
Cluster-28704.48647	1169.12	369.927	-1.6624	5.1416e-29	2.6181e-26
Cluster-28704.37933	291.973	918.757	1.6547	5.3607e-29	2.7146e-26
Cluster-28704.29897	700.796	2142.89	1.6119	8.8831e-29	4.4737e-26
Cluster-28704.59247	352.642	1749.88	2.3089	9.0074e-29	4.5117e-26
Cluster-28704.63707	354.931	1745.17	2.2973	9.1853e-29	4.5759e-26
Cluster-28704.24779	607.107	186.967	-1.7019	9.5631e-29	4.7385e-26
Cluster-28704.17580	313.42	47.0665	-2.751	1.2745e-28	6.2478e-26
Cluster-28704.40583	8052.65	2685.37	-1.5842	1.268e-28	6.2478e-26
Cluster-28704.44244	259.563	1148.99	2.1444	1.2947e-28	6.3134e-26
Cluster-28704.20556	721.723	5076.73	2.8147	1.446e-28	7.014e-26
Cluster-28704.18267	264.331	1528.52	2.5328	1.5901e-28	7.6727e-26
Cluster-28704.55146	3776.01	440.4	-3.1017	1.8668e-28	8.961e-26
Cluster-28704.41224	1619.98	4290.31	1.4048	2.2111e-28	1.0559e-25
Cluster-28704.27199	532.32	152.084	-1.8054	2.3304e-28	1.1071e-25
Cluster-28704.22183	938.913	4418.15	2.2345	2.4914e-28	1.1775e-25
Cluster-28704.60687	1774.13	316.217	-2.4884	2.8294e-28	1.3305e-25
Cluster-28704.42262	4335.44	14624.6	1.7539	3.122e-28	1.4606e-25
Cluster-28704.46098	145.222	606.909	2.0566	3.1442e-28	1.4635e-25
Cluster-28704.39581	392.173	1061.23	1.4355	3.5284e-28	1.6341e-25
Cluster-28704.27409	444.213	1207.11	1.4418	3.7064e-28	1.7079e-25
Cluster-28704.24686	595.531	2190.94	1.878	4.3306e-28	1.9857e-25
Cluster-28704.45296	9133.51	31476	1.7851	4.3575e-28	1.9881e-25
Cluster-28704.42372	1065.39	174.738	-2.612	4.3825e-28	1.9897e-25
Cluster-28704.60843	156.377	720.197	2.2041	4.5366e-28	2.0495e-25
Cluster-28704.43745	2607.22	1041.5	-1.3239	5.6717e-28	2.5499e-25
Cluster-28704.38856	529.293	1722.58	1.7007	6.5612e-28	2.9354e-25
Cluster-28704.40947	2656.11	699.745	-1.9258	7.2635e-28	3.2339e-25
Cluster-28704.39846	1479.53	5255.18	1.828	9.4303e-28	4.1785e-25
Cluster-28704.393	42.8247	293.427	2.7784	1.2213e-27	5.3857e-25
Cluster-28704.63569	37.9306	315.787	3.0441	1.2711e-27	5.5783e-25
Cluster-28704.40980	4648.1	14716.5	1.6628	1.3614e-27	5.9467e-25
Cluster-28704.44872	1171.8	202.258	-2.5329	1.4348e-27	6.2375e-25
Cluster-28704.47118	581.968	70.443	-3.0411	1.919e-27	8.3033e-25
Cluster-28704.49049	915.009	216.069	-2.0862	1.9499e-27	8.3977e-25
Cluster-28704.57903	729.023	222.696	-1.7135	1.9658e-27	8.4268e-25
Cluster-28704.31823	167.81	816.751	2.2829	2.0779e-27	8.8661e-25
Cluster-28704.29421	361.818	1358.08	1.907	2.1268e-27	9.0328e-25
Cluster-28704.43508	650.774	2920.47	2.1643	2.1903e-27	9.26e-25
Cluster-28704.34841	549.064	156.169	-1.8159	2.6658e-27	1.1201e-24
Cluster-28704.65347	23.8474	331.235	3.7933	2.6737e-27	1.1201e-24
Cluster-28704.38761	351.706	56.3355	-2.6462	2.7511e-27	1.1473e-24
Cluster-28704.36396	128.853	819.27	2.6701	3.2276e-27	1.34e-24
Cluster-28704.17035	559.152	151.744	-1.883	3.6465e-27	1.5071e-24
Cluster-28704.32366	747.005	168.03	-2.1588	3.9861e-27	1.6401e-24
Cluster-28704.39206	1527.59	5627.27	1.8812	5.2658e-27	2.1569e-24
Cluster-28704.36941	515.245	142.888	-1.8553	6.0806e-27	2.4797e-24
Cluster-28704.30902	85.4272	1059.85	3.6377	7.2529e-27	2.9447e-24
Cluster-28704.48607	244.725	940.233	1.9399	8.369e-27	3.3829e-24
Cluster-28704.19892	582.955	2372.79	2.0258	8.5632e-27	3.4463e-24
Cluster-28704.22889	115.503	469.131	2.0225	9.2897e-27	3.7225e-24
Cluster-28704.63010	88.2231	347.376	1.9757	9.338e-27	3.7256e-24
Cluster-28704.24299	19.1324	182.572	3.2491	9.5215e-27	3.7825e-24
Cluster-28704.40565	3057.8	9111.31	1.5752	9.6391e-27	3.8128e-24
Cluster-28704.41646	948.095	4572.12	2.2686	9.9317e-27	3.9117e-24
Cluster-28704.48736	134.552	479.713	1.8377	1.2862e-26	5.0443e-24
Cluster-28704.39032	2946.58	1170.6	-1.3321	1.3428e-26	5.2437e-24
Cluster-28704.50180	1086.22	4646.73	2.0962	1.5246e-26	5.9286e-24
Cluster-28704.29901	235.743	907.401	1.94	1.6254e-26	6.2943e-24
Cluster-28704.28770	1700.58	3736.59	1.1354	1.8266e-26	7.0439e-24
Cluster-28704.36214	1431.41	408.862	-1.807	1.9004e-26	7.2978e-24
Cluster-28704.25824	227.358	716.766	1.6581	1.9852e-26	7.5918e-24
Cluster-28704.50461	630.894	120.772	-2.3938	2.8568e-26	1.088e-23
Cluster-28704.39031	494.654	96.0735	-2.3739	2.9997e-26	1.1377e-23
Cluster-28704.46849	206.683	752.474	1.8599	3.0992e-26	1.1706e-23
Cluster-28704.51536	440.129	35.5113	-3.6366	3.3521e-26	1.261e-23
Cluster-28704.59170	12.9314	188.715	3.9026	5.9555e-26	2.2312e-23
Cluster-28704.19831	57.9512	325.536	2.4911	6.0172e-26	2.2452e-23
Cluster-28704.54688	809.851	241.867	-1.7473	6.1702e-26	2.293e-23
Cluster-28704.42740	377.67	90.4788	-2.0659	7.9909e-26	2.9577e-23
Cluster-28704.9752	229.31	15.4612	-3.896	8.0493e-26	2.9674e-23
Cluster-28704.12713	851.846	2815.52	1.7253	8.6265e-26	3.1597e-23
Cluster-28704.40493	1322.62	460.05	-1.5243	8.6396e-26	3.1597e-23
Cluster-28704.26001	2991.54	8550.8	1.515	8.9e-26	3.2421e-23
Cluster-28704.18617	259.187	916.55	1.8219	1.0964e-25	3.9783e-23
Cluster-28704.45323	1037.54	305.676	-1.7645	1.1245e-25	4.0641e-23
Cluster-28704.41520	627.432	218.989	-1.5193	1.1534e-25	4.1525e-23
Cluster-28704.44434	103.412	550.45	2.4093	1.1913e-25	4.2721e-23
Cluster-28704.41655	298.676	909.9	1.6078	1.2368e-25	4.418e-23
Cluster-28704.40581	5861.57	2264.08	-1.3728	1.7139e-25	6.0986e-23
Cluster-28704.18393	503.112	89.065	-2.5025	1.7906e-25	6.3472e-23
Cluster-28704.29315	30.7882	232.768	2.9149	1.8407e-25	6.4783e-23
Cluster-28704.59091	224.496	765.257	1.7659	1.8416e-25	6.4783e-23
Cluster-28704.47107	2648.79	9860.38	1.8964	1.8609e-25	6.5211e-23
Cluster-28704.26159	165.921	20.321	-3.0308	2.1482e-25	7.4712e-23
Cluster-28704.54939	442.249	2902.66	2.7146	2.145e-25	7.4712e-23
Cluster-28704.42174	3883.64	19332.1	2.3156	2.302e-25	7.9758e-23
Cluster-28704.63578	508.339	163.11	-1.6409	2.973e-25	1.0262e-22
Cluster-28704.19373	335.695	1289.21	1.9398	3.1299e-25	1.0763e-22
Cluster-28704.58250	694.453	2324.49	1.7421	3.1829e-25	1.0905e-22
Cluster-28704.22691	60.5199	266.756	2.1455	3.2231e-25	1.1002e-22
Cluster-28704.25866	268.971	37.1014	-2.8548	3.2758e-25	1.114e-22
Cluster-28704.56919	1785.53	5593.4	1.647	4.2485e-25	1.4395e-22
Cluster-28704.31302	716.957	4129.86	2.5253	4.3105e-25	1.4552e-22
Cluster-28704.15049	195.434	697.275	1.8318	4.5642e-25	1.5352e-22
Cluster-28704.58237	114.815	660.307	2.5307	4.7096e-25	1.5784e-22
Cluster-28704.24929	725.988	173.805	-2.0685	4.9536e-25	1.6481e-22
Cluster-28704.52008	445.406	1592.78	1.8377	4.9513e-25	1.6481e-22
Cluster-28704.13908	87.7669	694.713	3.0004	5.0333e-25	1.6686e-22
Cluster-28704.19376	328.301	978.134	1.5715	5.1125e-25	1.6888e-22
Cluster-28704.31533	1249.96	5882	2.234	5.3141e-25	1.7492e-22
Cluster-28704.60549	372.126	91.3678	-2.0272	5.4352e-25	1.7827e-22
Cluster-28704.36205	215.384	868.065	2.0115	5.4614e-25	1.7849e-22
Cluster-28704.37324	1524.53	4238.48	1.4747	6.6799e-25	2.1754e-22
Cluster-28704.35837	142.383	513.657	1.8513	7.1141e-25	2.3087e-22
Cluster-28704.48493	264.513	819.693	1.6362	8.7995e-25	2.8424e-22
Cluster-28704.54391	592.058	129.118	-2.1976	8.8205e-25	2.8424e-22
Cluster-28704.44242	185.962	1060.83	2.5103	1.2196e-24	3.9165e-22
Cluster-28704.43181	180.186	586.123	1.6995	1.365e-24	4.3681e-22
Cluster-28704.64424	109.936	886.488	3.0102	1.6903e-24	5.3904e-22
Cluster-28704.65348	68.1161	779.239	3.5161	1.7779e-24	5.6503e-22
Cluster-28704.36852	1061.34	346.598	-1.6144	2.0173e-24	6.3891e-22
Cluster-28704.15854	523.355	88.3568	-2.5764	2.1236e-24	6.7027e-22
Cluster-28704.33413	1488.97	3812.12	1.3562	2.4686e-24	7.7426e-22
Cluster-28704.66323	189.989	680.949	1.8403	2.4699e-24	7.7426e-22
Cluster-28704.48259	690.036	2011.77	1.5432	2.4991e-24	7.8077e-22
Cluster-28704.13866	429.73	1767.66	2.0386	2.8805e-24	8.953e-22
Cluster-28704.46049	1090.57	334.549	-1.7082	2.8852e-24	8.953e-22
Cluster-28704.31817	1539.75	5428.46	1.8175	2.983e-24	9.2255e-22
Cluster-28704.46826	361.28	103.002	-1.8109	3.0005e-24	9.2487e-22
Cluster-28704.55768	525.758	1556.6	1.5645	3.2055e-24	9.8476e-22
Cluster-28704.7041	1387.33	3759.81	1.4385	3.3084e-24	1.013e-21
Cluster-28704.26525	944.101	2358.29	1.3203	4.041e-24	1.2332e-21
Cluster-28704.37034	3201.32	10704.9	1.7412	4.1822e-24	1.2721e-21
Cluster-28704.57130	317.217	74.5841	-2.0949	4.3669e-24	1.3239e-21
Cluster-28704.40598	5230.73	908.439	-2.5264	4.4773e-24	1.3529e-21
Cluster-28704.44459	1268.06	5201.87	2.0357	4.7606e-24	1.4338e-21
Cluster-28704.14073	108.689	972.233	3.1621	4.8632e-24	1.46e-21
Cluster-28704.19574	365.025	62.9134	-2.5408	5.2239e-24	1.5632e-21
Cluster-28704.20783	301.136	971.46	1.6905	5.3404e-24	1.5928e-21
Cluster-28704.42916	234.179	44.2659	-2.4086	5.4986e-24	1.6347e-21
Cluster-28704.20938	83.4765	476.921	2.5135	5.5277e-24	1.6381e-21
Cluster-28704.33891	159.121	846.997	2.4133	6.7984e-24	2.0082e-21
Cluster-28704.40518	150.621	10.1799	-3.8875	7.6229e-24	2.2446e-21
Cluster-28704.29909	925.857	205.175	-2.1776	7.9879e-24	2.3445e-21
Cluster-28704.40067	2842.54	10975	1.9488	8.2665e-24	2.4186e-21
Cluster-28704.34460	332.593	1605.93	2.2717	9.2565e-24	2.6997e-21
Cluster-28704.60012	4.08776	123.612	4.9663	9.5587e-24	2.779e-21
Cluster-28704.54961	827.458	2819.06	1.7678	1.0159e-23	2.9444e-21
Cluster-28704.41501	7600.02	24652.4	1.6975	1.0305e-23	2.9771e-21
Cluster-28704.34694	831.341	158.595	-2.3898	1.1109e-23	3.1996e-21
Cluster-28704.25777	1316.01	3716.79	1.4974	1.2292e-23	3.5293e-21
Cluster-28704.36492	1174.37	3729.48	1.666	1.5193e-23	4.3485e-21
Cluster-28704.40643	781.399	239.165	-1.7105	1.5906e-23	4.5385e-21
Cluster-28704.48396	155.437	617.174	1.9876	1.6938e-23	4.8182e-21
Cluster-28704.48739	252.089	933.247	1.888	1.7455e-23	4.9499e-21
Cluster-28704.11807	553.126	82.108	-2.7609	2.3027e-23	6.5098e-21
Cluster-28704.31293	3489.75	8636.52	1.3072	2.5472e-23	7.1516e-21
Cluster-28704.52738	348.331	1120.11	1.6835	2.5529e-23	7.1516e-21
Cluster-28704.8184	730.208	266.259	-1.456	2.5501e-23	7.1516e-21
Cluster-28704.62492	93.1203	486.851	2.3773	2.6232e-23	7.326e-21
Cluster-28704.36190	56.1545	344.624	2.6175	2.7464e-23	7.6239e-21
Cluster-28704.38108	132.571	8.15851	-4.0309	2.7391e-23	7.6239e-21
Cluster-28704.30880	738.595	194.858	-1.9253	2.7569e-23	7.6302e-21
Cluster-28704.36490	1072.59	3379.85	1.6545	2.8215e-23	7.7856e-21
Cluster-28704.60102	719.17	165.31	-2.1238	2.8654e-23	7.8832e-21
Cluster-28704.29089	1219.8	486.906	-1.3267	2.9646e-23	8.1317e-21
Cluster-28704.49731	1847.53	5847.12	1.6624	2.9999e-23	8.2042e-21
Cluster-28704.26911	487.536	2230.29	2.1929	3.1408e-23	8.5641e-21
Cluster-28704.19916	524.901	146.328	-1.8419	3.3603e-23	9.1354e-21
Cluster-28704.34991	134.963	693.996	2.3616	3.4168e-23	9.2347e-21
Cluster-28704.63728	641.635	2434.66	1.9224	3.4129e-23	9.2347e-21
Cluster-28704.68319	70.3629	281.322	1.9941	3.6625e-23	9.8699e-21
Cluster-28704.46994	36.4823	264.197	2.8615	3.7353e-23	1.0037e-20
Cluster-28704.57917	421.119	1057.82	1.3276	3.7593e-23	1.0072e-20
Cluster-28704.26921	1708.73	3908.48	1.193	4.2093e-23	1.1245e-20
Cluster-28704.38726	339.486	1655.39	2.2847	4.2261e-23	1.1257e-20
Cluster-28704.42351	478.746	74.8554	-2.6714	4.2637e-23	1.1324e-20
Cluster-28704.38077	312.128	28.9028	-3.4528	4.4722e-23	1.1844e-20
Cluster-28704.36632	1067.23	385.203	-1.4686	4.5365e-23	1.198e-20
Cluster-28704.28144	1369.05	5100.47	1.8972	4.9306e-23	1.2983e-20
Cluster-28704.34495	589.591	69.224	-3.1008	5.1433e-23	1.3505e-20
Cluster-28704.63009	142.636	556.203	1.962	5.1618e-23	1.3515e-20
Cluster-28704.26894	241.729	1544.9	2.6747	5.4944e-23	1.4345e-20
Cluster-28704.14200	169.759	652.019	1.9363	5.6009e-23	1.4582e-20
Cluster-28704.51694	554.441	1872.18	1.7549	5.9469e-23	1.5439e-20
Cluster-28704.32611	1110.94	4783.89	2.1063	5.9929e-23	1.5515e-20
Cluster-28704.22694	121.916	591.175	2.2786	6.0611e-23	1.5647e-20
Cluster-28704.58583	174.105	732.206	2.0695	6.3398e-23	1.6321e-20
Cluster-28704.54287	479.637	1186.32	1.3045	6.3626e-23	1.6334e-20
Cluster-28704.61494	420.272	127.41	-1.7263	7.051e-23	1.8051e-20
Cluster-28704.35828	5011.5	1131.97	-2.1474	7.2973e-23	1.863e-20
Cluster-28704.43373	1292.34	3567.26	1.4639	8.2223e-23	2.0934e-20
Cluster-28704.39910	1860.48	433.491	-2.1042	8.4144e-23	2.1363e-20
Cluster-28704.15909	252.787	51.0944	-2.3025	8.4697e-23	2.1386e-20
Cluster-28704.32270	861.392	2204.7	1.3552	8.4551e-23	2.1386e-20
Cluster-28704.39530	334.458	1472.55	2.1358	9.2495e-23	2.3291e-20
Cluster-28704.39531	259.42	1222.71	2.2344	9.3292e-23	2.3428e-20
Cluster-28704.49610	3171.68	8800.58	1.4719	9.4094e-23	2.3565e-20
Cluster-28704.60987	424.175	1374.44	1.6957	9.9328e-23	2.4809e-20
Cluster-28704.20941	83.5902	520.859	2.6397	1.2023e-22	2.9949e-20
Cluster-28704.22641	545.694	53.9706	-3.3511	1.2313e-22	3.0587e-20
Cluster-28704.17899	35.2879	329.645	3.2227	1.2358e-22	3.0617e-20
Cluster-28704.19041	33.3227	314.065	3.2202	1.2595e-22	3.1119e-20
Cluster-28704.46712	2411.95	800.795	-1.5912	1.2923e-22	3.1847e-20
Cluster-28704.18971	453.992	1147.23	1.3392	1.353e-22	3.3251e-20
Cluster-28704.6758	179.183	718.04	2.0027	1.3986e-22	3.4281e-20
Cluster-28704.17493	151.412	595.236	1.9704	1.4164e-22	3.4626e-20
Cluster-28704.30828	37.505	304.711	3.0275	1.4564e-22	3.551e-20
Cluster-28704.28230	162.148	624.589	1.9473	1.5738e-22	3.827e-20
Cluster-28704.32828	1153.62	2986	1.3724	1.6199e-22	3.9287e-20
Cluster-28704.23444	112.596	895.69	2.9875	1.756e-22	4.2478e-20
Cluster-28704.34960	97.2753	389.941	2.0087	1.7934e-22	4.3267e-20
Cluster-28704.40118	185.774	1010.73	2.4406	1.885e-22	4.5359e-20
Cluster-28704.58665	83.8094	661.567	2.9753	1.9003e-22	4.5609e-20
Cluster-28704.19575	178.029	22.6734	-2.99	1.9529e-22	4.6749e-20
Cluster-28704.38801	2176.03	9184	2.077	2.1902e-22	5.2294e-20
Cluster-28704.21311	456.612	111.03	-2.0458	2.267e-22	5.3989e-20
Cluster-28704.12742	394.727	1542.31	1.9703	2.4038e-22	5.7099e-20
Cluster-28704.13607	118.601	538.249	2.1787	2.6005e-22	6.1612e-20
Cluster-28704.45549	426.557	132.97	-1.6793	2.9826e-22	7.0483e-20
Cluster-28704.7650	113.405	715.833	2.6527	3.0518e-22	7.1934e-20
Cluster-28704.35195	138.997	736.26	2.4	3.149e-22	7.4036e-20
Cluster-28704.5936	434.65	135.046	-1.6901	3.1846e-22	7.4682e-20
Cluster-28704.39539	553.902	200.392	-1.4687	3.3953e-22	7.9421e-20
Cluster-28704.18945	464.289	98.4094	-2.2441	3.5584e-22	8.2817e-20
Cluster-28704.33482	24.7934	153.85	2.6267	3.5528e-22	8.2817e-20
Cluster-28704.40029	25336.6	5532.77	-2.1953	3.6714e-22	8.5231e-20
Cluster-28704.67900	219.486	1050.49	2.2562	3.8317e-22	8.8729e-20
Cluster-28704.44396	2836.24	6807.09	1.2627	3.9094e-22	9.0301e-20
Cluster-28704.56591	381.849	1341.9	1.8129	3.955e-22	9.1127e-20
Cluster-28704.26947	1045.22	4909.29	2.2312	4.0925e-22	9.3825e-20
Cluster-28704.67241	31.7225	290.675	3.1998	4.09e-22	9.3825e-20
Cluster-28704.43842	790.547	2421.71	1.6146	4.4298e-22	1.0131e-19
Cluster-28704.32665	1579.25	3663.47	1.2144	4.6496e-22	1.0607e-19
Cluster-28704.11641	31.9417	351.784	3.4621	4.6858e-22	1.0663e-19
Cluster-28704.39853	1201.85	425.724	-1.4994	4.7495e-22	1.0782e-19
Cluster-28704.23663	296.078	70.66	-2.0696	4.783e-22	1.0831e-19
Cluster-28704.58877	232.23	603.095	1.3769	5.2541e-22	1.1868e-19
Cluster-28704.51695	874.501	2809.72	1.6825	5.3742e-22	1.211e-19
Cluster-28704.47497	1427.47	4036.9	1.4995	5.5231e-22	1.2415e-19
Cluster-28704.42080	407.308	1428.99	1.8125	5.5949e-22	1.2546e-19
Cluster-28704.9341	293.378	74.5154	-1.9836	5.7644e-22	1.2895e-19
Cluster-28704.44325	367.792	109.595	-1.752	5.8527e-22	1.3061e-19
Cluster-28704.33617	225.933	942.772	2.0599	6.6801e-22	1.4871e-19
Cluster-28704.38548	973.244	338.833	-1.5253	6.9381e-22	1.5408e-19
Cluster-28704.64854	221.865	1031.45	2.2157	7.398e-22	1.639e-19
Cluster-28704.45119	3040.55	1228.4	-1.3077	7.4308e-22	1.6423e-19
Cluster-28704.25949	10.8553	196.904	4.1781	7.6865e-22	1.6948e-19
Cluster-28704.46050	848.396	3317.81	1.9665	7.7836e-22	1.7121e-19
Cluster-28704.40997	1734.26	324.996	-2.4186	8.0497e-22	1.7664e-19
Cluster-28704.40184	1017.74	168.349	-2.6006	8.1097e-22	1.7753e-19
Cluster-28704.20581	132.32	497.421	1.9068	8.1474e-22	1.7794e-19
Cluster-28704.45597	703.454	1931.75	1.4561	8.2463e-22	1.7967e-19
Cluster-28704.45246	816.309	259.44	-1.6576	9.1055e-22	1.9792e-19
Cluster-28704.24117	148.183	19.3738	-2.9387	9.245e-22	2.0048e-19
Cluster-28704.14501	379.554	98.9817	-1.9367	9.7546e-22	2.1054e-19
Cluster-28704.23568	803.319	242.523	-1.7305	9.7513e-22	2.1054e-19
Cluster-28704.36545	178.327	1093.92	2.6157	1.0122e-21	2.1795e-19
Cluster-28704.24272	1134.55	3128.9	1.4636	1.0545e-21	2.2653e-19
Cluster-28704.52726	1346.39	4197.36	1.64	1.0761e-21	2.3064e-19
Cluster-28704.43484	67.7033	255.569	1.9148	1.0819e-21	2.3134e-19
Cluster-28704.25375	802.137	237.08	-1.7626	1.0943e-21	2.3346e-19
Cluster-28704.37894	456.847	153.762	-1.5728	1.1736e-21	2.498e-19
Cluster-28704.64719	328.866	75.7	-2.1152	1.2182e-21	2.5869e-19
Cluster-28704.47245	649.584	1567.87	1.2718	1.2212e-21	2.5872e-19
Cluster-28704.45992	5413.6	18489.5	1.7717	1.2301e-21	2.6001e-19
Cluster-28704.56761	1495.83	5101.25	1.7692	1.2533e-21	2.6432e-19
Cluster-28704.36215	423.66	140.747	-1.5907	1.2779e-21	2.689e-19
Cluster-28704.36546	290.494	1731.7	2.5744	1.3183e-21	2.7676e-19
Cluster-28704.9509	650.06	242.585	-1.422	1.404e-21	2.9408e-19
Cluster-28704.36437	6329.68	23538.2	1.8948	1.4225e-21	2.9728e-19
Cluster-28704.33205	261.577	662.32	1.3413	1.4482e-21	3.0198e-19
Cluster-28704.48927	623.963	217.811	-1.5202	1.5064e-21	3.134e-19
Cluster-28704.44245	32.0405	209.023	2.6847	1.589e-21	3.2969e-19
Cluster-28704.7309	229.977	41.4994	-2.472	1.5919e-21	3.2969e-19
Cluster-28704.44842	309.441	75.1663	-2.041	1.6702e-21	3.4514e-19
Cluster-28704.37726	97.6708	341.062	1.8029	1.7188e-21	3.5359e-19
Cluster-28704.49627	691.155	213.788	-1.6944	1.7161e-21	3.5359e-19
Cluster-28704.31554	161.534	15.6668	-3.3955	1.7516e-21	3.5954e-19
Cluster-28704.40661	5680.47	15936	1.4881	1.7707e-21	3.6266e-19
Cluster-28704.59089	89.6909	344.838	1.943	1.7839e-21	3.6454e-19
Cluster-28704.58597	970.136	347.655	-1.4832	1.9583e-21	3.9929e-19
Cluster-28704.52735	154.329	516.665	1.7449	2.0513e-21	4.1734e-19
Cluster-28704.51972	401.406	1581.1	1.9753	2.1069e-21	4.2771e-19
Cluster-28704.53317	47.0888	222.977	2.2288	2.1189e-21	4.292e-19
Cluster-28704.43503	490.948	1934.2	1.9783	2.2429e-21	4.5331e-19
Cluster-28704.30102	898.238	310.539	-1.5341	2.2568e-21	4.5513e-19
Cluster-28704.35518	557.397	1418.82	1.347	2.3107e-21	4.6391e-19
Cluster-28704.43580	930.262	3425.72	1.8796	2.3072e-21	4.6391e-19
Cluster-28704.46229	5628.71	2482.26	-1.1809	2.3155e-21	4.6391e-19
Cluster-28704.47345	1465.03	5118.29	1.8046	2.342e-21	4.6822e-19
Cluster-28704.36851	697.506	206.38	-1.7624	2.4345e-21	4.8565e-19
Cluster-28704.45991	719.049	2873.01	1.9962	2.4861e-21	4.9487e-19
Cluster-28704.49875	724.35	2775.91	1.9372	2.7409e-21	5.4441e-19
Cluster-28704.37133	1196.35	2920.02	1.2867	2.8116e-21	5.5726e-19
Cluster-28704.40181	5572.71	24780.7	2.1527	2.9523e-21	5.8388e-19
Cluster-28704.36943	1120.55	236.092	-2.2507	3.0191e-21	5.9582e-19
Cluster-28704.44391	443.117	2021.5	2.1882	3.0876e-21	6.0805e-19
Cluster-28704.40273	389.961	1171.06	1.586	3.1584e-21	6.2067e-19
Cluster-28704.25572	1153.14	3169.07	1.4589	3.1807e-21	6.2329e-19
Cluster-28704.61302	216.837	39.3237	-2.4766	3.1853e-21	6.2329e-19
Cluster-28704.39193	321.202	62.1355	-2.3828	3.6079e-21	7.0449e-19
Cluster-28704.35927	495.797	128.97	-1.9465	3.7309e-21	7.2696e-19
Cluster-28704.15503	66.5285	326.217	2.2835	3.7872e-21	7.3482e-19
Cluster-28704.29884	61.806	244.196	1.9851	3.7868e-21	7.3482e-19
Cluster-28704.9317	82.9511	313.35	1.9099	3.8118e-21	7.3805e-19
Cluster-28704.61787	64.7452	527.417	3.0174	4.3553e-21	8.4151e-19
Cluster-28704.39348	2453.24	5073.66	1.0482	4.583e-21	8.8365e-19
Cluster-28704.26884	297.442	1032.98	1.7922	4.7152e-21	9.0723e-19
Cluster-28704.16664	34.0051	217.809	2.6752	4.834e-21	9.2815e-19
Cluster-28704.51281	233.323	639.189	1.455	4.9956e-21	9.5719e-19
Cluster-28704.44341	2116.12	4310.88	1.0265	5.1731e-21	9.8915e-19
Cluster-28704.48007	464.755	117.832	-1.9823	5.2646e-21	1.0046e-18
Cluster-28704.39666	3418.34	1372.46	-1.3173	5.8741e-21	1.1185e-18
Cluster-28704.33621	34.1298	187.154	2.4446	5.9375e-21	1.1283e-18
Cluster-28704.30740	92.8156	700.586	2.9092	6.096e-21	1.156e-18
Cluster-28704.42906	815.836	1879.33	1.2031	6.2311e-21	1.1792e-18
Cluster-28704.38706	1165.18	461.566	-1.3373	7.1062e-21	1.3421e-18
Cluster-28704.31535	11.3586	132.35	3.5146	7.9744e-21	1.503e-18
Cluster-28704.22868	429.584	1300.99	1.5977	8.0607e-21	1.5161e-18
Cluster-28704.66875	62.3955	423.71	2.7622	8.36e-21	1.5692e-18
Cluster-28704.38348	16297.2	6513.28	-1.3233	8.5222e-21	1.5964e-18
Cluster-28704.23079	1601.16	233.347	-2.7745	8.9993e-21	1.6824e-18
Cluster-28704.39251	5201.86	1590.26	-1.7103	9.904e-21	1.8477e-18
Cluster-28704.37904	3340.36	562.125	-2.5723	1.0382e-20	1.9331e-18
Cluster-28704.7807	12.9856	132.876	3.3971	1.0465e-20	1.9445e-18
Cluster-28704.19777	59.094	577.446	3.2834	1.0642e-20	1.9735e-18
Cluster-28704.40437	1838.82	515.557	-1.8368	1.0962e-20	2.0286e-18
Cluster-28704.33240	302.448	1453.64	2.2646	1.1038e-20	2.0386e-18
Cluster-28704.34599	74.4972	393.101	2.3978	1.2504e-20	2.3049e-18
Cluster-28704.38687	1704.47	3737.94	1.1322	1.3181e-20	2.4248e-18
Cluster-28704.25565	5802.68	23538.2	2.0201	1.3528e-20	2.4837e-18
Cluster-28704.41462	52.9181	231.14	2.1263	1.4439e-20	2.6455e-18
Cluster-28704.45100	799.591	1913.67	1.2593	1.4815e-20	2.7092e-18
Cluster-28704.48074	863.627	2159.25	1.3214	1.5509e-20	2.8304e-18
Cluster-28704.38795	947.87	292.802	-1.6983	1.568e-20	2.856e-18
Cluster-28704.44648	1641.11	468.928	-1.8092	1.5822e-20	2.8761e-18
Cluster-28704.38091	518.34	135.125	-1.94	1.5945e-20	2.8927e-18
Cluster-28704.22671	125.717	487.776	1.9512	1.6517e-20	2.9907e-18
Cluster-28704.25515	80.7627	303.991	1.9128	1.6779e-20	3.0321e-18
Cluster-28704.26946	571.12	2767.52	2.2757	1.688e-20	3.0445e-18
Cluster-28704.43696	510.639	1657.67	1.6984	1.7266e-20	3.108e-18
Cluster-28704.40521	3035.86	14070.8	2.2126	1.7303e-20	3.1086e-18
Cluster-28704.34421	129.271	739.3	2.5174	1.7387e-20	3.1176e-18
Cluster-28704.22225	172.571	566.067	1.7087	1.77e-20	3.1676e-18
Cluster-28704.44498	2291.18	855.231	-1.423	2.1153e-20	3.7782e-18
Cluster-28704.40575	814.21	150.293	-2.4412	2.1201e-20	3.7794e-18
Cluster-28704.38705	389.344	102.685	-1.9299	2.2498e-20	4.0029e-18
Cluster-28704.57199	32.3344	184.377	2.5037	2.2597e-20	4.0127e-18
Cluster-28704.34017	550.767	1463.1	1.4092	2.3857e-20	4.2284e-18
Cluster-28704.12145	177.567	32.7772	-2.4512	2.392e-20	4.2313e-18
Cluster-28704.36146	101.188	387.368	1.9272	2.4877e-20	4.3923e-18
Cluster-28704.57441	121.9	805.681	2.7199	2.9293e-20	5.162e-18
Cluster-28704.41375	8442.2	3142.35	-1.4261	3.0142e-20	5.3015e-18
Cluster-28704.19496	287.455	1379.49	2.2637	3.0419e-20	5.34e-18
Cluster-28704.40861	203.445	37.6693	-2.4289	3.1009e-20	5.4333e-18
Cluster-28704.45274	1721.94	5837.14	1.7608	3.2019e-20	5.5996e-18
Cluster-28704.44706	1064.02	416.544	-1.3537	3.2156e-20	5.6128e-18
Cluster-28704.51116	5170.26	11476.1	1.1501	3.2831e-20	5.7199e-18
Cluster-28704.31425	439.838	108.21	-2.0235	3.3526e-20	5.8299e-18
Cluster-28704.55832	318.861	1695.57	2.4096	3.3986e-20	5.8987e-18
Cluster-28704.15446	38.9265	248.721	2.6572	3.4775e-20	6.0131e-18
Cluster-28704.36219	2553.26	6156.52	1.2692	3.4738e-20	6.0131e-18
Cluster-28704.14603	105.862	523.809	2.3081	3.5795e-20	6.1779e-18
Cluster-28704.36491	357.51	1016.4	1.5051	4.0228e-20	6.9299e-18
Cluster-28704.25487	3.38561	97.2229	4.8697	4.2691e-20	7.3406e-18
Cluster-28704.53848	249.45	862.727	1.7883	4.3148e-20	7.4053e-18
Cluster-28704.58801	757.608	255.373	-1.571	4.6247e-20	7.9224e-18
Cluster-28704.62446	492.924	108.083	-2.1811	4.6445e-20	7.9417e-18
Cluster-17742.0	133.979	18.1306	-2.8987	4.6615e-20	7.9558e-18
Cluster-28704.44438	1783.73	4213.41	1.24	4.7299e-20	8.0576e-18
Cluster-28704.31285	917.643	3025.77	1.7202	4.9115e-20	8.3516e-18
Cluster-28704.46166	2668.34	826.814	-1.6918	4.9881e-20	8.4662e-18
Cluster-28704.30034	2593.27	918.02	-1.4993	5.0842e-20	8.6134e-18
Cluster-28704.30203	1252.12	3420.51	1.4491	5.1088e-20	8.6393e-18
Cluster-28704.44033	78.9846	322.924	2.0272	5.3041e-20	8.9532e-18
Cluster-28704.37585	254.036	56.0545	-2.1751	5.4322e-20	9.1526e-18
Cluster-28704.44755	457.602	58.6121	-2.9767	5.4704e-20	9.1919e-18
Cluster-28704.53490	797.397	192.241	-2.0559	5.4755e-20	9.1919e-18
Cluster-28704.21857	772.176	304.099	-1.3473	6.2164e-20	1.0401e-17
Cluster-28704.36187	818.531	3060.66	1.9011	6.2181e-20	1.0401e-17
Cluster-28704.38034	3746.63	1482.98	-1.3377	6.4398e-20	1.0752e-17
Cluster-28704.27433	752.023	248.459	-1.596	6.6655e-20	1.1109e-17
Cluster-28704.47632	980.946	3968.84	2.0156	6.9718e-20	1.1598e-17
Cluster-28704.29949	105.15	571.97	2.4437	7.072e-20	1.1737e-17
Cluster-28704.50368	244.968	1038.38	2.0867	7.0807e-20	1.1737e-17
Cluster-28704.58262	183.886	853.94	2.2164	7.3281e-20	1.2125e-17
Cluster-28704.28711	502.353	171.837	-1.5511	7.9774e-20	1.3176e-17
Cluster-28704.64316	556.273	188.182	-1.562	8.2026e-20	1.3524e-17
Cluster-28704.52792	3919.27	10624.5	1.4387	8.3168e-20	1.3687e-17
Cluster-28704.57858	747.075	3474.41	2.2172	8.4202e-20	1.3833e-17
Cluster-28704.34077	275.316	61.1129	-2.1806	8.5542e-20	1.4028e-17
Cluster-28704.46795	375.325	1243.08	1.728	8.6062e-20	1.4088e-17
Cluster-28704.69253	10.2445	128.791	3.6264	8.868e-20	1.4491e-17
Cluster-28704.45306	659.338	2515.44	1.9306	8.9965e-20	1.4675e-17
Cluster-28704.45874	290.388	64.6614	-2.1725	9.1538e-20	1.4905e-17
Cluster-28704.55219	421.137	1117.07	1.408	9.332e-20	1.5169e-17
Cluster-28704.59248	174.758	714.308	2.0266	1.0136e-19	1.6447e-17
Cluster-28704.44426	1615.87	4786.68	1.5665	1.0698e-19	1.7328e-17
Cluster-28704.23485	162.105	712.603	2.1343	1.0992e-19	1.7772e-17
Cluster-28704.34262	119.504	424.734	1.8293	1.1133e-19	1.7969e-17
Cluster-28704.44833	367.327	889.05	1.2723	1.2635e-19	2.0359e-17
Cluster-28704.26000	353.632	86.0868	-2.049	1.2752e-19	2.0511e-17
Cluster-28704.61199	342.364	105.026	-1.6997	1.3069e-19	2.0983e-17
Cluster-28704.37081	2087.3	4493.95	1.106	1.3365e-19	2.1422e-17
Cluster-28704.18581	562.812	214.105	-1.3961	1.43e-19	2.2881e-17
Cluster-28704.58037	820.295	1899.2	1.2102	1.4371e-19	2.2954e-17
Cluster-28704.43268	4149.61	13127.9	1.6614	1.4873e-19	2.3715e-17
Cluster-28704.16372	458.91	158.954	-1.53	1.6406e-19	2.607e-17
Cluster-28704.20686	667.101	250.675	-1.4121	1.6391e-19	2.607e-17
Cluster-28704.48706	2412.15	5560.83	1.2048	1.6605e-19	2.634e-17
Cluster-28704.27824	66.963	398.362	2.5669	1.7084e-19	2.7053e-17
Cluster-28704.41021	731.468	140.492	-2.3864	1.7639e-19	2.7885e-17
Cluster-28704.21333	482.043	1340.74	1.4735	1.788e-19	2.8217e-17
Cluster-28704.61004	392.972	1254.72	1.6765	1.799e-19	2.8342e-17
Cluster-28704.6357	153.598	793.648	2.3679	1.8669e-19	2.9362e-17
Cluster-28704.35528	181.814	32.7649	-2.4624	1.939e-19	3.0444e-17
Cluster-28704.26887	50.5045	251.411	2.3097	1.9493e-19	3.0553e-17
Cluster-28704.42614	7007.74	24451.5	1.8028	1.9537e-19	3.0571e-17
Cluster-28704.63729	354.028	1510.66	2.0916	1.9676e-19	3.0736e-17
Cluster-28704.26860	1082.15	3181.3	1.5559	2.0737e-19	3.231e-17
Cluster-28704.48075	2506.36	5833.28	1.2182	2.0754e-19	3.231e-17
Cluster-28704.4943	115.679	2.69521	-5.3736	2.0964e-19	3.2582e-17
Cluster-28704.32627	370.305	1425.84	1.9443	2.1023e-19	3.2618e-17
Cluster-28704.62008	434.317	1280.07	1.5572	2.1745e-19	3.3682e-17
Cluster-28704.31971	125.288	669.401	2.4125	2.2862e-19	3.5353e-17
Cluster-28704.39741	2860.81	6789.68	1.2465	2.4115e-19	3.7229e-17
Cluster-28704.14518	27.4868	148.758	2.4375	2.4211e-19	3.7251e-17
Cluster-28704.46054	95.476	438.889	2.1938	2.4187e-19	3.7251e-17
Cluster-28704.47362	317.349	1064.98	1.7439	2.4927e-19	3.8289e-17
Cluster-28704.57131	200.578	43.7847	-2.2048	2.6604e-19	4.0797e-17
Cluster-28704.46840	26.1943	163.69	2.6188	2.7356e-19	4.188e-17
Cluster-28704.26422	933.321	2702.39	1.5325	2.7995e-19	4.2787e-17
Cluster-28704.39020	5821.96	12536.2	1.1065	2.9873e-19	4.5582e-17
Cluster-28704.38082	142.607	444.19	1.6361	3.2741e-19	4.9806e-17
Cluster-28704.55746	562.073	219.117	-1.357	3.2749e-19	4.9806e-17
Cluster-28704.38929	771.921	2406.23	1.6391	3.3595e-19	5.1009e-17
Cluster-28704.36433	421.303	72.8001	-2.5443	3.3919e-19	5.1415e-17
Cluster-28704.28240	828.817	185.728	-2.1621	3.456e-19	5.2301e-17
Cluster-28704.37921	887.517	218.868	-2.0245	3.492e-19	5.2759e-17
Cluster-28704.41717	3847.39	1511.07	-1.3475	3.6176e-19	5.4568e-17
Cluster-28704.47120	1328.36	355.627	-1.9039	3.6548e-19	5.5039e-17
Cluster-28704.40472	2167.64	898.034	-1.2727	3.675e-19	5.5253e-17
Cluster-28704.38379	196.482	630.33	1.6797	3.7525e-19	5.6326e-17
Cluster-28704.14199	94.8148	360.862	1.9285	3.7735e-19	5.6549e-17
Cluster-28704.32650	734.546	3348.97	2.1892	3.7927e-19	5.6745e-17
Cluster-28704.53844	2657.16	7975.6	1.5853	3.7997e-19	5.6757e-17
Cluster-28704.39197	833.066	272.351	-1.6163	3.9955e-19	5.9585e-17
Cluster-28704.49845	1556.9	4320.55	1.4721	4.0092e-19	5.9693e-17
Cluster-28704.40285	828.946	265.566	-1.6457	4.0788e-19	6.0632e-17
Cluster-28704.33066	94.5989	400.438	2.0736	4.1151e-19	6.1073e-17
Cluster-28704.38365	275.831	732.683	1.4075	4.1269e-19	6.1148e-17
Cluster-28704.56373	331.649	1079.63	1.7	4.3632e-19	6.4547e-17
Cluster-28704.4796	91.7495	431.23	2.2275	4.3816e-19	6.4715e-17
Cluster-28704.36542	1360.6	2918.93	1.1007	4.4505e-19	6.5591e-17
Cluster-28704.6599	17.0361	220.052	3.6681	4.4551e-19	6.5591e-17
Cluster-28704.52301	808.916	1795.64	1.1503	4.5233e-19	6.6489e-17
Cluster-28704.31393	790.123	1757.55	1.1523	4.9148e-19	7.2128e-17
Cluster-28704.34254	329.106	66.7627	-2.3018	5.323e-19	7.7995e-17
Cluster-28704.22973	61.373	332.631	2.4448	5.4147e-19	7.9213e-17
Cluster-28704.25740	265.044	66.6743	-1.9816	5.9274e-19	8.6575e-17
Cluster-28704.24644	2512.44	733.57	-1.7769	6.0214e-19	8.7808e-17
Cluster-28704.40480	660.561	163.882	-2.0145	6.1959e-19	9.0211e-17
Cluster-28704.57081	393.366	999.564	1.3452	6.263e-19	9.1044e-17
Cluster-28704.26493	1206.47	3552.08	1.558	6.3034e-19	9.1487e-17
Cluster-28704.32912	652.825	1700.87	1.3803	6.3589e-19	9.2148e-17
Cluster-28704.46044	789.947	224.342	-1.8212	6.4306e-19	9.3039e-17
Cluster-28704.40501	3741.85	1403.4	-1.4155	6.4632e-19	9.3365e-17
Cluster-28704.35125	1072.21	2936.48	1.4526	6.6439e-19	9.5825e-17
Cluster-28704.61301	194.424	34.6401	-2.5033	6.667e-19	9.6008e-17
Cluster-28704.14198	114.656	372.385	1.6995	6.7627e-19	9.7234e-17
Cluster-28704.40567	995.087	244.5	-2.0292	6.9041e-19	9.9112e-17
Cluster-28704.69433	251.414	49.9759	-2.3401	6.9177e-19	9.9154e-17
Cluster-28704.38259	2043.61	4517.76	1.1443	7.0825e-19	1.0136e-16
Cluster-28704.3377	117.542	477.504	2.0176	8.2384e-19	1.1772e-16
Cluster-28704.2388	34.72	294.225	3.0719	8.4009e-19	1.1985e-16
Cluster-28704.3862	11.0582	125.635	3.4733	8.779e-19	1.2505e-16
Cluster-28704.59093	306.896	849.048	1.4662	8.8123e-19	1.2533e-16
Cluster-28704.41006	881.688	2059.73	1.2238	9.3034e-19	1.3212e-16
Cluster-28704.28451	2141.17	4588.35	1.0993	1.0103e-18	1.4325e-16
Cluster-28704.33765	1895.49	777.991	-1.285	1.012e-18	1.4327e-16
Cluster-28704.23001	66.3416	340.197	2.368	1.0895e-18	1.54e-16
Cluster-28704.23058	184.433	41.8893	-2.1415	1.094e-18	1.544e-16
Cluster-28704.42389	434.46	1176.24	1.436	1.0967e-18	1.5455e-16
Cluster-28704.62494	52.54	263.413	2.3184	1.1061e-18	1.5563e-16
Cluster-28704.38181	1566.4	687.43	-1.1893	1.1405e-18	1.6023e-16
Cluster-28704.39014	6129.36	1987.24	-1.6252	1.1883e-18	1.6669e-16
Cluster-28704.42743	689.538	133.675	-2.3728	1.2558e-18	1.759e-16
Cluster-28704.51215	37.8763	243.794	2.6803	1.2659e-18	1.7705e-16
Cluster-28704.51783	773.727	285.56	-1.4367	1.2846e-18	1.7939e-16
Cluster-28704.57799	1534.01	3125.53	1.027	1.3035e-18	1.8175e-16
Cluster-28704.40814	2333.44	4802.75	1.0412	1.3394e-18	1.8648e-16
Cluster-28704.64890	169.882	32.1041	-2.4032	1.3777e-18	1.9152e-16
Cluster-28704.38738	19659.5	41039.9	1.0618	1.4098e-18	1.9568e-16
Cluster-28704.38394	1303.75	3588.13	1.4604	1.4196e-18	1.9674e-16
Cluster-28704.45645	369.014	1003.19	1.4428	1.4339e-18	1.9843e-16
Cluster-28704.10815	271.649	719.472	1.4073	1.4776e-18	2.0416e-16
Cluster-28704.40506	1293.66	252.542	-2.3608	1.5698e-18	2.1658e-16
Cluster-28704.42083	505.628	177.565	-1.5142	1.5731e-18	2.1671e-16
Cluster-28704.31534	79.7888	573.569	2.847	1.586e-18	2.1802e-16
Cluster-28704.56917	408.407	1198.53	1.5511	1.5873e-18	2.1802e-16
Cluster-28704.15843	408.296	2000.04	2.2899	1.6681e-18	2.2877e-16
Cluster-28704.38363	293.501	883.961	1.5891	1.6824e-18	2.3039e-16
Cluster-28704.40898	25571.6	4797.63	-2.4143	1.7616e-18	2.4089e-16
Cluster-28704.41081	880.211	317.624	-1.4727	1.8236e-18	2.4899e-16
Cluster-28704.15775	681.38	1939.87	1.5093	1.8304e-18	2.4955e-16
Cluster-28704.27862	864.248	222.137	-1.958	1.8619e-18	2.5347e-16
Cluster-28704.18289	24.0913	133.73	2.4623	1.8908e-18	2.5703e-16
Cluster-28704.20924	624.851	1996.84	1.6747	1.9795e-18	2.6868e-16
Cluster-28704.46052	1469.97	4537.03	1.6252	2.0126e-18	2.7277e-16
Cluster-28704.3967	197.971	620.276	1.6488	2.0935e-18	2.8332e-16
Cluster-28704.36698	1124.12	405.16	-1.4707	2.1476e-18	2.8979e-16
Cluster-28704.40702	443.766	1032.73	1.216	2.146e-18	2.8979e-16
Cluster-28704.33528	368.015	116.677	-1.6578	2.2311e-18	3.0063e-16
Cluster-28704.38045	1208.64	3194.7	1.4019	2.239e-18	3.0125e-16
Cluster-28704.31761	1220.9	288.109	-2.0865	2.2547e-18	3.0292e-16
Cluster-28704.1898	112.172	646.406	2.5211	2.2676e-18	3.042e-16
Cluster-28704.21831	64.9007	373.797	2.5173	2.3024e-18	3.0843e-16
Cluster-28704.32158	1271.85	544.501	-1.2255	2.5268e-18	3.375e-16
Cluster-28704.33768	1642.52	3551.66	1.113	2.5238e-18	3.375e-16
Cluster-28704.36591	497.052	1306.77	1.3928	2.5474e-18	3.3977e-16
Cluster-28704.26495	378.389	985.852	1.3807	2.637e-18	3.5121e-16
Cluster-28704.48497	22.7071	175.866	2.9394	2.6557e-18	3.5318e-16
Cluster-28704.65606	453.501	169.802	-1.4181	2.6626e-18	3.536e-16
Cluster-28704.39855	1620.86	666.244	-1.2844	2.759e-18	3.6586e-16
Cluster-28704.32863	62.511	269.728	2.106	2.7918e-18	3.6969e-16
Cluster-28704.12914	593.343	240.65	-1.304	2.8183e-18	3.7266e-16
Cluster-28704.48614	510.348	1448.27	1.5032	2.901e-18	3.8304e-16
Cluster-28704.18767	4.53999	97.4234	4.4281	2.9101e-18	3.837e-16
Cluster-28704.34900	398.838	1153.75	1.5321	2.9484e-18	3.8819e-16
Cluster-28704.32247	207.807	628.798	1.5981	2.977e-18	3.9139e-16
Cluster-28704.48360	738.767	2281.41	1.6257	2.9889e-18	3.924e-16
Cluster-28704.53923	206.448	41.7608	-2.3109	3.009e-18	3.9448e-16
Cluster-28704.43937	240.451	763.784	1.6655	3.0296e-18	3.9661e-16
Cluster-28704.57197	22.8728	135.52	2.5467	3.2238e-18	4.2144e-16
Cluster-28704.40365	2402.68	8781.69	1.87	3.4742e-18	4.5353e-16
Cluster-28704.37854	2466.65	1184.34	-1.059	3.5981e-18	4.6905e-16
Cluster-28704.19973	754.385	221.759	-1.7642	3.6228e-18	4.716e-16
Cluster-28704.25567	275.784	1052.77	1.9308	3.633e-18	4.7216e-16
Cluster-28704.41620	1952.04	3966.21	1.0225	3.6374e-18	4.7216e-16
Cluster-28704.14351	421.633	1934.11	2.1974	3.731e-18	4.8363e-16
Cluster-28704.38905	3036.89	1467.53	-1.0492	3.7548e-18	4.8603e-16
Cluster-28704.46467	2485.39	8663.94	1.8016	3.9495e-18	5.1051e-16
Cluster-28704.23151	434.643	153.97	-1.4991	3.9929e-18	5.154e-16
Cluster-28704.27018	708.98	1653.63	1.2202	4.0697e-18	5.2459e-16
Cluster-28704.46834	3778.13	12159	1.686	4.1721e-18	5.3703e-16
Cluster-28704.39817	1878.29	3969.84	1.0792	4.2798e-18	5.5012e-16
Cluster-28704.33986	536.221	1534.63	1.5142	4.5944e-18	5.8974e-16
Cluster-28704.57444	99.0041	334.352	1.7534	4.6446e-18	5.9536e-16
Cluster-28704.46968	771.47	328.307	-1.2332	4.6617e-18	5.9672e-16
Cluster-28704.34718	269.34	1351.03	2.3267	4.8153e-18	6.1552e-16
Cluster-28704.40007	148.931	576.972	1.9506	4.8269e-18	6.1615e-16
Cluster-28704.29056	654.241	2032.07	1.6358	4.8982e-18	6.2438e-16
Cluster-28704.21145	394.399	1040.85	1.3989	5.0372e-18	6.4122e-16
Cluster-28704.40450	599.189	237.599	-1.3351	5.1246e-18	6.5054e-16
Cluster-28704.46850	34.2754	169.737	2.2975	5.123e-18	6.5054e-16
Cluster-28704.58153	1076.88	2531.77	1.2319	5.5705e-18	7.0618e-16
Cluster-28704.36986	1579.38	558.379	-1.4992	5.8212e-18	7.3694e-16
Cluster-28704.60686	214.428	42.3439	-2.3374	6.0552e-18	7.6552e-16
Cluster-28704.32331	7496.47	1813.19	-2.0471	6.0966e-18	7.697e-16
Cluster-28704.40005	1210.92	3173.18	1.3888	6.1127e-18	7.7067e-16
Cluster-28704.57930	12.8303	105.849	3.0363	6.1565e-18	7.7514e-16
Cluster-28704.25867	383.823	100.914	-1.9287	6.331e-18	7.9602e-16
Cluster-28704.49342	1915.59	3954.72	1.0459	6.3772e-18	8.0074e-16
Cluster-28704.48907	799.58	292.801	-1.4533	6.7451e-18	8.4578e-16
Cluster-28704.47672	29.1004	144.8	2.3098	6.8221e-18	8.5427e-16
Cluster-28704.41574	3799.75	8333.1	1.133	6.8834e-18	8.6078e-16
Cluster-28704.39863	584.836	168.946	-1.7952	7.1665e-18	8.9497e-16
Cluster-28704.65809	19.5103	193.867	3.3538	7.1877e-18	8.964e-16
Cluster-28704.40495	4223.07	9999.6	1.2436	7.2587e-18	9.0403e-16
Cluster-28704.41910	1379.87	589.863	-1.2279	7.4987e-18	9.3141e-16
Cluster-28704.25377	1200.43	540.867	-1.1519	7.806e-18	9.6697e-16
Cluster-28704.40878	8647.03	18958.5	1.1325	7.8019e-18	9.6697e-16
Cluster-28704.32923	748.302	2169.93	1.5347	7.8945e-18	9.7662e-16
Cluster-28704.43722	486.557	126.214	-1.9509	7.991e-18	9.8723e-16
Cluster-28704.56229	1159.68	2961.83	1.3526	8.6583e-18	1.0682e-15
Cluster-28704.54295	234.781	622.433	1.4097	8.6791e-18	1.0694e-15
Cluster-28704.49028	205.583	589.81	1.5248	8.8973e-18	1.0948e-15
Cluster-28704.39207	8981.96	32934	1.8744	8.9126e-18	1.0952e-15
Cluster-28704.57146	468.661	1887.87	2.0105	9.2684e-18	1.1367e-15
Cluster-28704.58498	109.73	453.647	2.0507	9.2751e-18	1.1367e-15
Cluster-28704.49619	1129.28	223.687	-2.3402	9.4556e-18	1.1573e-15
Cluster-28704.18358	525.85	1232.12	1.2279	9.5699e-18	1.1698e-15
Cluster-28704.36031	65.3499	269.903	2.0447	1.0076e-17	1.23e-15
Cluster-28704.6600	35.5673	220.01	2.632	1.0182e-17	1.2412e-15
Cluster-28704.47669	39.041	193.722	2.3162	1.0244e-17	1.2471e-15
Cluster-28704.63566	54.1333	203.476	1.9187	1.0286e-17	1.2507e-15
Cluster-28704.40692	863.097	2559.9	1.5679	1.0591e-17	1.286e-15
Cluster-28704.12640	169.66	25.1671	-2.7582	1.0789e-17	1.3084e-15
Cluster-28704.7816	36.3942	228.772	2.6526	1.081e-17	1.3091e-15
Cluster-28704.40675	4967.34	1700.5	-1.547	1.1642e-17	1.408e-15
Cluster-28704.56377	192.469	556.182	1.532	1.1702e-17	1.4135e-15
Cluster-28704.28091	1163.4	429.672	-1.4387	1.1829e-17	1.4269e-15
Cluster-28704.57722	15.5135	148.685	3.2786	1.224e-17	1.4746e-15
Cluster-28704.39058	269.804	24.2944	-3.4839	1.2449e-17	1.4978e-15
Cluster-28704.41573	204.962	723.458	1.818	1.2645e-17	1.5194e-15
Cluster-28704.23101	345.362	1309.52	1.9199	1.3057e-17	1.5669e-15
Cluster-28704.61193	1136.58	394.097	-1.5296	1.3365e-17	1.6018e-15
Cluster-28704.39365	336.818	65.0408	-2.3766	1.3516e-17	1.6178e-15
Cluster-28704.6262	137.753	737.575	2.4192	1.3556e-17	1.6204e-15
Cluster-28704.40666	5968.68	15191.8	1.3477	1.3575e-17	1.6207e-15
Cluster-28704.54858	690.973	2134.82	1.6267	1.3595e-17	1.6209e-15
Cluster-28704.12868	345.656	107.266	-1.6953	1.3725e-17	1.6341e-15
Cluster-28704.23494	258.647	663.003	1.3573	1.3741e-17	1.6341e-15
Cluster-28704.36319	434.589	1187.47	1.4477	1.3862e-17	1.6463e-15
Cluster-28704.17888	153.754	495.594	1.6945	1.4306e-17	1.6969e-15
Cluster-28704.36787	647.151	1601.57	1.3062	1.5475e-17	1.8332e-15
Cluster-28704.16269	1307.27	397.285	-1.7188	1.5718e-17	1.8596e-15
Cluster-28704.10576	43.1693	435.892	3.324	1.5752e-17	1.8612e-15
Cluster-28704.41041	12808.5	32947	1.3629	1.6072e-17	1.8966e-15
Cluster-28704.14289	121.603	386.516	1.6647	1.6112e-17	1.8988e-15
Cluster-28704.14404	389.71	142.08	-1.4543	1.6715e-17	1.9624e-15
Cluster-28704.65349	9.59631	120.737	3.6712	1.6706e-17	1.9624e-15
Cluster-28704.59343	72.9881	316.932	2.1182	1.6864e-17	1.9774e-15
Cluster-28704.22413	113.373	421.719	1.8905	1.7031e-17	1.9945e-15
Cluster-28704.26100	435.241	162.95	-1.4201	1.7189e-17	2.0104e-15
Cluster-28704.23100	1122.92	399.88	-1.4923	1.7643e-17	2.0609e-15
Cluster-28704.54835	336.393	1123.68	1.7386	1.8775e-17	2.1903e-15
Cluster-28704.38240	200.29	555.393	1.4734	1.929e-17	2.2476e-15
Cluster-28704.42238	355.725	121.099	-1.5584	1.9599e-17	2.2807e-15
Cluster-28704.36320	636.08	1906.05	1.5815	1.9939e-17	2.3174e-15
Cluster-28704.54757	984.646	3360.02	1.7702	2.0577e-17	2.3885e-15
Cluster-28704.40984	1193.39	243.224	-2.2978	2.1077e-17	2.4434e-15
Cluster-28704.63568	773.669	1580.82	1.0316	2.1266e-17	2.4622e-15
Cluster-28704.37332	619.301	1375.48	1.1501	2.2681e-17	2.6228e-15
Cluster-28704.45212	921.501	300.348	-1.6192	2.5112e-17	2.9002e-15
Cluster-28704.33118	284.747	667.847	1.2287	2.5257e-17	2.9134e-15
Cluster-28704.38119	92.5677	5.60239	-4.0412	2.5356e-17	2.9211e-15
Cluster-28704.40490	296.025	95.295	-1.6401	2.5611e-17	2.9468e-15
Cluster-28704.59503	246.094	68.864	-1.8302	2.6465e-17	3.0413e-15
Cluster-28704.58389	657.061	211.727	-1.6372	2.7305e-17	3.1339e-15
Cluster-28704.36387	561.968	231.793	-1.2771	2.7356e-17	3.1358e-15
Cluster-28704.35657	588.413	132.991	-2.1492	2.7434e-17	3.1408e-15
Cluster-28704.33623	85.4977	459.978	2.423	2.7543e-17	3.1494e-15
Cluster-28704.49340	219.541	601.047	1.4563	2.8679e-17	3.2752e-15
Cluster-28704.61988	382.905	128.091	-1.5815	2.9219e-17	3.3328e-15
Cluster-28704.52107	68.2261	266.848	1.9662	2.9555e-17	3.3669e-15
Cluster-28704.66834	11.1696	96.4294	3.1123	2.972e-17	3.3815e-15
Cluster-28704.20425	322.067	92.9397	-1.8023	2.9915e-17	3.3996e-15
Cluster-28704.40377	1673.38	3523.33	1.074	3.1096e-17	3.5294e-15
Cluster-28704.46851	116.769	424.953	1.8603	3.1384e-17	3.5577e-15
Cluster-28704.9027	43.5338	195.799	2.1754	3.158e-17	3.5755e-15
Cluster-28704.11594	282.255	25.404	-3.4659	3.2074e-17	3.627e-15
Cluster-28704.34580	6960.1	448.521	-3.9554	3.2694e-17	3.6926e-15
Cluster-28704.25633	2973.12	6885.19	1.2113	3.3001e-17	3.7227e-15
Cluster-28704.32789	1077.98	319.419	-1.7582	3.494e-17	3.9367e-15
Cluster-28704.17565	298.62	53.1065	-2.4986	3.589e-17	4.0387e-15
Cluster-28704.51953	1220.41	4130.18	1.7581	3.598e-17	4.0439e-15
Cluster-28704.19943	594.231	2977.09	2.3235	3.6203e-17	4.0641e-15
Cluster-28704.51450	98.1408	320.638	1.7137	3.6543e-17	4.0972e-15
Cluster-28704.3470	127.96	516.41	2.0176	3.6955e-17	4.1384e-15
Cluster-28704.26930	455.838	1261.39	1.4683	3.7015e-17	4.1401e-15
Cluster-28704.30459	465.91	1522.27	1.7056	3.7345e-17	4.1719e-15
Cluster-28704.47337	11.497	100.607	3.1355	3.8156e-17	4.2574e-15
Cluster-28704.48005	149.611	20.8716	-2.8132	3.8425e-17	4.2822e-15
Cluster-28704.22640	128.982	18.4008	-2.8325	3.8749e-17	4.3131e-15
Cluster-28704.19688	566.129	1343.73	1.2459	3.9587e-17	4.401e-15
Cluster-28704.13267	148.898	435.623	1.5543	4.0048e-17	4.4469e-15
Cluster-28704.44393	173.594	21.5362	-3.0343	4.0269e-17	4.4661e-15
Cluster-28704.60453	646.203	2425.24	1.9075	4.259e-17	4.7178e-15
Cluster-28704.45243	2204.4	6372.56	1.5313	4.3722e-17	4.8374e-15
Cluster-28704.41168	3862.45	12327.4	1.6741	4.3867e-17	4.8476e-15
Cluster-28704.35498	410.345	151.962	-1.4334	4.4357e-17	4.8959e-15
Cluster-28704.48678	2159.91	1052.12	-1.0387	4.6087e-17	5.0808e-15
Cluster-28704.17629	396.051	143.575	-1.4643	4.6993e-17	5.1745e-15
Cluster-28704.61686	368.277	1106.18	1.5836	4.7818e-17	5.259e-15
Cluster-28704.33003	409.212	1404.95	1.7786	4.8671e-17	5.3464e-15
Cluster-28704.23618	244.815	68.0871	-1.8511	4.9495e-17	5.4305e-15
Cluster-28704.55203	3571.44	8598.47	1.2675	5.2771e-17	5.783e-15
Cluster-28704.53079	320.024	97.4823	-1.719	5.3429e-17	5.8482e-15
Cluster-28704.16861	258.961	78.491	-1.7272	5.3597e-17	5.8596e-15
Cluster-28704.29914	242.461	573.678	1.244	5.5317e-17	6.0405e-15
Cluster-28704.25564	462.278	1784.78	1.9476	5.5485e-17	6.0517e-15
Cluster-28704.46033	725.61	2091.54	1.5258	5.5626e-17	6.0599e-15
Cluster-28704.46228	1772.74	383.463	-2.2102	5.7352e-17	6.2405e-15
Cluster-28704.34391	1982.58	7556.97	1.9302	5.7748e-17	6.2763e-15
Cluster-28704.41440	4651.86	1841.89	-1.3367	5.7832e-17	6.2779e-15
Cluster-28704.43247	1595.11	516.786	-1.627	5.9602e-17	6.4624e-15
Cluster-28704.68245	11.5644	101.4	3.1364	5.9962e-17	6.4938e-15
Cluster-28704.1290	2.38305	85.815	5.1564	6.0757e-17	6.5722e-15
Cluster-28704.27709	12.2899	137.259	3.4742	6.3885e-17	6.8944e-15
Cluster-28704.22620	452.391	128.494	-1.8152	6.5393e-17	7.0489e-15
Cluster-28704.47566	615.838	171.692	-1.8468	6.6504e-17	7.1603e-15
Cluster-28704.61031	296.925	1150.42	1.9498	7.2645e-17	7.8124e-15
Cluster-28704.11775	137.698	18.6837	-2.873	7.3974e-17	7.946e-15
Cluster-28704.18330	6.66682	95.5622	3.8086	7.4507e-17	7.9939e-15
Cluster-28704.32827	759.47	2250.45	1.5674	7.7021e-17	8.2541e-15
Cluster-28704.34234	529.386	1902.28	1.8439	7.9799e-17	8.5419e-15
Cluster-28704.58294	306.314	64.782	-2.2483	8.0069e-17	8.5608e-15
Cluster-28704.44323	388.827	114.729	-1.7681	8.3745e-17	8.9331e-15
Cluster-28704.44643	4244.92	8735.36	1.041	8.9761e-17	9.5637e-15
Cluster-28704.8080	93.6364	411.794	2.1319	9.0075e-17	9.5862e-15
Cluster-28704.26703	331.555	102.388	-1.698	9.19e-17	9.7691e-15
Cluster-28704.28875	546.758	1680.99	1.6191	9.245e-17	9.8162e-15
Cluster-28704.42591	2436.06	7131.37	1.5492	9.4318e-17	1.0003e-14
Cluster-28704.42944	1153.76	2501.03	1.1161	9.6455e-17	1.0218e-14
Cluster-28704.47985	145.644	465.925	1.6706	9.7594e-17	1.0327e-14
Cluster-28704.38521	780.152	1695.59	1.1197	9.9489e-17	1.0515e-14
Cluster-28704.51181	363.737	992.455	1.4467	1.0073e-16	1.0634e-14
Cluster-28704.31371	1581.34	4085.7	1.3694	1.0284e-16	1.0844e-14
Cluster-28704.47480	162.336	35.0702	-2.197	1.0353e-16	1.0905e-14
Cluster-28704.15067	119.373	16.1391	-2.9066	1.0394e-16	1.0935e-14
Cluster-1032.0	471.155	90.3903	-2.3892	1.0485e-16	1.1018e-14
Cluster-28704.61516	423.119	981.392	1.2132	1.069e-16	1.1221e-14
Cluster-28704.4349	61.6602	346.679	2.4875	1.0884e-16	1.141e-14
Cluster-28704.52781	317.735	88.8387	-1.8481	1.0894e-16	1.141e-14
Cluster-28704.10286	63.2538	256.402	2.0319	1.1067e-16	1.1577e-14
Cluster-28704.55408	495.28	1428.1	1.5256	1.1737e-16	1.2264e-14
Cluster-28704.11740	182.78	538.25	1.558	1.1757e-16	1.2272e-14
Cluster-28704.25141	338.815	97.7381	-1.8013	1.1932e-16	1.2439e-14
Cluster-28704.40152	369.123	1046.5	1.5046	1.2027e-16	1.2525e-14
Cluster-28704.22081	427.05	1433.17	1.7444	1.2348e-16	1.2845e-14
Cluster-28704.41164	1327.6	370.881	-1.8428	1.317e-16	1.3684e-14
Cluster-28704.40292	635.122	1956.38	1.6224	1.3215e-16	1.3716e-14
Cluster-28704.35155	794.124	1635.83	1.0431	1.3441e-16	1.3934e-14
Cluster-28704.25784	569.514	1457.95	1.3568	1.3941e-16	1.4436e-14
Cluster-28704.52737	55.5071	206.254	1.8958	1.4768e-16	1.5276e-14
Cluster-28704.21141	654.789	157.742	-2.0566	1.479e-16	1.5281e-14
Cluster-28704.30574	571.065	1232.06	1.1089	1.5032e-16	1.5502e-14
Cluster-28704.57894	2187.16	434.618	-2.331	1.5037e-16	1.5502e-14
Cluster-28704.31970	171.485	612.242	1.8362	1.525e-16	1.5704e-14
Cluster-28704.22021	506.835	1484.08	1.5492	1.5416e-16	1.5857e-14
Cluster-28704.58926	2753.85	8738.16	1.6657	1.5621e-16	1.605e-14
Cluster-28704.57998	341.187	52.4766	-2.7149	1.5674e-16	1.6086e-14
Cluster-28704.33315	214.561	696.027	1.6956	1.5723e-16	1.6101e-14
Cluster-28704.62321	7.38912	83.8961	3.4838	1.5706e-16	1.6101e-14
Cluster-28704.52120	488.035	203.081	-1.2663	1.5763e-16	1.6124e-14
Cluster-28704.35633	1791.76	3944.49	1.1378	1.6311e-16	1.6666e-14
Cluster-28704.41516	4042.75	915.975	-2.1426	1.6598e-16	1.6941e-14
Cluster-28704.15444	42.1568	213.848	2.3406	1.6996e-16	1.7328e-14
Cluster-28704.33901	1822.79	4081.06	1.163	1.7032e-16	1.7345e-14
Cluster-28704.31859	1491.28	656.496	-1.1837	1.7278e-16	1.7576e-14
Cluster-28704.39699	20170.3	42842.3	1.0868	1.7435e-16	1.7717e-14
Cluster-28704.17807	337.345	121.357	-1.479	1.8898e-16	1.9182e-14
Cluster-28704.51159	224.782	50.5673	-2.1593	1.9009e-16	1.9273e-14
Cluster-28704.15094	262.356	622.722	1.2451	1.9177e-16	1.9422e-14
Cluster-28704.26403	348.353	108.262	-1.6913	1.9211e-16	1.9435e-14
Cluster-28704.45662	528.47	1330.94	1.3322	1.9403e-16	1.9608e-14
Cluster-28704.40497	2366.16	5232.11	1.1448	1.9745e-16	1.9932e-14
Cluster-28704.33931	14.4267	131.359	3.1851	2.131e-16	2.1465e-14
Cluster-28704.51474	794.031	313.788	-1.3378	2.131e-16	2.1465e-14
Cluster-28704.15568	14.0923	161.527	3.5113	2.1812e-16	2.1947e-14
Cluster-28704.51496	237.007	724.047	1.6115	2.1865e-16	2.1976e-14
Cluster-28704.36185	844.445	2980.77	1.8183	2.3137e-16	2.3229e-14
Cluster-28704.37951	4250.7	9604.3	1.1757	2.3211e-16	2.3277e-14
Cluster-28704.60010	356.22	793.521	1.1561	2.3252e-16	2.3293e-14
Cluster-28704.37580	1267.64	4140.34	1.7077	2.3871e-16	2.3887e-14
Cluster-28704.65447	43.737	186.12	2.0804	2.3898e-16	2.3889e-14
Cluster-28704.54589	232.76	561.977	1.2692	2.4059e-16	2.4023e-14
Cluster-28704.20442	834.379	195.858	-2.0939	2.4124e-16	2.4063e-14
Cluster-28704.51624	867	1971.59	1.1841	2.4706e-16	2.4616e-14
Cluster-28704.50071	441.797	81.2289	-2.4528	2.4845e-16	2.4728e-14
Cluster-28704.35002	1610.62	412.851	-1.9613	2.5217e-16	2.5071e-14
Cluster-28704.55356	116.102	20.2061	-2.5191	2.5847e-16	2.567e-14
Cluster-28704.52996	669.474	261.522	-1.3571	2.6053e-16	2.5847e-14
Cluster-28704.54066	758.611	1602.83	1.0792	2.6569e-16	2.633e-14
Cluster-28704.57850	440.889	997.098	1.1756	2.7437e-16	2.716e-14
Cluster-28704.50458	1055.6	2652.81	1.3282	2.9333e-16	2.9006e-14
Cluster-28704.50254	168.816	612.692	1.856	2.9635e-16	2.9274e-14
Cluster-28704.22311	26.5924	160.897	2.5716	3.0381e-16	2.9979e-14
Cluster-28704.43456	513.945	2715.22	2.4004	3.1499e-16	3.1049e-14
Cluster-28704.43966	2798.95	7886.04	1.4946	3.1832e-16	3.1344e-14
Cluster-28704.20968	1067.06	377.814	-1.4999	3.1936e-16	3.1412e-14
Cluster-28704.56327	453.073	1952.61	2.106	3.2208e-16	3.1646e-14
Cluster-28704.32774	2649.17	10525	1.9902	3.2299e-16	3.1702e-14
Cluster-28704.42546	310.855	1300.03	2.0621	3.2736e-16	3.2097e-14
Cluster-28704.43314	149.167	511.43	1.7724	3.3347e-16	3.2661e-14
Cluster-28704.58666	40.2082	296.078	2.8761	3.3385e-16	3.2663e-14
Cluster-28704.51345	339.893	853.415	1.3242	3.3524e-16	3.2764e-14
Cluster-28704.50307	460.208	1201.3	1.3837	3.4704e-16	3.3881e-14
Cluster-28704.34095	116.264	5.29906	-4.4564	3.5156e-16	3.4287e-14
Cluster-28704.35929	1724.71	6246.82	1.8562	3.5699e-16	3.4779e-14
Cluster-28704.32201	550.068	1221.18	1.1508	3.6593e-16	3.5601e-14
Cluster-28704.62205	356.385	876.697	1.297	3.662e-16	3.5601e-14
Cluster-28704.27444	420.489	97.5008	-2.1104	3.677e-16	3.571e-14
Cluster-28704.40944	1857.84	809.747	-1.1996	3.6912e-16	3.581e-14
Cluster-28704.17288	946.269	349.565	-1.4391	3.7136e-16	3.5989e-14
Cluster-28704.42917	4159.17	1931.13	-1.1069	3.8461e-16	3.7234e-14
Cluster-28704.43835	57.6837	240.539	2.0686	3.8571e-16	3.7301e-14
Cluster-28704.51117	570.222	192.461	-1.5715	3.9279e-16	3.7946e-14
Cluster-28704.40307	1217.78	3251.95	1.4171	4.1648e-16	4.0193e-14
Cluster-28704.46591	212.698	686.769	1.6881	4.286e-16	4.1319e-14
Cluster-28704.35670	630.24	1283.34	1.0271	4.3279e-16	4.1679e-14
Cluster-28704.41528	1846.48	628	-1.5553	4.3731e-16	4.207e-14
Cluster-28704.48940	328.221	1005.59	1.6127	4.6744e-16	4.4922e-14
Cluster-28704.37571	678.274	1924.84	1.5036	4.7143e-16	4.5259e-14
Cluster-28704.27455	322.803	864.667	1.4206	4.7746e-16	4.579e-14
Cluster-28704.34025	413.916	1133.5	1.454	4.8647e-16	4.6606e-14
Cluster-28704.23761	277.107	781.883	1.4932	4.9586e-16	4.7456e-14
Cluster-28704.54297	214.079	520.441	1.2813	5.002e-16	4.7821e-14
Cluster-28704.45675	70.2035	288.524	2.0372	5.0316e-16	4.8055e-14
Cluster-28704.43056	1664.97	3858.75	1.2119	5.1879e-16	4.9496e-14
Cluster-28704.33677	176.285	797.965	2.1764	5.1962e-16	4.9524e-14
Cluster-28704.5354	282.39	58.4537	-2.2657	5.4224e-16	5.1626e-14
Cluster-28704.3642	1.10717	107.772	6.4904	5.4694e-16	5.2021e-14
Cluster-28704.44952	632.72	1385.86	1.1305	5.479e-16	5.2058e-14
Cluster-28704.41156	2109.18	5064.86	1.2634	5.5632e-16	5.2803e-14
Cluster-28704.37042	586.602	1822.27	1.6334	5.6868e-16	5.3921e-14
Cluster-28704.38915	1554.19	678.613	-1.1973	6.012e-16	5.6946e-14
Cluster-28704.18838	2115.37	4328.06	1.0323	6.3035e-16	5.9584e-14
Cluster-28704.19891	90.8955	352.252	1.9631	6.479e-16	6.1181e-14
Cluster-28704.46581	422.863	92.2354	-2.2058	6.7574e-16	6.3744e-14
Cluster-28704.31658	163.746	38.7896	-2.0732	7.537e-16	7.0953e-14
Cluster-28704.20041	446.031	957.915	1.1008	7.7607e-16	7.2985e-14
Cluster-28704.26494	144.081	388.145	1.4303	7.7717e-16	7.3013e-14
Cluster-28704.50063	249.32	80.5398	-1.6319	7.9465e-16	7.458e-14
Cluster-28704.16143	40.9955	195.774	2.2533	8.1122e-16	7.6058e-14
Cluster-28704.60520	151.147	680.323	2.1767	8.1505e-16	7.6339e-14
Cluster-28704.34016	412.442	113.406	-1.8672	8.165e-16	7.6397e-14
Cluster-28704.48767	1531.91	3221.58	1.0722	8.3986e-16	7.8503e-14
Cluster-28704.45089	428.395	945.864	1.1413	8.5446e-16	7.9786e-14
Cluster-28704.35675	1486.86	413.803	-1.848	8.6118e-16	8.0333e-14
Cluster-28704.51172	535.542	1377.05	1.3627	8.8213e-16	8.2204e-14
Cluster-28704.50653	132.207	362.936	1.4595	9.0179e-16	8.3951e-14
Cluster-28704.23002	50.6626	250.064	2.3102	9.5437e-16	8.8757e-14
Cluster-28704.49295	119.674	343.839	1.5161	9.7636e-16	9.071e-14
Cluster-28704.52009	517.775	1530.49	1.5627	1.0119e-15	9.3918e-14
Cluster-28704.13069	549.047	177.858	-1.6313	1.0262e-15	9.5146e-14
Cluster-28704.41806	2238.57	6317.64	1.4969	1.0313e-15	9.5525e-14
Cluster-28704.57823	117.1	380.956	1.702	1.0344e-15	9.5717e-14
Cluster-28704.28771	187.276	40.6324	-2.2118	1.0365e-15	9.5814e-14
Cluster-28704.48699	258.321	688.15	1.4117	1.0418e-15	9.6207e-14
Cluster-28704.36122	127.059	26.0099	-2.2902	1.0513e-15	9.6988e-14
Cluster-28704.15161	295.189	769.67	1.379	1.0767e-15	9.9232e-14
Cluster-28704.49380	492.452	194.833	-1.3396	1.1044e-15	1.0169e-13
Cluster-28704.18175	239.365	938.889	1.9729	1.1384e-15	1.0471e-13
Cluster-28704.18618	43.9865	208.231	2.2352	1.162e-15	1.0677e-13
Cluster-28704.3966	212.307	61.2727	-1.79	1.1654e-15	1.0697e-13
Cluster-28704.42956	1226.6	497.544	-1.304	1.1816e-15	1.0836e-13
Cluster-28704.45822	1804.54	4120.83	1.1908	1.1944e-15	1.0943e-13
Cluster-28704.59524	306.02	923.836	1.5936	1.2004e-15	1.0986e-13
Cluster-28704.13865	132.854	483.944	1.8592	1.228e-15	1.1228e-13
Cluster-28704.58669	52.3645	291.017	2.4901	1.2361e-15	1.129e-13
Cluster-28704.7774	247.308	24.0354	-3.3614	1.2392e-15	1.1308e-13
Cluster-28704.22312	18.7881	120.161	2.6549	1.2477e-15	1.1374e-13
Cluster-28704.46140	388.121	131.459	-1.562	1.265e-15	1.152e-13
Cluster-28704.44954	3283.87	6940.23	1.0793	1.2693e-15	1.1548e-13
Cluster-28704.15048	60.9045	247.725	2.033	1.2942e-15	1.1763e-13
Cluster-28704.28922	719.818	3141.79	2.1258	1.2956e-15	1.1764e-13
Cluster-28704.35587	1615.59	739.443	-1.1289	1.3052e-15	1.1836e-13
Cluster-28704.41003	1333.98	3075.98	1.2051	1.3061e-15	1.1836e-13
Cluster-28704.33833	108.563	342.007	1.6572	1.3159e-15	1.1913e-13
Cluster-28704.12712	53.157	271.857	2.3637	1.3223e-15	1.1948e-13
Cluster-28704.25571	139.49	387.013	1.4712	1.3211e-15	1.1948e-13
Cluster-28704.35486	911.885	3382.98	1.8907	1.3469e-15	1.2158e-13
Cluster-28704.38491	575.441	243.149	-1.2403	1.3946e-15	1.2552e-13
Cluster-28704.45973	4367.48	9229.51	1.0792	1.3945e-15	1.2552e-13
Cluster-28704.57144	88.324	273.418	1.6237	1.3926e-15	1.2552e-13
Cluster-28704.22456	120.816	390.299	1.6927	1.4178e-15	1.2748e-13
Cluster-28704.24505	60.5803	241.169	1.9997	1.5047e-15	1.3503e-13
Cluster-28704.36936	278.618	707.558	1.3444	1.5668e-15	1.4047e-13
Cluster-28704.31225	539.696	214.613	-1.3312	1.5979e-15	1.4311e-13
Cluster-28704.49988	70.5823	381.72	2.4241	1.6107e-15	1.4413e-13
Cluster-28704.55125	887.834	150.685	-2.5632	1.6488e-15	1.4739e-13
Cluster-28704.39301	14834.2	35981.1	1.2782	1.6615e-15	1.4838e-13
Cluster-28704.50376	1032.42	2335.41	1.1787	1.6774e-15	1.4966e-13
Cluster-28704.44239	544.233	1701.36	1.6431	1.7215e-15	1.5344e-13
Cluster-28704.28360	214.124	675.487	1.6508	1.7333e-15	1.5435e-13
Cluster-28704.20519	636.277	2499.15	1.9722	1.765e-15	1.5695e-13
Cluster-28704.36600	308.73	107.64	-1.5197	1.7659e-15	1.5695e-13
Cluster-28704.31545	159.574	681.807	2.0907	1.7716e-15	1.573e-13
Cluster-28704.15776	181.831	494.301	1.4404	1.7768e-15	1.5761e-13
Cluster-28704.46584	118.916	480.929	2.0118	1.7836e-15	1.5806e-13
Cluster-28704.37353	545.427	1165.26	1.0966	1.7924e-15	1.5868e-13
Cluster-28704.61557	361.807	108.146	-1.7381	1.8181e-15	1.6066e-13
Cluster-28704.47973	133.813	29.5909	-2.1798	1.8243e-15	1.6105e-13
Cluster-28704.54549	381.207	1016.83	1.4138	1.9368e-15	1.7082e-13
Cluster-28704.14022	693.448	254.457	-1.4481	1.9609e-15	1.7278e-13
Cluster-28704.14878	544.923	207.314	-1.3975	1.965e-15	1.7297e-13
Cluster-28704.38426	5626.23	2163.84	-1.3791	1.972e-15	1.7342e-13
Cluster-28704.31771	273.729	63.788	-2.1107	2.0047e-15	1.7613e-13
Cluster-28704.37492	250.718	619.228	1.3004	2.0205e-15	1.7735e-13
Cluster-28704.48590	4797.83	9673.84	1.0116	2.0286e-15	1.7789e-13
Cluster-28704.39801	253.252	617.229	1.283	2.0841e-15	1.8259e-13
Cluster-28704.15817	287.229	85.9095	-1.749	2.1327e-15	1.8666e-13
Cluster-28704.1297	73.5895	309.444	2.0732	2.1633e-15	1.8916e-13
Cluster-28704.36027	111.189	609.562	2.4517	2.1817e-15	1.9059e-13
Cluster-28704.38420	312.922	1055.5	1.7506	2.203e-15	1.9227e-13
Cluster-28704.38891	2393.45	1029.01	-1.2191	2.2142e-15	1.9306e-13
Cluster-28704.42547	157.14	489.626	1.6366	2.2455e-15	1.9561e-13
Cluster-28704.42367	1975.5	4334.31	1.1336	2.3105e-15	2.0108e-13
Cluster-28704.8010	361.076	1239.2	1.7811	2.3279e-15	2.024e-13
Cluster-28704.58356	563.088	1642.54	1.5452	2.385e-15	2.0717e-13
Cluster-28704.30325	1716.61	5360.72	1.6431	2.4944e-15	2.1647e-13
Cluster-28704.39608	2133.52	730.299	-1.5477	2.4969e-15	2.1648e-13
Cluster-28704.53301	296.445	736.774	1.3122	2.5427e-15	2.2004e-13
Cluster-28704.55139	789.084	1793.48	1.1845	2.5461e-15	2.2012e-13
Cluster-28704.57487	467.821	1041.93	1.1566	2.5572e-15	2.2088e-13
Cluster-28704.40376	28.6479	142.699	2.332	2.5672e-15	2.2153e-13
Cluster-28704.43518	1087.01	2190.48	1.0111	2.613e-15	2.2527e-13
Cluster-28704.48458	438.22	134.224	-1.7144	2.6235e-15	2.2597e-13
Cluster-28704.32512	111.112	396.161	1.8308	2.6332e-15	2.2659e-13
Cluster-28704.41503	674.749	1567.87	1.2159	2.6379e-15	2.2679e-13
Cluster-28704.51813	526.3	1375.02	1.3831	2.6891e-15	2.3098e-13
Cluster-28704.45955	11.0108	102.653	3.2318	2.7203e-15	2.3344e-13
Cluster-28704.37572	388.311	948.202	1.2866	2.7312e-15	2.3416e-13
Cluster-28704.20500	1183.24	5297.45	2.1623	2.7377e-15	2.3449e-13
Cluster-28704.51993	347.401	1108.29	1.6725	2.754e-15	2.3567e-13
Cluster-28704.53427	714.839	3156.1	2.1419	2.7812e-15	2.3778e-13
Cluster-28704.13991	110.174	16.3501	-2.7415	2.8339e-15	2.4206e-13
Cluster-28704.40056	104.284	15.4701	-2.7544	2.844e-15	2.4269e-13
Cluster-28704.51856	1036.36	2289.25	1.1429	2.8511e-15	2.4308e-13
Cluster-28704.29644	1086.79	2232.91	1.0384	2.8544e-15	2.4313e-13
Cluster-28704.30904	856.531	298.922	-1.5219	2.9603e-15	2.5192e-13
Cluster-28704.51213	99.7392	347.542	1.8029	2.9719e-15	2.5268e-13
Cluster-28704.22619	860.861	341.337	-1.3359	2.984e-15	2.5332e-13
Cluster-28704.38982	329.982	81.0478	-2.0271	2.985e-15	2.5332e-13
Cluster-28704.46590	355.682	1069.69	1.5869	3.0223e-15	2.5625e-13
Cluster-28704.30806	456.675	1292.69	1.5007	3.0594e-15	2.5916e-13
Cluster-28704.43845	2219.36	6019.13	1.4389	3.0659e-15	2.5947e-13
Cluster-28704.43328	1158.06	546.94	-1.0826	3.0771e-15	2.6018e-13
Cluster-28704.44075	283.551	79.8348	-1.8357	3.0826e-15	2.604e-13
Cluster-28704.6487	50.1134	177.9	1.822	3.0946e-15	2.6118e-13
Cluster-28704.16649	70.772	277.225	1.9811	3.1305e-15	2.6397e-13
Cluster-28704.42388	29.5695	151.974	2.3646	3.2086e-15	2.703e-13
Cluster-28704.41816	93.4791	9.27472	-3.3116	3.2495e-15	2.735e-13
Cluster-28704.41300	11695.4	5374.9	-1.1216	3.2717e-15	2.7512e-13
Cluster-28704.12689	739.648	254.664	-1.5376	3.2804e-15	2.7537e-13
Cluster-28704.51385	913.095	449.225	-1.0239	3.2806e-15	2.7537e-13
Cluster-28704.50450	278.184	93.1842	-1.5729	3.3078e-15	2.774e-13
Cluster-28704.22258	810.869	1703.12	1.0698	3.3355e-15	2.7946e-13
Cluster-28704.42459	267.343	925.202	1.789	3.3672e-15	2.8187e-13
Cluster-28704.16389	315.772	80.621	-1.9738	3.3852e-15	2.8286e-13
Cluster-28704.44163	402.086	935.269	1.2181	3.4379e-15	2.87e-13
Cluster-28704.18868	290.994	93.3348	-1.6415	3.5067e-15	2.9247e-13
Cluster-28704.32586	84.8667	311.251	1.8774	3.5467e-15	2.9555e-13
Cluster-5538.0	36.2528	208.118	2.5157	3.5583e-15	2.9624e-13
Cluster-28704.7791	132.063	14.6273	-3.1843	3.565e-15	2.9653e-13
Cluster-28704.45229	525.332	1193.36	1.1834	3.6019e-15	2.9934e-13
Cluster-28704.62748	21.9406	150.182	2.7654	3.6448e-15	3.0263e-13
Cluster-28704.24598	319.311	733.119	1.1984	3.6554e-15	3.0323e-13
Cluster-28704.60947	254.163	897.366	1.8212	3.7328e-15	3.0938e-13
Cluster-28704.13710	45.4309	182.206	2.0013	3.7453e-15	3.1014e-13
Cluster-28704.33062	1352.57	3509.17	1.3755	3.8973e-15	3.2243e-13
Cluster-28704.25677	525.11	193.519	-1.4453	3.9447e-15	3.2606e-13
Cluster-28704.43413	393.198	156.703	-1.3243	4.008e-15	3.31e-13
Cluster-28704.18233	249.56	83.6791	-1.5763	4.037e-15	3.3309e-13
Cluster-28704.11181	106.829	15.1951	-2.8152	4.1149e-15	3.3921e-13
Cluster-28704.52484	1268.51	4599.14	1.8579	4.1754e-15	3.4389e-13
Cluster-28704.28877	561.394	1766.13	1.6522	4.2137e-15	3.4674e-13
Cluster-28704.37915	7157.84	22939.6	1.6802	4.2528e-15	3.4965e-13
Cluster-28704.49316	1421.68	3126.62	1.1362	4.3769e-15	3.5953e-13
Cluster-28704.46111	578.206	250.55	-1.2075	4.4333e-15	3.6351e-13
Cluster-28704.7111	289.877	75.6377	-1.9311	4.4296e-15	3.6351e-13
Cluster-28704.9418	22.633	122.947	2.4624	4.4385e-15	3.6362e-13
Cluster-28704.61114	311.754	748.312	1.2597	4.4571e-15	3.6481e-13
Cluster-28704.15065	364.668	1172.58	1.6875	4.7704e-15	3.9011e-13
Cluster-28704.62208	134.561	8.71677	-4.0042	4.8277e-15	3.9445e-13
Cluster-28704.47365	706.091	283.283	-1.3171	4.8412e-15	3.952e-13
Cluster-28704.59305	223.202	1137.21	2.3484	5.0183e-15	4.093e-13
Cluster-28704.29127	419.606	146.557	-1.519	5.5348e-15	4.5102e-13
Cluster-28704.27988	541.578	134.761	-2.0124	5.5472e-15	4.5163e-13
Cluster-28704.59934	288.778	106.152	-1.4422	5.6011e-15	4.5562e-13
Cluster-28704.54285	856.031	1829.68	1.0952	5.7663e-15	4.6864e-13
Cluster-28704.30273	1016.86	299.594	-1.7622	5.8433e-15	4.7406e-13
Cluster-28704.19972	396.795	86.0012	-2.2141	5.8948e-15	4.7782e-13
Cluster-28704.30383	493.313	1109.34	1.1665	5.9502e-15	4.8189e-13
Cluster-28704.40233	3703.67	10658.5	1.5247	5.9643e-15	4.8261e-13
Cluster-28704.63293	24.195	209.878	3.1149	6.0014e-15	4.8518e-13
Cluster-28704.12637	868.446	219.562	-1.9859	6.1387e-15	4.9584e-13
Cluster-28704.36413	1805.45	669.694	-1.4325	6.1683e-15	4.978e-13
Cluster-28704.32672	390.693	918.304	1.233	6.2086e-15	5.0062e-13
Cluster-28704.22305	492.356	1082.73	1.1384	6.2631e-15	5.0457e-13
Cluster-28704.62340	136.449	411.37	1.5886	6.4553e-15	5.196e-13
Cluster-28704.51530	130.088	16.3737	-2.9995	6.6375e-15	5.338e-13
Cluster-28704.53517	941.609	357.343	-1.3971	6.6726e-15	5.3615e-13
Cluster-28704.33616	57.225	249.778	2.1266	6.7684e-15	5.4338e-13
Cluster-28704.26811	397.914	109.346	-1.8695	6.9166e-15	5.5479e-13
Cluster-28704.8034	288.312	107.807	-1.4191	7.0036e-15	5.6079e-13
Cluster-28704.32374	453.441	192.329	-1.2372	7.0644e-15	5.6508e-13
Cluster-28704.43337	2594.07	7602.59	1.5511	7.0694e-15	5.6508e-13
Cluster-28704.20923	298.511	909.258	1.6034	7.2599e-15	5.798e-13
Cluster-28704.42031	2505.33	1183.11	-1.083	7.465e-15	5.9567e-13
Cluster-28704.33605	1177.03	2495.72	1.0834	7.5449e-15	6.0152e-13
Cluster-28704.25704	106.815	318.532	1.5736	7.6783e-15	6.1163e-13
Cluster-28704.49657	601.59	244.67	-1.3023	7.7276e-15	6.1503e-13
Cluster-28704.25940	466.783	1433.32	1.6161	7.7402e-15	6.1549e-13
Cluster-28704.45927	60.1651	222.137	1.8898	7.9484e-15	6.3151e-13
Cluster-28704.11600	295.489	104.851	-1.4987	8.0356e-15	6.3789e-13
Cluster-28704.26118	52.6142	267.975	2.3456	8.043e-15	6.3792e-13
Cluster-28704.40930	198.14	41.6694	-2.2562	8.1376e-15	6.4487e-13
Cluster-28704.56060	52.7219	214.162	2.0144	8.2e-15	6.4926e-13
Cluster-28704.37801	4324.23	1043.05	-2.0521	8.2902e-15	6.5583e-13
Cluster-28704.19803	626.925	1733.42	1.4677	8.35e-15	6.6e-13
Cluster-28704.28358	1101.65	534.798	-1.044	8.4574e-15	6.6791e-13
Cluster-28704.50891	1528.67	732.975	-1.0597	8.572e-15	6.7639e-13
Cluster-28704.45216	207.067	594.728	1.5193	8.7344e-15	6.8862e-13
Cluster-28704.40470	3645.11	9632.23	1.4018	8.9591e-15	7.0513e-13
Cluster-28704.15547	1490.69	3079.43	1.0457	8.9809e-15	7.0623e-13
Cluster-28704.14923	509.614	1604.01	1.6539	9.1819e-15	7.2143e-13
Cluster-28704.58761	494.452	88.8663	-2.4808	9.4366e-15	7.408e-13
Cluster-28704.16323	374.409	149.491	-1.3247	9.5269e-15	7.4726e-13
Cluster-28704.33711	1348.51	3993.74	1.5658	9.6512e-15	7.5637e-13
Cluster-28704.489	17.4478	118.345	2.7463	9.8923e-15	7.746e-13
Cluster-28704.34918	93.5969	305.538	1.707	9.9253e-15	7.7653e-13
Cluster-28704.37146	186.356	449.469	1.2696	1.012e-14	7.9111e-13
Cluster-28704.57330	1832.71	3940.76	1.1039	1.0152e-14	7.9293e-13
Cluster-28704.56481	557.427	1131.03	1.0218	1.0549e-14	8.2324e-13
Cluster-28704.50985	410.892	1087.59	1.402	1.065e-14	8.3044e-13
Cluster-28704.20015	705.965	2298.2	1.7016	1.0803e-14	8.4164e-13
Cluster-28704.62569	340.12	117.391	-1.5372	1.0819e-14	8.4219e-13
Cluster-28704.64604	207.863	57.8088	-1.8376	1.1221e-14	8.727e-13
Cluster-28704.61936	11.2098	152.722	3.7714	1.1497e-14	8.9345e-13
Cluster-28704.18343	7.33172	95.4161	3.7185	1.1524e-14	8.9479e-13
Cluster-28704.27337	270.429	668.376	1.3058	1.1583e-14	8.9862e-13
Cluster-28704.28063	928.269	418.454	-1.1517	1.1645e-14	9.0266e-13
Cluster-28704.43669	1111.98	4741.55	2.0927	1.1752e-14	9.1014e-13
Cluster-28704.41604	1270.76	553.578	-1.1999	1.1875e-14	9.1895e-13
Cluster-28704.13709	321.122	968.516	1.5913	1.2091e-14	9.3483e-13
Cluster-28704.39835	352.203	130.902	-1.4292	1.2176e-14	9.4065e-13
Cluster-28704.38551	511.507	104.044	-2.3048	1.269e-14	9.7951e-13
Cluster-28704.66907	180.44	50.8454	-1.8326	1.2961e-14	9.9878e-13
Cluster-28704.14530	164.682	691.26	2.0742	1.3007e-14	1.0015e-12
Cluster-28704.33717	1105.6	365.195	-1.6013	1.3259e-14	1.02e-12
Cluster-28704.36125	855.052	1743.23	1.0266	1.3305e-14	1.0227e-12
Cluster-28704.46175	115.487	396.297	1.7743	1.4663e-14	1.1262e-12
Cluster-28704.18859	402.732	1409.3	1.8044	1.4699e-14	1.128e-12
Cluster-28704.35626	3116.53	1436.41	-1.1178	1.4809e-14	1.1355e-12
Cluster-28704.22705	277.968	1097.58	1.9792	1.4847e-14	1.1374e-12
Cluster-28704.19613	167.868	768.249	2.1886	1.5079e-14	1.1543e-12
Cluster-28704.19544	260.227	83.172	-1.645	1.5406e-14	1.1783e-12
Cluster-28704.36899	289.699	83.448	-1.7999	1.551e-14	1.1853e-12
Cluster-28704.53520	1281.24	496.697	-1.3689	1.5534e-14	1.1861e-12
Cluster-28704.14560	223.755	69.8115	-1.6845	1.5719e-14	1.1993e-12
Cluster-28704.26300	216.837	666.806	1.6157	1.595e-14	1.2159e-12
Cluster-28704.21647	1082.81	3211.95	1.5682	1.598e-14	1.2172e-12
Cluster-28704.63493	46.8822	190.803	2.0318	1.7361e-14	1.3213e-12
Cluster-28704.65	9.89042	118.261	3.5959	1.7821e-14	1.3552e-12
Cluster-28704.25300	94.2002	368.72	1.9623	1.7852e-14	1.3553e-12
Cluster-28704.46969	184.453	50.7111	-1.8621	1.7848e-14	1.3553e-12
Cluster-28704.15445	69.5496	224.792	1.6966	1.8275e-14	1.3856e-12
Cluster-28704.39175	2219.45	583.15	-1.929	1.8282e-14	1.3856e-12
Cluster-28704.28442	2194.52	4898.87	1.1588	1.8471e-14	1.3988e-12
Cluster-28704.35078	739.989	343.84	-1.1037	1.8623e-14	1.4092e-12
Cluster-28704.38347	3775.3	9272.09	1.2962	1.8639e-14	1.4092e-12
Cluster-28704.34705	114.711	341.014	1.5712	1.9194e-14	1.4488e-12
Cluster-28704.49534	91.4225	294.766	1.6855	1.9312e-14	1.4565e-12
Cluster-28704.28808	6409.45	13272.7	1.05	1.9404e-14	1.4622e-12
Cluster-28704.11147	447.823	83.6417	-2.4284	1.9431e-14	1.4631e-12
Cluster-28704.19689	501.866	1110.9	1.1446	1.9498e-14	1.467e-12
Cluster-28704.40061	1284.77	3617	1.4941	1.9679e-14	1.4793e-12
Cluster-28704.35712	460.379	200.674	-1.1962	1.984e-14	1.4902e-12
Cluster-28704.14932	330.512	1050.87	1.6663	2.0208e-14	1.5166e-12
Cluster-28704.41228	2433.46	5393.68	1.148	2.0449e-14	1.5335e-12
Cluster-28704.22371	229.907	542.426	1.237	2.065e-14	1.5473e-12
Cluster-28704.47892	329.984	850.455	1.3644	2.0862e-14	1.5619e-12
Cluster-28704.22389	864.494	2805.75	1.6986	2.0906e-14	1.564e-12
Cluster-28704.35215	235.048	78.8443	-1.5747	2.1288e-14	1.5912e-12
Cluster-28704.15645	893.202	345.192	-1.3697	2.194e-14	1.6386e-12
Cluster-28704.39789	537.503	78.0725	-2.7911	2.2128e-14	1.6513e-12
Cluster-28704.43618	295.614	110.203	-1.4242	2.2655e-14	1.6893e-12
Cluster-28704.52656	826.726	2532.41	1.614	2.2993e-14	1.7131e-12
Cluster-28704.32328	1389.76	5658.27	2.0254	2.3056e-14	1.7164e-12
Cluster-28704.20499	74.5133	442.553	2.571	2.3687e-14	1.762e-12
Cluster-28704.21592	2245.31	4546.79	1.0175	2.384e-14	1.7719e-12
Cluster-28704.40589	471.337	139.851	-1.7563	2.5097e-14	1.8638e-12
Cluster-28704.60521	149.589	503.871	1.7525	2.519e-14	1.8692e-12
Cluster-28704.47980	486.63	1170.2	1.2641	2.5843e-14	1.9162e-12
Cluster-28704.23009	15.7096	96.5519	2.6182	2.5898e-14	1.9187e-12
Cluster-28704.48612	702.188	1743.42	1.31	2.6368e-14	1.9504e-12
Cluster-28704.53370	1923.02	536.767	-1.8424	2.6351e-14	1.9504e-12
Cluster-28704.14520	888.502	2271.2	1.354	2.6477e-14	1.9569e-12
Cluster-28704.26888	47.2607	186.208	1.9864	2.6513e-14	1.958e-12
Cluster-19577.0	105.541	1.41476	-6.2303	2.6575e-14	1.9594e-12
Cluster-28704.37556	526.953	180.98	-1.546	2.6567e-14	1.9594e-12
Cluster-28704.33373	310.173	80.0363	-1.9607	2.6936e-14	1.9844e-12
Cluster-28704.3080	7.51388	79.3998	3.3645	2.7973e-14	2.0592e-12
Cluster-28704.39410	1196.5	553.455	-1.111	2.8119e-14	2.0667e-12
Cluster-28704.27561	642.092	220.948	-1.544	2.8441e-14	2.0886e-12
Cluster-28704.34018	234.643	611.731	1.3814	2.8862e-14	2.1179e-12
Cluster-28704.9713	291.277	93.1565	-1.6509	2.9149e-14	2.1372e-12
Cluster-28704.52162	118.428	452.983	1.928	2.9204e-14	2.1395e-12
Cluster-28704.22855	837.752	1928.06	1.2013	2.926e-14	2.1419e-12
Cluster-28704.29809	715.038	343.27	-1.0586	2.9551e-14	2.1615e-12
Cluster-28704.20631	151.329	39.4675	-1.9451	3.0574e-14	2.2328e-12
Cluster-28704.54244	746.634	1541.86	1.0457	3.0555e-14	2.2328e-12
Cluster-28704.41765	6059.11	1596.82	-1.9232	3.0753e-14	2.2423e-12
Cluster-28704.58715	519.355	1081.58	1.0585	3.0742e-14	2.2423e-12
Cluster-28704.31292	32.0976	146.642	2.2119	3.1204e-14	2.2734e-12
Cluster-28704.55594	160.807	481.433	1.5781	3.136e-14	2.283e-12
Cluster-28704.27680	161.381	454.991	1.4925	3.1634e-14	2.3011e-12
Cluster-28704.45418	1339.55	639.463	-1.0667	3.1857e-14	2.3155e-12
Cluster-28704.51992	480.553	1596.74	1.7308	3.2354e-14	2.3498e-12
Cluster-28704.58463	599.054	274.873	-1.1266	3.2527e-14	2.3605e-12
Cluster-28704.21128	206.01	44.165	-2.2361	3.3551e-14	2.4328e-12
Cluster-28704.59969	288.882	805.928	1.4828	3.5604e-14	2.5797e-12
Cluster-28704.38043	187.63	54.4936	-1.7915	3.574e-14	2.5875e-12
Cluster-28704.16393	290.989	1459.13	2.3256	3.6028e-14	2.6046e-12
Cluster-28704.40375	279.179	716.411	1.357	3.6032e-14	2.6046e-12
Cluster-28704.60095	132.271	592.589	2.1614	3.6101e-14	2.6075e-12
Cluster-28704.57419	271.12	605.974	1.1614	3.617e-14	2.6105e-12
Cluster-28704.7928	134.158	29.6021	-2.1707	3.6475e-14	2.6304e-12
Cluster-28704.42321	1218.55	530.71	-1.201	3.66e-14	2.6372e-12
Cluster-28704.43403	135.011	557.473	2.051	3.6626e-14	2.6372e-12
Cluster-28704.44247	452.05	1397.78	1.6271	3.6874e-14	2.6529e-12
Cluster-28704.40203	605.083	1506.33	1.3151	3.7144e-14	2.6703e-12
Cluster-28704.38330	1046.98	2393.72	1.1922	3.7431e-14	2.6883e-12
Cluster-28704.7603	5.58976	78.4758	3.8333	3.7454e-14	2.6883e-12
Cluster-28704.51133	3247.82	1291.77	-1.3309	3.7947e-14	2.7195e-12
Cluster-28704.44631	91.7136	310.428	1.748	3.9181e-14	2.8058e-12
Cluster-28704.49923	512.628	184.359	-1.4756	4.0242e-14	2.8795e-12
Cluster-28704.19374	52.3714	173.404	1.7307	4.1717e-14	2.9828e-12
Cluster-28704.56254	549.96	1242.22	1.1748	4.3186e-14	3.0854e-12
Cluster-28704.13071	171.109	49.9896	-1.7761	4.3538e-14	3.1081e-12
Cluster-28704.54980	306.135	117.951	-1.3797	4.4048e-14	3.1421e-12
Cluster-28704.50200	2651.94	5550.43	1.0656	4.4389e-14	3.164e-12
Cluster-28704.31713	51.0414	227.126	2.1408	4.5255e-14	3.2232e-12
Cluster-28704.38372	351.287	921.935	1.3903	4.7824e-14	3.4036e-12
Cluster-28704.39818	902.113	1867.57	1.0484	4.835e-14	3.4383e-12
Cluster-28704.44704	713.114	302.234	-1.2408	4.8564e-14	3.4509e-12
Cluster-28704.46963	33.296	159.661	2.2497	4.9082e-14	3.485e-12
Cluster-28704.47784	2672.99	6303.95	1.2375	4.9128e-14	3.4856e-12
Cluster-28704.46139	401.783	143.737	-1.4856	4.9339e-14	3.4979e-12
Cluster-28704.28953	77.2661	331.024	2.0883	5.1398e-14	3.641e-12
Cluster-28704.45420	288.11	101.628	-1.505	5.2496e-14	3.716e-12
Cluster-28704.16734	411.556	1384.59	1.7488	5.2545e-14	3.7166e-12
Cluster-28704.34948	195.076	60.3102	-1.6963	5.5866e-14	3.9485e-12
Cluster-28704.38685	6297.66	2730.97	-1.2059	5.718e-14	4.0382e-12
Cluster-28704.64940	257.836	72.8361	-1.8294	5.7497e-14	4.0575e-12
Cluster-28704.52007	121.583	358.873	1.5576	5.8078e-14	4.0953e-12
Cluster-28704.39915	278.816	81.8037	-1.7795	5.8661e-14	4.1302e-12
Cluster-28704.51672	182.722	42.5113	-2.0971	5.8648e-14	4.1302e-12
Cluster-28704.33278	214.357	48.2104	-2.1362	5.9461e-14	4.1833e-12
Cluster-28704.38192	3190.21	7122.62	1.1584	6.0072e-14	4.223e-12
Cluster-28704.18106	1469.32	715.098	-1.0405	6.0361e-14	4.2402e-12
Cluster-28704.44140	3577.23	9656.19	1.4326	6.1282e-14	4.3016e-12
Cluster-28704.27534	499.559	191.215	-1.3885	6.1462e-14	4.3109e-12
Cluster-28704.19944	1860.08	8245.98	2.148	6.2548e-14	4.3837e-12
Cluster-28704.50346	101.286	357.88	1.8266	6.5332e-14	4.5754e-12
Cluster-28704.38538	781.476	1955.57	1.3234	6.8485e-14	4.7889e-12
Cluster-28704.41088	1894.26	5707.65	1.5913	6.8439e-14	4.7889e-12
Cluster-28704.41815	6022.28	12912.9	1.1003	6.8538e-14	4.789e-12
Cluster-28704.13232	539.538	175.685	-1.6198	6.974e-14	4.8693e-12
Cluster-28704.29433	863.525	376.012	-1.1999	6.9949e-14	4.8802e-12
Cluster-28704.24863	419.831	100.181	-2.0683	7.0267e-14	4.8987e-12
Cluster-28704.22304	451.479	1029.06	1.1903	7.1969e-14	5.0135e-12
Cluster-28704.10452	469.033	203.809	-1.2045	7.2388e-14	5.0389e-12
Cluster-28704.49346	658.801	301.197	-1.1313	7.2494e-14	5.0425e-12
Cluster-28704.59080	871.218	2174.87	1.319	7.3694e-14	5.122e-12
Cluster-28704.60227	423.762	147.128	-1.5314	7.4267e-14	5.158e-12
Cluster-28704.35207	103.77	286.21	1.4651	7.517e-14	5.2168e-12
Cluster-28704.50373	913.663	2011.92	1.1395	7.8971e-14	5.4764e-12
Cluster-28704.41018	912.588	177.273	-2.3686	7.9371e-14	5.4959e-12
Cluster-28704.23831	677.616	1697.69	1.3241	7.9872e-14	5.5223e-12
Cluster-28704.16176	724.326	282.836	-1.3525	8.0753e-14	5.5749e-12
Cluster-28704.20803	633.559	296.307	-1.0971	8.1005e-14	5.5881e-12
Cluster-28704.25323	753.802	317.708	-1.2492	8.1438e-14	5.6098e-12
Cluster-28704.57714	292.088	622.316	1.0909	8.1441e-14	5.6098e-12
Cluster-28704.18498	323.295	131.187	-1.3008	8.2987e-14	5.712e-12
Cluster-28704.33989	224.489	640.622	1.5097	8.5082e-14	5.8518e-12
Cluster-28704.17042	349.333	139.321	-1.3283	8.5159e-14	5.8527e-12
Cluster-28704.63012	409.91	109.314	-1.9068	8.6246e-14	5.923e-12
Cluster-28704.52736	68.1925	260.338	1.9355	8.638e-14	5.9278e-12
Cluster-28704.30504	234.157	795.125	1.763	8.9019e-14	6.1044e-12
Cluster-28704.13838	611.823	212.157	-1.5294	8.9228e-14	6.1141e-12
Cluster-28704.48000	372.214	142.36	-1.3877	9.0204e-14	6.1764e-12
Cluster-28704.44216	2045.85	890.5	-1.2009	9.1343e-14	6.2498e-12
Cluster-28704.47416	286.196	65.1356	-2.1424	9.1838e-14	6.279e-12
Cluster-28704.65137	449.528	1096.56	1.2843	9.1987e-14	6.2845e-12
Cluster-28704.59301	1650.2	774.702	-1.092	9.2155e-14	6.2913e-12
Cluster-28704.27825	116.241	465.632	2.002	9.5594e-14	6.5212e-12
Cluster-28704.23932	676.427	1429.72	1.0785	9.5828e-14	6.5324e-12
Cluster-28704.30119	103.202	399.999	1.9583	9.6974e-14	6.6056e-12
Cluster-28704.35052	351.498	853.936	1.2777	1.0029e-13	6.8217e-12
Cluster-28704.10902	186.026	473.854	1.3426	1.0135e-13	6.8885e-12
Cluster-28704.50421	376.756	1105.94	1.5556	1.0145e-13	6.89e-12
Cluster-28704.32323	132.091	361.74	1.4516	1.0301e-13	6.9912e-12
Cluster-28704.26535	275.439	97.6786	-1.4953	1.0429e-13	7.0671e-12
Cluster-28704.50764	1238.37	2740.26	1.1451	1.0428e-13	7.0671e-12
Cluster-28704.17907	323.982	110.02	-1.5631	1.0693e-13	7.241e-12
Cluster-28704.45943	121.223	26.8722	-2.1715	1.085e-13	7.3422e-12
Cluster-28704.7790	737.431	142.174	-2.3792	1.1057e-13	7.4764e-12
Cluster-28704.31551	76.7533	7.62379	-3.3182	1.1282e-13	7.6229e-12
Cluster-28704.43292	1753.01	550.044	-1.6738	1.135e-13	7.6636e-12
Cluster-28704.29370	339.054	85.8691	-1.987	1.1408e-13	7.6972e-12
Cluster-28704.3758	82.3082	256.087	1.645	1.1462e-13	7.7279e-12
Cluster-28704.16997	41.4109	153.47	1.8931	1.1508e-13	7.7527e-12
Cluster-28704.39414	912.552	247.341	-1.8873	1.1653e-13	7.8448e-12
Cluster-28704.52825	189.689	52.7618	-1.8533	1.1839e-13	7.9643e-12
Cluster-28704.56989	91.9823	357.98	1.9587	1.1884e-13	7.9885e-12
Cluster-28704.26951	247.253	1168.8	2.2391	1.1981e-13	8.0484e-12
Cluster-28704.18273	1335.79	3272.06	1.2917	1.2212e-13	8.1913e-12
Cluster-28704.25358	91.2366	301.313	1.7294	1.2254e-13	8.2134e-12
Cluster-28704.29521	419.377	177.094	-1.2456	1.2279e-13	8.2243e-12
Cluster-28704.25063	239.67	80.9877	-1.5604	1.2625e-13	8.4441e-12
Cluster-28704.41563	557.91	1132.66	1.021	1.2722e-13	8.5025e-12
Cluster-28704.22927	1423.44	613.423	-1.216	1.2877e-13	8.5996e-12
Cluster-28704.42734	194.748	494.159	1.3391	1.2905e-13	8.6123e-12
Cluster-28704.45978	2367.71	5340.77	1.1732	1.3495e-13	8.9993e-12
Cluster-28704.53550	546.595	121.208	-2.1711	1.3687e-13	9.1147e-12
Cluster-28704.42724	361.556	118.396	-1.6175	1.3702e-13	9.118e-12
Cluster-28704.44911	103.351	384.444	1.8967	1.4229e-13	9.462e-12
Cluster-28704.25713	231.589	75.9646	-1.6067	1.4246e-13	9.4663e-12
Cluster-28704.61161	570.344	249.964	-1.1876	1.4649e-13	9.7197e-12
Cluster-28704.10981	471.536	217.032	-1.1197	1.499e-13	9.9322e-12
Cluster-28704.42540	141.308	518.775	1.8712	1.4985e-13	9.9322e-12
Cluster-28704.39723	23.5004	120.757	2.359	1.5086e-13	9.9882e-12
Cluster-28704.49688	1873.24	123.124	-3.9291	1.5343e-13	1.0151e-11
Cluster-28704.45806	672.474	1646.63	1.2906	1.5538e-13	1.0273e-11
Cluster-28704.25941	73.6236	251.616	1.7634	1.5703e-13	1.0374e-11
Cluster-28704.38193	1803.58	736.015	-1.2945	1.5933e-13	1.0519e-11
Cluster-28704.46517	2339.98	6838.64	1.5467	1.6165e-13	1.0665e-11
Cluster-28704.39611	9346.68	4294.58	-1.1222	1.6329e-13	1.0765e-11
Cluster-28704.21187	506.456	159.623	-1.6718	1.656e-13	1.0905e-11
Cluster-28704.43170	340.605	780.709	1.1969	1.6565e-13	1.0905e-11
Cluster-28704.39176	2237.06	942.225	-1.2488	1.6603e-13	1.0922e-11
Cluster-28704.50657	49.3068	182.059	1.8928	1.6704e-13	1.0981e-11
Cluster-28704.16453	272.121	76.5445	-1.8214	1.6992e-13	1.1162e-11
Cluster-28704.61793	254.933	74.4361	-1.7789	1.7345e-13	1.1386e-11
Cluster-28704.7126	83.4644	7.98537	-3.3847	1.7448e-13	1.1445e-11
Cluster-28704.26830	23.0716	141.55	2.6141	1.7545e-13	1.1501e-11
Cluster-28704.13869	119.146	24.5022	-2.2905	1.794e-13	1.1751e-11
Cluster-28704.53169	358.698	146.164	-1.2971	1.8138e-13	1.1873e-11
Cluster-28704.56235	1012.78	350.291	-1.5339	1.8432e-13	1.2056e-11
Cluster-28704.22974	85.0824	322.596	1.9275	1.8495e-13	1.2089e-11
Cluster-28704.25320	527.128	211.942	-1.3141	1.8533e-13	1.2105e-11
Cluster-28704.44731	1596.75	590.113	-1.4378	1.8969e-13	1.2364e-11
Cluster-28704.46053	341.948	974.463	1.5073	1.8969e-13	1.2364e-11
Cluster-28704.42923	135.244	27.9725	-2.2847	1.9e-13	1.2375e-11
Cluster-28704.20757	334.753	110.114	-1.6088	1.922e-13	1.251e-11
Cluster-28704.52979	353.455	1388.4	1.9736	1.9271e-13	1.2534e-11
Cluster-28704.26769	91.061	289.256	1.6724	1.957e-13	1.2719e-11
Cluster-28704.6847	65.7046	3.29708	-4.3649	1.9597e-13	1.2728e-11
Cluster-28704.2330	127.744	29.6362	-2.1048	2.0095e-13	1.3042e-11
Cluster-28704.55482	295.36	112.092	-1.394	2.0324e-13	1.3182e-11
Cluster-28704.41561	725.621	222.792	-1.7071	2.0403e-13	1.3224e-11
Cluster-28704.45168	239.592	723.669	1.5926	2.0531e-13	1.3297e-11
Cluster-28704.13547	204.267	765.434	1.902	2.0695e-13	1.3394e-11
Cluster-28704.38902	2012.3	4985.29	1.3083	2.0803e-13	1.3455e-11
Cluster-28704.1890	38.6428	170.55	2.1336	2.1519e-13	1.3908e-11
Cluster-28704.42099	72.0682	4.40438	-3.9933	2.1784e-13	1.4059e-11
Cluster-28704.36182	73.2825	290.48	1.9754	2.1818e-13	1.4071e-11
Cluster-28704.40604	5553.19	2145.7	-1.3721	2.2094e-13	1.4229e-11
Cluster-28704.32238	302.153	811.79	1.4224	2.2247e-13	1.4318e-11
Cluster-28704.3109	5.18475	72.6162	3.8718	2.2634e-13	1.4547e-11
Cluster-28704.42199	1917.82	801.014	-1.2593	2.2656e-13	1.4551e-11
Cluster-28704.36203	576.081	1573.88	1.452	2.2766e-13	1.4611e-11
Cluster-28704.32513	13.2724	103.645	2.9654	2.2818e-13	1.4635e-11
Cluster-28704.40526	536.78	231.791	-1.2138	2.3103e-13	1.4807e-11
Cluster-28704.7179	121.407	392.109	1.6865	2.3433e-13	1.5008e-11
Cluster-28704.49387	863.611	369.263	-1.226	2.4089e-13	1.5417e-11
Cluster-28704.26792	491.687	1400.66	1.5112	2.4364e-13	1.5583e-11
Cluster-28704.23003	14.9296	114.265	2.9684	2.4583e-13	1.5712e-11
Cluster-28704.31532	12.3439	128.583	3.407	2.4908e-13	1.5909e-11
Cluster-28704.41962	650.832	130.656	-2.3222	2.5073e-13	1.6003e-11
Cluster-28704.36960	285.851	99.7376	-1.5264	2.5198e-13	1.6071e-11
Cluster-28704.43740	358.607	139.391	-1.3669	2.5753e-13	1.6414e-11
Cluster-28704.38858	192.889	56.4252	-1.7822	2.5843e-13	1.646e-11
Cluster-28704.40697	1747.92	857.822	-1.0273	2.6176e-13	1.6661e-11
Cluster-28704.30855	335.912	703.638	1.0667	2.6214e-13	1.6673e-11
Cluster-28704.46848	47.7089	237.211	2.3083	2.657e-13	1.6888e-11
Cluster-28704.26041	181.402	50.2652	-1.8423	2.6658e-13	1.6933e-11
Cluster-28704.33671	761.932	282.793	-1.433	2.7055e-13	1.7173e-11
Cluster-28704.21620	310.494	1061.26	1.7735	2.7239e-13	1.7277e-11
Cluster-28704.45286	1171.05	3954.18	1.7554	2.7832e-13	1.7642e-11
Cluster-28704.45064	1321.89	614.708	-1.1064	2.8474e-13	1.8036e-11
Cluster-28704.41505	255.429	599.259	1.2322	2.8539e-13	1.8065e-11
Cluster-28704.41309	71.4566	216.157	1.5984	2.8812e-13	1.8225e-11
Cluster-28704.33012	1074.14	499.102	-1.1056	2.8992e-13	1.8326e-11
Cluster-28704.37330	267.62	577.344	1.1056	2.9151e-13	1.8415e-11
Cluster-28704.35393	141.891	347.032	1.2875	2.9559e-13	1.8659e-11
Cluster-28704.29335	955.692	409.335	-1.2208	2.9679e-13	1.8722e-11
Cluster-28704.53033	782.557	2162.73	1.4651	3.0086e-13	1.8966e-11
Cluster-28704.22708	622.622	2106.38	1.7574	3.0606e-13	1.9281e-11
Cluster-28704.40826	13254.8	29773.2	1.1675	3.0947e-13	1.9482e-11
Cluster-28704.35442	873.776	352.348	-1.3138	3.1023e-13	1.9517e-11
Cluster-28704.58507	79.3366	1534.06	4.2736	3.156e-13	1.9841e-11
Cluster-28704.62484	302.861	116.583	-1.3817	3.1685e-13	1.9906e-11
Cluster-28704.52294	386.765	1147.56	1.5682	3.1975e-13	2.0074e-11
Cluster-28704.8588	127.706	16.5815	-2.9546	3.218e-13	2.0189e-11
Cluster-28704.32651	67.6234	423.518	2.6497	3.3267e-13	2.0857e-11
Cluster-28704.41842	853.564	2169.67	1.3459	3.3502e-13	2.099e-11
Cluster-28704.50555	883.257	1772.05	1.0041	3.4e-13	2.1287e-11
Cluster-28704.38848	323.201	1043.27	1.6883	3.4158e-13	2.1372e-11
Cluster-28704.24185	1002.97	474.387	-1.0807	3.4908e-13	2.1827e-11
Cluster-28704.28062	448.382	169.37	-1.4032	3.513e-13	2.195e-11
Cluster-28704.26339	657.999	180.698	-1.8695	3.5319e-13	2.2053e-11
Cluster-28704.35992	61.7856	229.131	1.8837	3.5897e-13	2.2399e-11
Cluster-28704.41810	288.507	629.324	1.1242	3.6202e-13	2.2574e-11
Cluster-28704.47896	445.994	1179.09	1.4004	3.6256e-13	2.2593e-11
Cluster-28704.45118	1241.69	3280.58	1.4021	3.6615e-13	2.2801e-11
Cluster-28704.58806	727.765	354.488	-1.0366	3.6822e-13	2.2914e-11
Cluster-28704.27575	123.788	29.8812	-2.0432	3.706e-13	2.3032e-11
Cluster-28704.22433	400.347	139.448	-1.5252	3.7428e-13	2.3229e-11
Cluster-28704.48518	29.9037	151.189	2.3152	3.8007e-13	2.3572e-11
Cluster-28704.47567	397.512	121.791	-1.7104	3.8702e-13	2.3971e-11
Cluster-28704.5295	386.114	116.675	-1.7334	3.9957e-13	2.4732e-11
Cluster-28704.38859	994.422	477.477	-1.0582	4.088e-13	2.5286e-11
Cluster-28704.38037	99.571	347.986	1.7988	4.2011e-13	2.5968e-11
Cluster-28704.15208	95.5063	336.653	1.8149	4.4064e-13	2.7219e-11
Cluster-28704.33987	111.895	304.74	1.4435	4.4545e-13	2.7461e-11
Cluster-28704.55560	1136.4	545.979	-1.058	4.4543e-13	2.7461e-11
Cluster-28704.26275	99.734	283.903	1.5018	4.5428e-13	2.7987e-11
Cluster-28704.43239	1781.64	656.694	-1.4403	4.6094e-13	2.8378e-11
Cluster-28704.63186	177.618	50.0561	-1.8386	4.6299e-13	2.8485e-11
Cluster-28704.29652	308.498	76.6399	-2.0173	4.7386e-13	2.9115e-11
Cluster-28704.12475	310.756	124.21	-1.3232	4.8761e-13	2.9939e-11
Cluster-28704.50018	287.516	692.178	1.2683	4.9001e-13	3.0067e-11
Cluster-28704.46827	112.974	478.762	2.085	4.905e-13	3.0077e-11
Cluster-28704.37966	225.53	506.849	1.1642	4.9629e-13	3.0412e-11
Cluster-28704.39023	242.921	67.0192	-1.8569	5.1368e-13	3.1436e-11
Cluster-28704.27506	1154.98	2392.93	1.0505	5.1667e-13	3.1577e-11
Cluster-28704.23999	289.264	93.6596	-1.6347	5.194e-13	3.1723e-11
Cluster-28704.19221	32.9584	141.344	2.0935	5.2307e-13	3.1926e-11
Cluster-28704.54683	392.066	1378.14	1.811	5.254e-13	3.2047e-11
Cluster-28704.54963	1009.42	2162.96	1.099	5.3259e-13	3.2464e-11
Cluster-28704.36345	441.491	173.483	-1.3515	5.351e-13	3.2595e-11
Cluster-28704.6728	76.5848	1.91064	-5.4254	5.4085e-13	3.2924e-11
Cluster-28704.44234	187.663	496.533	1.3982	5.4194e-13	3.2968e-11
Cluster-28704.48080	220.563	708.529	1.6805	5.5632e-13	3.3821e-11
Cluster-28704.19038	537.401	223.692	-1.2658	5.5777e-13	3.3886e-11
Cluster-28704.21971	330.227	890.045	1.4272	5.634e-13	3.4184e-11
Cluster-28704.58879	59.4567	184.537	1.6266	5.6937e-13	3.4523e-11
Cluster-28704.26890	61.6663	285.528	2.2091	5.7547e-13	3.486e-11
Cluster-28704.40554	149.159	35.4123	-2.0629	5.7569e-13	3.486e-11
Cluster-28704.34447	318.907	119.392	-1.4182	5.7733e-13	3.4937e-11
Cluster-28704.30321	1079.3	2692.26	1.318	5.9876e-13	3.6209e-11
Cluster-28704.58383	316.165	106.68	-1.5644	6.0631e-13	3.6642e-11
Cluster-28704.45358	297.913	1031.3	1.7923	6.1159e-13	3.6937e-11
Cluster-28704.54312	31.8241	138.325	2.1158	6.1316e-13	3.7007e-11
Cluster-28704.41203	2808.2	1194.77	-1.2334	6.2091e-13	3.7451e-11
Cluster-28704.40151	1020.55	2729.88	1.4181	6.4727e-13	3.8989e-11
Cluster-28704.16098	110.849	2363.34	4.4143	6.4848e-13	3.9037e-11
Cluster-28704.63475	229.59	74.3232	-1.6186	6.5349e-13	3.9313e-11
Cluster-28704.29580	230.529	83.1427	-1.4676	6.6383e-13	3.9909e-11
Cluster-28704.63591	76.6414	9.11209	-3.0377	6.7512e-13	4.0562e-11
Cluster-28704.66396	67.5311	1.65093	-5.2762	6.7864e-13	4.072e-11
Cluster-28704.53707	48.0974	182.522	1.9187	6.9807e-13	4.1858e-11
Cluster-28704.15634	38.2011	142.8	1.9022	7.0135e-13	4.2027e-11
Cluster-28704.44000	219.997	471.344	1.0984	7.1181e-13	4.2627e-11
Cluster-28704.60121	438.573	1190.77	1.4395	7.1231e-13	4.2629e-11
Cluster-28704.22878	161.604	47.52	-1.7661	7.2542e-13	4.3357e-11
Cluster-28704.10927	93.1659	1.0637	-6.4672	7.3174e-13	4.3698e-11
Cluster-28704.40441	1135.43	343.085	-1.7284	7.3207e-13	4.3698e-11
Cluster-28704.45859	934.715	246.769	-1.9226	7.4037e-13	4.4165e-11
Cluster-28704.57037	38.68	152.737	1.9978	7.4166e-13	4.4213e-11
Cluster-28704.21921	676.802	1701.51	1.3295	7.5737e-13	4.512e-11
Cluster-28704.31286	273.861	950.214	1.793	7.6165e-13	4.5347e-11
Cluster-28704.22843	329.45	122.297	-1.4327	7.6749e-13	4.5665e-11
Cluster-28704.57715	316.503	658.58	1.0555	7.73e-13	4.5962e-11
Cluster-28704.38307	16.6983	151.928	3.187	7.7633e-13	4.6131e-11
Cluster-28704.47906	227.386	82.3499	-1.4613	7.955e-13	4.7239e-11
Cluster-28704.41020	522.018	108.634	-2.2686	7.965e-13	4.7268e-11
Cluster-28704.43362	203.45	66.6172	-1.6114	7.995e-13	4.7416e-11
Cluster-28704.519	20.7995	150.995	2.8505	8.0227e-13	4.755e-11
Cluster-28704.33070	1225.19	3073.83	1.3261	8.1501e-13	4.8274e-11
Cluster-28704.37166	1145.72	376.526	-1.6074	8.1725e-13	4.8375e-11
Cluster-28704.33184	6.22781	65.0291	3.3702	8.465e-13	5.0075e-11
Cluster-28704.50352	43.6051	170.626	1.9741	8.5012e-13	5.0256e-11
Cluster-28704.56562	123.326	26.4994	-2.232	8.5842e-13	5.0714e-11
Cluster-28704.49072	372.447	780.027	1.0635	8.6284e-13	5.091e-11
Cluster-28704.7262	143.247	20.7013	-2.8116	8.8379e-13	5.208e-11
Cluster-28704.37860	95.0413	275.508	1.5392	8.9351e-13	5.2619e-11
Cluster-28704.42012	828.55	387.327	-1.0952	8.9998e-13	5.2966e-11
Cluster-28704.38362	350.513	973.076	1.4705	9.0425e-13	5.315e-11
Cluster-28704.47747	143.923	464.116	1.6849	9.127e-13	5.3612e-11
Cluster-28704.49363	90.68	270.532	1.5775	9.2091e-13	5.406e-11
Cluster-28704.40955	3352.49	12097.7	1.8514	9.3087e-13	5.461e-11
Cluster-28704.56370	812.071	2315.6	1.5107	9.3499e-13	5.4817e-11
Cluster-28704.49733	51.3212	195.043	1.9396	9.3718e-13	5.491e-11
Cluster-28704.31333	56.6886	234.509	2.0371	9.7463e-13	5.7032e-11
Cluster-28704.14680	188.47	56.6223	-1.7265	9.9179e-13	5.7999e-11
Cluster-28704.32715	412.723	169.651	-1.2857	1.0058e-12	5.878e-11
Cluster-28704.57488	622.755	1268.35	1.0285	1.0083e-12	5.889e-11
Cluster-28704.37606	2732.88	6214.11	1.1848	1.0229e-12	5.9651e-11
Cluster-28704.46891	994.523	339.145	-1.5544	1.0358e-12	6.0344e-11
Cluster-28704.54081	377.1	969.831	1.3626	1.0404e-12	6.0574e-11
Cluster-28704.46890	758.48	253.425	-1.5836	1.0413e-12	6.0589e-11
Cluster-28704.17367	768.418	1921.45	1.3212	1.0468e-12	6.0867e-11
Cluster-28704.23345	464.383	215.62	-1.1055	1.0543e-12	6.1265e-11
Cluster-28704.45809	2310.85	858.174	-1.4289	1.068e-12	6.2022e-11
Cluster-28704.44397	115.273	17.0675	-2.7406	1.073e-12	6.2236e-11
Cluster-28704.27941	271.806	767.121	1.4946	1.0833e-12	6.2792e-11
Cluster-28704.29084	157.536	42.4272	-1.8885	1.091e-12	6.3165e-11
Cluster-28704.36248	282.617	96.2368	-1.5633	1.0911e-12	6.3165e-11
Cluster-28704.43315	167.752	600.771	1.8359	1.1546e-12	6.676e-11
Cluster-28704.28749	506.046	1036.85	1.0379	1.1592e-12	6.6979e-11
Cluster-28704.36898	526.102	167.636	-1.6547	1.1761e-12	6.7875e-11
Cluster-28704.38281	1619.14	795.496	-1.0267	1.176e-12	6.7875e-11
Cluster-28704.42235	611.307	286.395	-1.0949	1.1971e-12	6.9044e-11
Cluster-28704.15577	501.347	212.613	-1.2393	1.2101e-12	6.9748e-11
Cluster-28704.51861	710.168	1932.71	1.4436	1.2374e-12	7.1275e-11
Cluster-28704.32773	1412.37	3634.77	1.3635	1.2551e-12	7.225e-11
Cluster-28704.34959	119.999	427.848	1.8304	1.266e-12	7.279e-11
Cluster-28704.35956	1153.86	491.036	-1.2341	1.2771e-12	7.338e-11
Cluster-28704.40421	69.4649	5.50053	-3.6991	1.299e-12	7.4543e-11
Cluster-28704.66242	113.479	26.9435	-2.0838	1.3057e-12	7.4886e-11
Cluster-28704.3777	60.9165	403.99	2.7253	1.3158e-12	7.5417e-11
Cluster-28704.11568	161.607	750.135	2.2135	1.3215e-12	7.5693e-11
Cluster-28704.34457	19.4601	112.913	2.5172	1.3246e-12	7.5827e-11
Cluster-28704.53251	1310.67	410.337	-1.6777	1.3275e-12	7.5944e-11
Cluster-28704.38675	82.6147	309.274	1.9048	1.3301e-12	7.6045e-11
Cluster-26121.0	5.26229	71.7645	3.7857	1.3427e-12	7.672e-11
Cluster-28704.23172	24.2667	108.41	2.1727	1.3505e-12	7.7116e-11
Cluster-28704.20214	306.012	122.227	-1.32	1.3636e-12	7.777e-11
Cluster-28704.28638	282.32	110.457	-1.3508	1.3688e-12	7.8e-11
Cluster-28704.39248	1716.03	765.405	-1.1665	1.3694e-12	7.8e-11
Cluster-28704.36666	422.473	927.356	1.1327	1.3818e-12	7.8658e-11
Cluster-28704.16551	91.594	302.186	1.7222	1.4233e-12	8.0972e-11
Cluster-28704.24406	375.647	1052.52	1.4847	1.4472e-12	8.2231e-11
Cluster-28704.39897	822.61	383.173	-1.105	1.4679e-12	8.3356e-11
Cluster-28704.7089	248.086	753.075	1.6004	1.4797e-12	8.3977e-11
Cluster-28704.47670	82.7033	270.709	1.7043	1.4811e-12	8.4001e-11
Cluster-28704.56589	303.917	975.555	1.6824	1.4921e-12	8.4574e-11
Cluster-28704.31765	543.113	178.795	-1.6087	1.5011e-12	8.5033e-11
Cluster-28704.6118	79.7911	0	-8.6765	1.5101e-12	8.5488e-11
Cluster-28704.23179	57.9339	194.269	1.738	1.5243e-12	8.6186e-11
Cluster-28704.5833	235.909	2878.95	3.61	1.5528e-12	8.7745e-11
Cluster-28704.41148	1616.89	3883.73	1.2639	1.5556e-12	8.7849e-11
Cluster-28704.41135	4187.81	9330.25	1.1554	1.5636e-12	8.819e-11
Cluster-28704.60266	147.851	33.3062	-2.1584	1.6117e-12	9.085e-11
Cluster-28704.58664	60.552	401.239	2.7223	1.624e-12	9.1481e-11
Cluster-28704.17052	584.144	1175.48	1.0072	1.6379e-12	9.2156e-11
Cluster-28704.42176	1845.49	5354.33	1.5362	1.6499e-12	9.2774e-11
Cluster-28704.42952	1219.3	510.864	-1.2572	1.6567e-12	9.3101e-11
Cluster-28704.43330	375.082	798.265	1.0904	1.6887e-12	9.484e-11
Cluster-28704.46412	1018.36	2425.55	1.2514	1.6951e-12	9.5142e-11
Cluster-28704.12424	242.612	909.487	1.9063	1.6977e-12	9.5234e-11
Cluster-28704.18906	146.668	32.8113	-2.178	1.7009e-12	9.5353e-11
Cluster-28704.18749	487.223	231.261	-1.0748	1.7132e-12	9.5982e-11
Cluster-28704.42769	985.671	2230.61	1.1773	1.7169e-12	9.6131e-11
Cluster-28704.16229	308.85	655.59	1.0836	1.7256e-12	9.6521e-11
Cluster-28704.32321	13.9444	80.1789	2.5118	1.7266e-12	9.6521e-11
Cluster-28704.60981	602.449	275.194	-1.1331	1.727e-12	9.6521e-11
Cluster-28704.45376	221.016	77.0502	-1.5167	1.7282e-12	9.653e-11
Cluster-28704.55874	1744.22	716.216	-1.2846	1.7298e-12	9.6561e-11
Cluster-28704.48718	1270.34	3316.91	1.3838	1.7454e-12	9.7374e-11
Cluster-28704.5353	257.685	41.0946	-2.6609	1.7686e-12	9.8546e-11
Cluster-28704.61413	18.2611	137.27	2.9306	1.7813e-12	9.9135e-11
Cluster-28704.44112	1528.97	697.534	-1.1342	1.8013e-12	1.0019e-10
Cluster-28704.41419	70.2645	7.33988	-3.2519	1.8096e-12	1.0059e-10
Cluster-28704.13733	53.7643	359.032	2.734	1.828e-12	1.0155e-10
Cluster-28704.39557	162.167	567.298	1.7998	1.8428e-12	1.0225e-10
Cluster-28704.37709	1015.29	490.464	-1.0507	1.8763e-12	1.0405e-10
Cluster-28704.10735	81.1002	275.183	1.7541	1.959e-12	1.0844e-10
Cluster-28704.39625	3105.94	6760.2	1.1218	1.9719e-12	1.0909e-10
Cluster-28704.36400	190.006	52.2007	-1.8521	1.9739e-12	1.0913e-10
Cluster-28704.22709	83.1891	298.736	1.8369	2.0002e-12	1.1052e-10
Cluster-28704.29664	8.22967	78.6184	3.2996	2.0045e-12	1.1069e-10
Cluster-28704.21314	9.67752	74.468	2.9738	2.0074e-12	1.1078e-10
Cluster-28704.31559	726.079	1645.66	1.1806	2.0788e-12	1.1465e-10
Cluster-28704.35511	941.497	1902.13	1.0153	2.101e-12	1.1581e-10
Cluster-28704.66312	211.524	76.582	-1.4684	2.1088e-12	1.1617e-10
Cluster-28704.35469	4211.17	1294.13	-1.7029	2.1314e-12	1.1728e-10
Cluster-28704.44238	43.1492	205.235	2.233	2.1311e-12	1.1728e-10
Cluster-28704.49718	420.096	177.271	-1.2495	2.1451e-12	1.1796e-10
Cluster-28704.3871	10.7778	123.774	3.5275	2.1666e-12	1.1907e-10
Cluster-28704.19514	166.09	38.47	-2.1057	2.1734e-12	1.1937e-10
Cluster-28704.56061	269.61	812.482	1.5871	2.1807e-12	1.197e-10
Cluster-28704.1316	310.283	8.43829	-5.1854	2.2387e-12	1.2262e-10
Cluster-28704.42541	638.3	1592.06	1.318	2.2391e-12	1.2262e-10
Cluster-28704.41788	1661.45	478.321	-1.7982	2.2439e-12	1.228e-10
Cluster-28704.68590	15.4629	140.783	3.167	2.2635e-12	1.2381e-10
Cluster-28704.20252	536.883	218.457	-1.2952	2.2664e-12	1.2389e-10
Cluster-28704.30183	34.8827	152.413	2.1081	2.2953e-12	1.254e-10
Cluster-28704.22317	282.637	98.6956	-1.5192	2.3066e-12	1.2594e-10
Cluster-28704.8497	95.1214	311.701	1.7168	2.3143e-12	1.2628e-10
Cluster-28704.48660	72.7306	442.033	2.6033	2.3345e-12	1.2731e-10
Cluster-28704.54962	66.2344	219.872	1.722	2.3424e-12	1.2767e-10
Cluster-28704.39979	1049.19	274.255	-1.9388	2.3543e-12	1.2824e-10
Cluster-28704.49937	172.905	427.255	1.301	2.3656e-12	1.287e-10
Cluster-28704.60151	1281.7	4018.92	1.6484	2.365e-12	1.287e-10
Cluster-28704.33071	735.157	1902.82	1.3707	2.3742e-12	1.291e-10
Cluster-28704.38153	450.046	191.343	-1.2351	2.3759e-12	1.2911e-10
Cluster-28704.39168	105.658	17.7076	-2.594	2.398e-12	1.3024e-10
Cluster-28704.31379	292.196	117.675	-1.3075	2.4093e-12	1.3077e-10
Cluster-28704.22664	17.8396	100.317	2.4721	2.4194e-12	1.3124e-10
Cluster-28704.43916	948.334	359.796	-1.4017	2.4402e-12	1.3229e-10
Cluster-28704.38968	1864.45	5083.55	1.4464	2.4428e-12	1.3236e-10
Cluster-28704.14810	417.662	78.075	-2.4279	2.484e-12	1.3451e-10
Cluster-28704.10193	392.746	150.151	-1.3877	2.5041e-12	1.3544e-10
Cluster-28704.25640	119.032	597.574	2.3298	2.5402e-12	1.3731e-10
Cluster-28704.59090	20.9417	114.376	2.4448	2.556e-12	1.3808e-10
Cluster-28704.47246	166.248	384.454	1.2084	2.5788e-12	1.3924e-10
Cluster-28704.48060	1635.44	735.456	-1.1525	2.6036e-12	1.4041e-10
Cluster-28704.21795	248.615	96.2687	-1.3663	2.6163e-12	1.4101e-10
Cluster-28704.41153	1058.64	3512.82	1.7304	2.6238e-12	1.4133e-10
Cluster-28704.54714	647.779	1558.53	1.2652	2.6555e-12	1.4296e-10
Cluster-28704.14672	274.112	107.41	-1.3566	2.7771e-12	1.4937e-10
Cluster-28704.32587	126.688	31.2508	-2.0195	2.778e-12	1.4937e-10
Cluster-28704.22155	74.1525	3.66755	-4.3855	2.7968e-12	1.503e-10
Cluster-28704.41429	6655.34	13891.8	1.0615	2.8059e-12	1.507e-10
Cluster-28704.760	28.5533	142.97	2.3086	2.8168e-12	1.512e-10
Cluster-28704.33510	652.386	1500.65	1.2003	2.8245e-12	1.5152e-10
Cluster-28704.40718	278.231	620.034	1.1549	2.8261e-12	1.5152e-10
Cluster-28704.24944	411.85	159.349	-1.3748	2.8291e-12	1.5159e-10
Cluster-28704.2569	4.6786	94.3193	4.3108	2.8517e-12	1.5263e-10
Cluster-28704.44054	436.786	989.504	1.1772	2.8508e-12	1.5263e-10
Cluster-28704.47703	182.93	22.7396	-3.0139	2.8753e-12	1.538e-10
Cluster-28704.57597	309.807	827.745	1.4161	2.9602e-12	1.5816e-10
Cluster-28704.57532	73.0087	252.238	1.795	2.9719e-12	1.5869e-10
Cluster-28704.40781	275.309	111.01	-1.3152	2.9871e-12	1.5932e-10
Cluster-28704.43759	390.974	136.678	-1.5209	2.9862e-12	1.5932e-10
Cluster-28704.7150	137.012	34.5001	-1.9907	3.0318e-12	1.6151e-10
Cluster-28704.38762	412.655	898.635	1.1226	3.044e-12	1.6207e-10
Cluster-28704.37603	1261.22	551.967	-1.1933	3.0629e-12	1.6298e-10
Cluster-28704.38895	212.669	76.8424	-1.472	3.0838e-12	1.639e-10
Cluster-28704.39066	1337.51	2793.17	1.0617	3.0829e-12	1.639e-10
Cluster-28704.23088	295.558	624.48	1.0761	3.114e-12	1.6541e-10
Cluster-28704.49879	461.553	1037.82	1.1709	3.128e-12	1.6606e-10
Cluster-28704.47722	214.098	46.3892	-2.2122	3.1485e-12	1.6705e-10
Cluster-28704.51282	174.043	54.9198	-1.6679	3.1761e-12	1.6842e-10
Cluster-28704.46177	547.037	1804.58	1.7209	3.1892e-12	1.6902e-10
Cluster-28704.52248	648.816	313.882	-1.0455	3.1943e-12	1.691e-10
Cluster-28704.54726	534.988	1472.22	1.4603	3.1944e-12	1.691e-10
Cluster-28704.42197	10096.9	3763.92	-1.4239	3.2019e-12	1.694e-10
Cluster-28704.37850	5911.88	2526.85	-1.2259	3.2387e-12	1.7115e-10
Cluster-28704.34720	190.97	63.3765	-1.5836	3.2426e-12	1.7126e-10
Cluster-28704.37151	226.633	566.227	1.3184	3.2859e-12	1.7345e-10
Cluster-28704.39166	694.633	286.394	-1.2773	3.3263e-12	1.7548e-10
Cluster-28704.41915	1350.99	565.998	-1.2558	3.3306e-12	1.756e-10
Cluster-28704.25061	196.177	64.1815	-1.6104	3.4165e-12	1.8003e-10
Cluster-28704.28820	344.395	127.215	-1.4415	3.4276e-12	1.8051e-10
Cluster-28704.41313	3186.36	6462.59	1.0205	3.4693e-12	1.826e-10
Cluster-28704.28534	178.406	524.814	1.5617	3.4876e-12	1.8336e-10
Cluster-28704.58785	333.893	89.164	-1.9129	3.4866e-12	1.8336e-10
Cluster-28704.43316	5058.75	14533.9	1.5224	3.527e-12	1.8532e-10
Cluster-28704.37768	1117.73	469.619	-1.2533	3.534e-12	1.8548e-10
Cluster-28704.52332	35.7739	139.921	1.9746	3.6321e-12	1.9041e-10
Cluster-28704.20903	380.367	158.706	-1.2652	3.6772e-12	1.9267e-10
Cluster-28704.22690	169.014	548.805	1.6975	3.8144e-12	1.9963e-10
Cluster-28704.16040	50.3631	180.635	1.8449	3.9291e-12	2.0551e-10
Cluster-28704.30069	737.977	367.34	-1.0078	3.9661e-12	2.0733e-10
Cluster-28704.3050	9.14756	84.7761	3.1681	3.9736e-12	2.0749e-10
Cluster-28704.7945	59.3372	370.543	2.6432	3.9728e-12	2.0749e-10
Cluster-28704.45582	507.653	1206.65	1.2473	3.9795e-12	2.0768e-10
Cluster-28704.66750	130.256	32.9615	-1.9797	4.0266e-12	2.1002e-10
Cluster-28704.37104	489.893	199.083	-1.3038	4.0307e-12	2.1012e-10
Cluster-28704.64098	274.37	94.8762	-1.5369	4.0556e-12	2.1129e-10
Cluster-28704.18276	312.896	124.121	-1.3329	4.0587e-12	2.1133e-10
Cluster-28704.56837	1760.15	4660.87	1.4043	4.1114e-12	2.1396e-10
Cluster-28704.46624	3267.64	972.606	-1.7491	4.1378e-12	2.1521e-10
Cluster-28704.53932	103.297	427.072	2.0471	4.1423e-12	2.1532e-10
Cluster-28704.11059	103.783	351.283	1.7547	4.1803e-12	2.1714e-10
Cluster-28704.32771	133.885	463.025	1.7879	4.2295e-12	2.1948e-10
Cluster-28704.46978	139.204	38.9774	-1.8451	4.2475e-12	2.203e-10
Cluster-28704.51131	107.534	23.267	-2.2078	4.2802e-12	2.2186e-10
Cluster-28704.46640	2095.7	5806.28	1.4696	4.3438e-12	2.2503e-10
Cluster-28704.22269	580.817	1181.82	1.0242	4.4468e-12	2.3024e-10
Cluster-28704.53147	163.927	50.9142	-1.6925	4.4888e-12	2.3229e-10
Cluster-28704.39167	3891.78	1510.49	-1.3652	4.642e-12	2.3981e-10
Cluster-28704.48720	828.136	2189.96	1.4021	4.6597e-12	2.4059e-10
Cluster-28704.39402	2267.03	748.013	-1.6006	4.7124e-12	2.4304e-10
Cluster-28704.41904	210.087	491.142	1.2226	4.7122e-12	2.4304e-10
Cluster-28704.56467	384.704	161.584	-1.2555	4.7363e-12	2.4413e-10
Cluster-28704.62493	36.8705	184.116	2.3173	4.7617e-12	2.4531e-10
Cluster-28704.4808	174.478	41.2537	-2.0877	4.7652e-12	2.4535e-10
Cluster-28704.41091	290.717	78.1076	-1.8991	4.8759e-12	2.5091e-10
Cluster-28704.30450	178.538	41.0109	-2.1179	4.8875e-12	2.5137e-10
Cluster-28704.30184	85.3524	363.631	2.0868	4.9536e-12	2.5462e-10
Cluster-28704.6510	1.40757	55.0353	5.2021	5.0187e-12	2.5782e-10
Cluster-28704.61221	454.911	176.474	-1.3698	5.0353e-12	2.5839e-10
Cluster-28704.50495	1185.87	463.152	-1.3566	5.0817e-12	2.6063e-10
Cluster-28704.28956	1780.77	3811.75	1.0974	5.1595e-12	2.6447e-10
Cluster-28704.56372	54.5955	188.973	1.7847	5.1829e-12	2.6552e-10
Cluster-28704.53304	119.279	309.71	1.3785	5.2178e-12	2.6716e-10
Cluster-28704.44029	92.182	293.157	1.672	5.2324e-12	2.6776e-10
Cluster-28704.20117	208.397	38.1202	-2.4669	5.2826e-12	2.7018e-10
Cluster-28704.19601	347.988	143.389	-1.2815	5.3534e-12	2.7365e-10
Cluster-28704.32802	832.972	413.444	-1.0121	5.5847e-12	2.8515e-10
Cluster-28704.950	105.512	23.8978	-2.1359	5.6042e-12	2.8599e-10
Cluster-28704.31536	24.3707	144.769	2.5728	5.6596e-12	2.8866e-10
Cluster-28704.32424	80.584	13.7609	-2.5516	5.7151e-12	2.9133e-10
Cluster-19218.0	68.4052	0	-8.4562	5.8006e-12	2.9553e-10
Cluster-28704.40050	2137.45	1029.67	-1.0536	5.8079e-12	2.9573e-10
Cluster-28704.7509	692.916	274.868	-1.3304	5.8266e-12	2.9652e-10
Cluster-28704.44205	444.399	892.201	1.0064	5.8933e-12	2.9975e-10
Cluster-28704.29011	675.064	184.402	-1.8778	5.9169e-12	3.0061e-10
Cluster-28704.38369	237.781	661.681	1.4727	6.0358e-12	3.0649e-10
Cluster-28704.16519	303.467	615.791	1.0204	6.068e-12	3.0795e-10
Cluster-28704.6824	189.296	54.8688	-1.7921	6.0934e-12	3.0908e-10
Cluster-28704.53925	299.621	77.9987	-1.9483	6.1143e-12	3.0997e-10
Cluster-28704.13684	65.7044	193.666	1.5576	6.2171e-12	3.15e-10
Cluster-28704.42995	219.447	544.303	1.3058	6.2215e-12	3.1505e-10
Cluster-28704.11339	101.913	304.372	1.5874	6.2722e-12	3.1727e-10
Cluster-28704.60490	1029.6	509.111	-1.0173	6.2721e-12	3.1727e-10
Cluster-28704.42182	106.673	329.485	1.6274	6.3277e-12	3.1973e-10
Cluster-28704.48534	433.339	1087.7	1.3261	6.345e-12	3.2042e-10
Cluster-28704.44122	830.879	1948.81	1.2291	6.3503e-12	3.2052e-10
Cluster-28704.58968	1089.04	514.419	-1.0827	6.5035e-12	3.2807e-10
Cluster-28704.2829	262.277	96.0408	-1.4521	6.563e-12	3.3089e-10
Cluster-28704.31015	1123.21	2389.78	1.0889	6.5999e-12	3.3257e-10
Cluster-28704.50142	146.646	337.695	1.2048	6.6354e-12	3.3417e-10
Cluster-28704.53989	2106.13	916.707	-1.2001	6.6917e-12	3.3682e-10
Cluster-28704.35178	374.268	878.465	1.2298	6.8645e-12	3.4534e-10
Cluster-28704.41218	756.323	361.449	-1.0662	7.0145e-12	3.525e-10
Cluster-28704.57824	133.386	622.928	2.2189	7.0496e-12	3.5406e-10
Cluster-28704.47548	55.9559	181.645	1.7047	7.1613e-12	3.5929e-10
Cluster-28704.35219	572.073	272.714	-1.0723	7.1775e-12	3.599e-10
Cluster-28704.27863	58.9945	4.86143	-3.5882	7.1937e-12	3.6052e-10
Cluster-28704.34530	121.303	303.837	1.3255	7.2484e-12	3.6286e-10
Cluster-28704.39961	3884.32	1830.58	-1.0855	7.3412e-12	3.6731e-10
Cluster-28704.49943	1413.84	672.963	-1.0718	7.445e-12	3.7213e-10
Cluster-28704.39461	1446.05	444.474	-1.7036	7.4813e-12	3.7371e-10
Cluster-28704.29824	28.7859	182.917	2.6745	7.5978e-12	3.7912e-10
Cluster-28704.21970	300.408	762.259	1.3399	7.6484e-12	3.8144e-10
Cluster-28704.25566	127.898	407.39	1.6685	7.6982e-12	3.8371e-10
Cluster-28704.31961	448.678	186.636	-1.2666	7.7989e-12	3.8853e-10
Cluster-28704.64678	10.0858	93.2049	3.1961	7.8463e-12	3.9046e-10
Cluster-28704.21438	485.99	1096.29	1.1724	7.8643e-12	3.9115e-10
Cluster-28704.37689	26.6963	169.323	2.6716	7.9142e-12	3.9342e-10
Cluster-28704.40276	66.7098	2.6863	-4.5924	7.9569e-12	3.9533e-10
Cluster-28704.44609	407.789	1195.5	1.5485	8.0457e-12	3.9931e-10
Cluster-28704.56053	131.328	351.305	1.417	8.0416e-12	3.9931e-10
Cluster-28704.51433	206.452	70.5525	-1.5505	8.1082e-12	4.0219e-10
Cluster-28704.17402	408.133	130.299	-1.6535	8.1208e-12	4.026e-10
Cluster-28704.44460	44.2429	170.168	1.9293	8.1721e-12	4.0493e-10
Cluster-28704.50720	307.937	99.8907	-1.6313	8.2293e-12	4.0754e-10
Cluster-28704.59307	342.487	143.663	-1.2538	8.256e-12	4.0865e-10
Cluster-28704.53579	2477.3	1101.97	-1.1696	8.298e-12	4.1051e-10
Cluster-28704.33061	413.5	1058.27	1.3562	8.3314e-12	4.1194e-10
Cluster-28704.27779	304.977	132.329	-1.2037	8.4535e-12	4.1775e-10
Cluster-28704.50126	311.932	894.024	1.52	8.4784e-12	4.1875e-10
Cluster-28704.50791	278.777	1047.92	1.9089	8.6196e-12	4.255e-10
Cluster-28704.41198	952.953	2226.91	1.2233	8.7019e-12	4.291e-10
Cluster-28704.42131	2484.8	5018.38	1.0136	8.7106e-12	4.293e-10
Cluster-28704.40125	384.473	169.598	-1.1779	8.7896e-12	4.3296e-10
Cluster-28704.49022	85.3124	262.294	1.6256	8.8271e-12	4.3458e-10
Cluster-28704.51212	55.1894	197.87	1.8502	8.8988e-12	4.3787e-10
Cluster-28704.36315	1937.8	3983.09	1.039	8.9832e-12	4.4156e-10
Cluster-28704.27200	174.846	56.4396	-1.6307	9.165e-12	4.5025e-10
Cluster-28704.12131	473.547	215.439	-1.1356	9.413e-12	4.6172e-10
Cluster-28704.23763	48.51	159.423	1.7121	9.4135e-12	4.6172e-10
Cluster-28704.25486	2.43027	58.9298	4.608	9.4044e-12	4.6172e-10
Cluster-28704.60238	3798.2	12645.9	1.7353	9.5002e-12	4.6573e-10
Cluster-28704.11373	84.7806	0	-8.7683	9.5341e-12	4.6689e-10
Cluster-28704.29883	881.965	1846.71	1.0655	9.5311e-12	4.6689e-10
Cluster-28704.5573	22.2986	163.851	2.856	9.7304e-12	4.7625e-10
Cluster-28704.36328	11.5241	76.2612	2.7356	9.7766e-12	4.7826e-10
Cluster-28704.59907	165.989	706.655	2.0897	9.8172e-12	4.7999e-10
Cluster-28704.23610	396.458	166.479	-1.257	1.0049e-11	4.9057e-10
Cluster-28704.55475	2310.72	7043.73	1.6076	1.0085e-11	4.9204e-10
Cluster-28704.35097	203.171	573.323	1.4939	1.0117e-11	4.9336e-10
Cluster-28704.14132	128.048	331.279	1.3641	1.0293e-11	5.0138e-10
Cluster-28704.27048	618.589	1941.83	1.6491	1.0317e-11	5.0229e-10
Cluster-28704.28277	2613.05	1017.97	-1.3605	1.0414e-11	5.0674e-10
Cluster-28704.62191	122.184	21.0629	-2.5542	1.0465e-11	5.0898e-10
Cluster-28704.50758	671.402	1623.12	1.2735	1.0814e-11	5.2566e-10
Cluster-28704.47347	14.1095	94.9952	2.7332	1.0834e-11	5.2635e-10
Cluster-28704.5311	174.761	56.6105	-1.6295	1.0892e-11	5.2888e-10
Cluster-28704.30416	126.664	327.738	1.3773	1.0945e-11	5.3118e-10
Cluster-28704.45578	264.9	668	1.3335	1.1038e-11	5.3542e-10
Cluster-28704.36242	83.1763	13.603	-2.5866	1.1056e-11	5.3603e-10
Cluster-28704.51506	554.772	1229.13	1.1455	1.1164e-11	5.4096e-10
Cluster-28704.18124	372.695	793.744	1.0889	1.1218e-11	5.4328e-10
Cluster-28704.11628	1.22867	63.6105	5.7151	1.1246e-11	5.4435e-10
Cluster-28704.54685	3986.01	13267	1.7346	1.1324e-11	5.4787e-10
Cluster-28704.50518	301.408	123.856	-1.2782	1.146e-11	5.5415e-10
Cluster-28704.53247	29.1238	175.205	2.5826	1.1513e-11	5.5641e-10
Cluster-28704.34007	95.2326	307.158	1.692	1.1562e-11	5.585e-10
Cluster-28704.38123	45.6806	236.221	2.3639	1.1754e-11	5.6718e-10
Cluster-28704.41999	345.232	142.623	-1.2754	1.178e-11	5.6811e-10
Cluster-28704.36871	340.631	153.709	-1.1467	1.1843e-11	5.7055e-10
Cluster-28704.16850	29.806	138.895	2.2051	1.2043e-11	5.7929e-10
Cluster-28704.40924	808.108	315.965	-1.3574	1.2156e-11	5.8414e-10
Cluster-28704.25071	1065.5	2218.57	1.0578	1.2392e-11	5.9484e-10
Cluster-28704.43746	284.711	104.778	-1.4465	1.239e-11	5.9484e-10
Cluster-28704.6181	109.528	335.517	1.6124	1.2553e-11	6.0192e-10
Cluster-28704.51476	671.002	2141.6	1.6744	1.2691e-11	6.0826e-10
Cluster-28704.10249	120.392	284.071	1.2418	1.2954e-11	6.205e-10
Cluster-28704.53856	1681.18	711.582	-1.2408	1.306e-11	6.2525e-10
Cluster-28704.18855	171.966	369.447	1.1031	1.3171e-11	6.3026e-10
Cluster-28704.17591	59.4471	2.43072	-4.5973	1.3199e-11	6.3126e-10
Cluster-28704.46444	4567.09	1870.46	-1.2883	1.3219e-11	6.3191e-10
Cluster-28704.62098	49.5853	244.999	2.3153	1.3309e-11	6.3589e-10
Cluster-28704.56706	489.754	188.98	-1.3753	1.336e-11	6.38e-10
Cluster-28704.40921	528.683	1457.26	1.4622	1.3388e-11	6.3896e-10
Cluster-28704.48946	68.8135	230.272	1.7338	1.3705e-11	6.5376e-10
Cluster-28704.39771	6347.12	2397.88	-1.4046	1.3951e-11	6.6514e-10
Cluster-28704.43522	1163.96	453.204	-1.363	1.4064e-11	6.702e-10
Cluster-28704.38463	212.17	68.9942	-1.6169	1.4223e-11	6.7742e-10
Cluster-28704.24648	256.317	102.735	-1.3225	1.4327e-11	6.8203e-10
Cluster-28704.21685	280.46	106.244	-1.4062	1.449e-11	6.8942e-10
Cluster-28704.11162	395.892	155.324	-1.3537	1.508e-11	7.1639e-10
Cluster-28704.23348	227.596	536.174	1.2376	1.5186e-11	7.2071e-10
Cluster-28704.23750	635.468	268.313	-1.2442	1.5234e-11	7.2258e-10
Cluster-28704.51809	2152.21	4314.6	1.003	1.5421e-11	7.3108e-10
Cluster-28704.17403	478.135	160.489	-1.579	1.5821e-11	7.4919e-10
Cluster-28704.48002	541.035	218.464	-1.3108	1.5827e-11	7.4919e-10
Cluster-28704.7604	11.3822	86.4086	2.9538	1.5813e-11	7.4919e-10
Cluster-28704.17607	754.265	299.207	-1.3351	1.6095e-11	7.6146e-10
Cluster-28704.33686	58.8795	218.686	1.8837	1.6774e-11	7.9321e-10
Cluster-28704.50631	1141.53	478.568	-1.2538	1.6957e-11	8.0142e-10
Cluster-28704.1643	58.1303	228.876	1.9769	1.7078e-11	8.0676e-10
Cluster-28704.35507	461.047	935.088	1.0221	1.7166e-11	8.1047e-10
Cluster-28704.14425	903.802	409.936	-1.139	1.7513e-11	8.2647e-10
Cluster-28704.39394	175.488	54.302	-1.7008	1.7764e-11	8.3787e-10
Cluster-28704.13422	227.586	478.367	1.0699	1.7948e-11	8.461e-10
Cluster-28704.39362	3434.26	1426.73	-1.2679	1.8301e-11	8.6231e-10
Cluster-28704.24302	63.514	199.143	1.6371	1.8384e-11	8.6576e-10
Cluster-28704.53403	375.705	170.835	-1.1386	1.8402e-11	8.662e-10
Cluster-28704.62362	138.043	634.576	2.1976	1.8519e-11	8.7126e-10
Cluster-28704.45614	312.933	91.9197	-1.7726	1.8586e-11	8.7393e-10
Cluster-28704.45970	3522.52	7430.9	1.0767	1.8657e-11	8.7685e-10
Cluster-28704.38696	528.078	1483.35	1.4895	1.8844e-11	8.852e-10
Cluster-28704.34497	519.966	238.09	-1.1306	1.8906e-11	8.8752e-10
Cluster-28704.35503	629.454	144.439	-2.1291	1.8923e-11	8.8752e-10
Cluster-28704.42003	17557.8	8099.67	-1.1163	1.9042e-11	8.9265e-10
Cluster-28704.15646	1361.35	589.092	-1.2078	1.906e-11	8.9304e-10
Cluster-28704.44287	2077.05	5410.36	1.3809	1.9515e-11	9.1392e-10
Cluster-28704.20784	10.8659	69.6505	2.7055	1.9641e-11	9.1935e-10
Cluster-28704.30990	90.0684	15.2533	-2.5691	1.9672e-11	9.2032e-10
Cluster-28704.53298	19.1694	105.911	2.4751	1.9744e-11	9.2323e-10
Cluster-28704.23363	40.1851	180.957	2.1658	1.9838e-11	9.2714e-10
Cluster-28704.51812	94.0288	255.39	1.4321	1.9946e-11	9.317e-10
Cluster-28704.57640	129.074	34.3562	-1.9213	2.0223e-11	9.4372e-10
Cluster-28704.39802	586.552	1205.41	1.0374	2.026e-11	9.4497e-10
Cluster-24510.0	78.6001	12.63	-2.6385	2.0881e-11	9.7344e-10
Cluster-28704.38884	610.765	1386.04	1.1816	2.0947e-11	9.7599e-10
Cluster-28704.18627	119.459	329.508	1.4594	2.138e-11	9.9568e-10
Cluster-28704.42086	3063.6	10419.7	1.7658	2.1539e-11	1.0026e-09
Cluster-28704.56882	129.383	20.8146	-2.6561	2.1623e-11	1.006e-09
Cluster-28704.4845	73.4031	1.47301	-5.702	2.1794e-11	1.0134e-09
Cluster-28704.33830	586.89	286.977	-1.0345	2.1882e-11	1.0165e-09
Cluster-28704.9850	362.977	1089.17	1.5826	2.1883e-11	1.0165e-09
Cluster-28704.38519	196.826	558.614	1.5035	2.2055e-11	1.024e-09
Cluster-28704.54806	213.087	448.436	1.0748	2.207e-11	1.0242e-09
Cluster-28704.40625	354.419	135.177	-1.3958	2.2293e-11	1.034e-09
Cluster-28704.29391	404.556	186.056	-1.1241	2.2333e-11	1.0353e-09
Cluster-28704.46308	247.404	98.6122	-1.3272	2.2402e-11	1.038e-09
Cluster-28704.50370	145.245	384.8	1.4088	2.2532e-11	1.0435e-09
Cluster-28704.43920	3403.15	10876	1.676	2.2681e-11	1.0499e-09
Cluster-28704.44183	383.95	171.762	-1.1618	2.3049e-11	1.0659e-09
Cluster-28704.43992	46.6225	165.628	1.826	2.3268e-11	1.0755e-09
Cluster-28704.29274	58.4507	194.911	1.7233	2.3608e-11	1.0906e-09
Cluster-28704.21108	151.538	41.1541	-1.8868	2.3671e-11	1.093e-09
Cluster-28704.35715	338.999	123.63	-1.4583	2.3812e-11	1.0984e-09
Cluster-28704.67563	84.4414	7.78325	-3.4808	2.4172e-11	1.1144e-09
Cluster-28704.40469	1873.6	3848.29	1.0393	2.4413e-11	1.125e-09
Cluster-28704.35735	1484.42	3266.16	1.1371	2.4486e-11	1.1278e-09
Cluster-28704.49589	47.3008	273.492	2.5274	2.4778e-11	1.1395e-09
Cluster-28704.65902	72.8404	5.82965	-3.6304	2.5009e-11	1.1496e-09
Cluster-28704.39061	140.666	398.264	1.4944	2.5053e-11	1.151e-09
Cluster-28704.47439	326.78	136.885	-1.2581	2.5698e-11	1.1801e-09
Cluster-28704.33843	578.856	216.275	-1.4243	2.5715e-11	1.1803e-09
Cluster-28704.26333	97.6108	246.363	1.3373	2.583e-11	1.1849e-09
Cluster-28704.36386	78.8899	235.982	1.5757	2.6406e-11	1.2108e-09
Cluster-28704.26935	57.6201	201.259	1.8054	2.6464e-11	1.2128e-09
Cluster-28704.46778	20.4354	106.12	2.3786	2.6836e-11	1.2293e-09
Cluster-28704.21883	487.476	174.069	-1.4904	2.7041e-11	1.2373e-09
Cluster-28704.59721	154.131	398.973	1.3636	2.7052e-11	1.2373e-09
Cluster-28704.65837	139.76	419.345	1.5793	2.7039e-11	1.2373e-09
Cluster-28704.15424	229.484	544.414	1.2468	2.7277e-11	1.247e-09
Cluster-28704.59555	248.307	86.2218	-1.518	2.7361e-11	1.2502e-09
Cluster-28704.18417	183.011	63.3234	-1.5321	2.8047e-11	1.2809e-09
Cluster-28704.3787	83.0682	225.268	1.4395	2.8134e-11	1.2843e-09
Cluster-28704.54581	81.0593	267.515	1.7149	2.8364e-11	1.2941e-09
Cluster-28704.10371	147.5	30.2488	-2.3014	2.8477e-11	1.2986e-09
Cluster-28704.44830	388.506	162.291	-1.2553	2.8715e-11	1.3088e-09
Cluster-28704.28181	265.774	50.8232	-2.3981	2.8741e-11	1.3094e-09
Cluster-28704.60844	93.6063	275.098	1.5563	3.0259e-11	1.3778e-09
Cluster-28704.27039	321.306	132.5	-1.2732	3.0554e-11	1.3906e-09
Cluster-28704.65039	118.157	32.7302	-1.8451	3.0614e-11	1.3926e-09
Cluster-28704.28951	333.814	1015.68	1.6031	3.0881e-11	1.4041e-09
Cluster-28704.39824	505.798	147.282	-1.785	3.1063e-11	1.4117e-09
Cluster-28704.60091	18.9838	96.9928	2.3393	3.1141e-11	1.4145e-09
Cluster-28704.38881	4183.58	12432.8	1.5712	3.1474e-11	1.429e-09
Cluster-28704.58499	24.4486	112.301	2.2155	3.1691e-11	1.4381e-09
Cluster-28704.44145	2099.59	792.331	-1.4066	3.2064e-11	1.4543e-09
Cluster-28704.50115	653.417	1474.66	1.1729	3.2334e-11	1.4658e-09
Cluster-28704.62334	277.605	720.773	1.3732	3.2409e-11	1.4685e-09
Cluster-28704.15087	127.053	471.989	1.8976	3.2521e-11	1.4729e-09
Cluster-28704.26005	156.072	46.9322	-1.7456	3.2616e-11	1.4764e-09
Cluster-28704.39127	1444.04	664.102	-1.1221	3.2786e-11	1.4834e-09
Cluster-28704.44736	1080.51	2186.41	1.0164	3.286e-11	1.486e-09
Cluster-28704.31352	371.615	136.531	-1.4434	3.3452e-11	1.512e-09
Cluster-28704.28831	304.219	941.841	1.6307	3.3635e-11	1.5196e-09
Cluster-28704.24476	94.7853	230.73	1.2804	3.3945e-11	1.5321e-09
Cluster-28704.40824	106.235	315.92	1.5639	3.4569e-11	1.5595e-09
Cluster-28704.8275	68.739	8.24986	-3.0462	3.4823e-11	1.5702e-09
Cluster-28704.36644	154.279	50.0026	-1.6318	3.4919e-11	1.5737e-09
Cluster-28704.11480	334.014	133.579	-1.3292	3.5043e-11	1.5785e-09
Cluster-28704.40381	35238.9	11510.6	-1.6142	3.5293e-11	1.589e-09
Cluster-28704.15390	513.33	1458.04	1.504	3.5377e-11	1.592e-09
Cluster-28704.38398	315.152	688.679	1.1252	3.547e-11	1.5954e-09
Cluster-28704.21330	178.681	59.3331	-1.5952	3.5558e-11	1.5986e-09
Cluster-28704.42333	287.055	1049.21	1.8712	3.6217e-11	1.6274e-09
Cluster-28704.32228	443.342	125.953	-1.8202	3.6239e-11	1.6276e-09
Cluster-28704.29993	6.19382	95.0419	3.918	3.6402e-11	1.6342e-09
Cluster-28704.20974	137.107	39.3462	-1.8042	3.6454e-11	1.6357e-09
Cluster-28704.34646	3069.15	10754.6	1.809	3.6842e-11	1.6515e-09
Cluster-28704.58950	377.872	177.168	-1.0949	3.6892e-11	1.6529e-09
Cluster-28704.38284	504.914	244.023	-1.0485	3.7644e-11	1.685e-09
Cluster-28704.53924	261.172	71.5993	-1.8718	3.8001e-11	1.7001e-09
Cluster-28704.49255	187.22	764.063	2.0267	3.8396e-11	1.7153e-09
Cluster-28704.49280	24.7899	104.77	2.0964	3.838e-11	1.7153e-09
Cluster-28704.46874	27.6493	143.965	2.3522	3.917e-11	1.7491e-09
Cluster-28704.17065	415.054	174.29	-1.2527	3.9481e-11	1.7621e-09
Cluster-28704.55218	54.7543	200.639	1.8826	3.9513e-11	1.7626e-09
Cluster-28704.11734	49.5654	269.351	2.4391	4.0077e-11	1.7861e-09
Cluster-28704.41764	274.075	62.8139	-2.1141	4.0329e-11	1.7965e-09
Cluster-28704.42745	99.3399	408.601	2.0376	4.0828e-11	1.8178e-09
Cluster-28704.30692	85.9063	276.184	1.6849	4.1086e-11	1.8284e-09
Cluster-28704.39543	244.407	80.9008	-1.5987	4.1328e-11	1.8383e-09
Cluster-28704.60314	595.976	1451.57	1.2836	4.1658e-11	1.8521e-09
Cluster-28704.16112	503.67	251.754	-1.0019	4.1806e-11	1.8578e-09
Cluster-28704.46425	1025.35	2225.76	1.1177	4.2283e-11	1.8771e-09
Cluster-28704.18296	318.804	706.452	1.1453	4.2558e-11	1.8884e-09
Cluster-28704.17319	463.591	193.938	-1.2596	4.2594e-11	1.8891e-09
Cluster-28704.47684	149.896	479.236	1.6721	4.362e-11	1.9328e-09
Cluster-28704.38361	428.676	982.674	1.1953	4.3843e-11	1.9417e-09
Cluster-28704.64441	76.115	11.5227	-2.7406	4.4164e-11	1.955e-09
Cluster-28704.29204	722.33	1680.81	1.2186	4.4742e-11	1.9796e-09
Cluster-28704.39353	1045.62	349.452	-1.584	4.4821e-11	1.9822e-09
Cluster-28704.49069	135.878	323.049	1.2486	4.4953e-11	1.9871e-09
Cluster-28704.35472	3197.02	988.322	-1.6945	4.5083e-11	1.9913e-09
Cluster-28704.46577	59.9665	7.53244	-3.0149	4.5091e-11	1.9913e-09
Cluster-28704.29192	479.438	1533.38	1.6744	4.5211e-11	1.9947e-09
Cluster-28704.11464	228.328	91.764	-1.3178	4.5886e-11	2.0234e-09
Cluster-28704.39106	457.728	1191.72	1.3787	4.667e-11	2.057e-09
Cluster-28704.46870	71.8109	12.173	-2.5521	4.6733e-11	2.0588e-09
Cluster-28704.26335	189.306	465.707	1.2997	4.7368e-11	2.0858e-09
Cluster-28704.38244	416.538	184.881	-1.1686	4.9276e-11	2.1677e-09
Cluster-28704.32405	403.241	182.584	-1.1445	4.9455e-11	2.174e-09
Cluster-28704.40953	13554.8	4127.89	-1.7155	4.9466e-11	2.174e-09
Cluster-28704.24565	355.253	160.948	-1.1455	4.9798e-11	2.1876e-09
Cluster-28704.36036	84.6913	247.912	1.5485	5.1323e-11	2.2535e-09
Cluster-28704.43028	1332.67	501.228	-1.4119	5.1534e-11	2.2617e-09
Cluster-28704.25291	88.5038	16.6051	-2.4347	5.1571e-11	2.2622e-09
Cluster-28704.34403	49.1271	188.386	1.9383	5.325e-11	2.3348e-09
Cluster-28704.50295	142.619	373.722	1.3907	5.3641e-11	2.3508e-09
Cluster-28704.7096	320.498	88.8282	-1.8564	5.4508e-11	2.3876e-09
Cluster-28704.37545	275.215	104.347	-1.4024	5.4566e-11	2.3891e-09
Cluster-28704.41928	241.192	543.196	1.1698	5.5136e-11	2.4117e-09
Cluster-28704.24951	19.7772	96.3892	2.2904	5.5196e-11	2.4132e-09
Cluster-28704.47290	320.587	653.183	1.0296	5.523e-11	2.4135e-09
Cluster-28704.19625	713.815	328.581	-1.1205	5.5892e-11	2.4402e-09
Cluster-28704.20192	604.366	202.569	-1.5733	5.589e-11	2.4402e-09
Cluster-28704.45784	1051.14	423.02	-1.314	5.6233e-11	2.4539e-09
[truncated: 6,919 more rows]
