# Supplementary material for: Integrative Transcriptomic and Metabolomic Analysis Reveals the Molecular Mechanism of Red Maple (Acer rubrum L.) Leaf Coloring
Source: Metabolites. 2023 Mar 23;13(4):464. doi: 10.3390/metabo13040464 (PMC10143518; doi:10.3390/metabo13040464)
Supplement: Supplementary file 1 [file metabolites-13-00464-s001.zip › Supplemental Table S4.xlsx]

## Sheet: AR1018r vs AR1031r
Supplemental Table 4. The GO annotation of differential expression genes.
GO_accession	Description	Term_type	Over_represented_pValue	Corrected_pValue	DEG_item	DEG_list	Bg_item	Bg_list	Gene_names
GO:0055114	oxidation-reduction process	biological_process	2.65e-23	1.33e-19	588	3661	4849	43818	Cluster-28704.2852,Cluster-22299.0,Cluster-6226.1,Cluster-28704.9286,Cluster-29524.0,Cluster-28704.23092,Cluster-28704.61626,Cluster-28704.3218,Cluster-28704.26404,Cluster-28704.26436,Cluster-22343.0,Cluster-21721.0,Cluster-28704.64444,Cluster-25587.0,Cluster-28704.18735,Cluster-28704.26169,Cluster-21263.0,Cluster-28704.35528,Cluster-28704.26894,Cluster-29439.0,Cluster-20729.0,Cluster-28704.55822…
GO:0016491	oxidoreductase activity	molecular_function	1.95e-21	4.87e-18	575	3661	4812	43818	Cluster-28704.11616,Cluster-28277.0,Cluster-28704.43337,Cluster-25163.0,Cluster-27462.0,Cluster-28704.50792,Cluster-28704.36017,Cluster-28704.7456,Cluster-28704.69441,Cluster-23886.0,Cluster-28704.54939,Cluster-24879.0,Cluster-28704.56593,Cluster-22141.0,Cluster-19374.0,Cluster-28704.12822,Cluster-25328.0,Cluster-28704.15033,Cluster-20003.0,Cluster-28704.5038,Cluster-20593.0,Cluster-28704.51008,C…
GO:0048037	cofactor binding	molecular_function	9.59e-19	1.6e-15	248	3661	1674	43818	Cluster-28714.0,Cluster-10029.1,Cluster-24653.1,Cluster-28704.43429,Cluster-16897.1,Cluster-28704.27109,Cluster-28429.2,Cluster-28704.4696,Cluster-26883.0,Cluster-22863.0,Cluster-28704.10298,Cluster-23583.0,Cluster-22275.0,Cluster-28704.56830,Cluster-28704.19823,Cluster-19468.0,Cluster-28704.60155,Cluster-18023.0,Cluster-20310.0,Cluster-24391.0,Cluster-28704.42262,Cluster-23389.0,Cluster-28704.22…
GO:0050662	coenzyme binding	molecular_function	2.32e-15	2.91e-12	203	3661	1370	43818	Cluster-25861.0,Cluster-28704.4137,Cluster-29456.9,Cluster-25328.0,Cluster-28704.15033,Cluster-28704.2405,Cluster-28704.56096,Cluster-24879.0,Cluster-28704.2520,Cluster-28704.12619,Cluster-3722.1,Cluster-28704.26894,Cluster-18989.0,Cluster-19216.0,Cluster-28704.36017,Cluster-28704.8262,Cluster-17593.0,Cluster-25163.0,Cluster-28704.1068,Cluster-28704.43337,Cluster-28704.4791,Cluster-28704.41153,Cl…
GO:0003735	structural constituent of ribosome	molecular_function	3.71e-13	3.36e-10	224	3661	1957	43818	Cluster-11384.9,Cluster-21389.0,Cluster-28704.19226,Cluster-22601.0,Cluster-19840.0,Cluster-28704.18807,Cluster-29545.0,Cluster-28704.12145,Cluster-28704.37659,Cluster-28623.0,Cluster-28704.14861,Cluster-24406.0,Cluster-28704.18806,Cluster-29420.0,Cluster-28704.20465,Cluster-28704.8950,Cluster-28704.21820,Cluster-28704.18814,Cluster-28704.38536,Cluster-28704.19367,Cluster-28216.0,Cluster-19356.0,…
GO:0005840	ribosome	cellular_component	4.02e-13	3.36e-10	261	3661	2318	43818	Cluster-28216.0,Cluster-28704.38536,Cluster-28704.64817,Cluster-28704.21820,Cluster-28704.3596,Cluster-28704.8452,Cluster-28306.0,Cluster-28704.7439,Cluster-25134.0,Cluster-28704.3917,Cluster-28704.5736,Cluster-28704.18807,Cluster-29545.0,Cluster-19840.0,Cluster-11384.9,Cluster-21389.0,Cluster-21936.0,Cluster-24406.0,Cluster-28704.14861,Cluster-28623.0,Cluster-29420.0,Cluster-20839.0,Cluster-2031…
GO:0006412	translation	biological_process	1.08e-12	7.75e-10	301	3661	2693	43818	Cluster-22887.0,Cluster-23450.0,Cluster-28704.38895,Cluster-25491.0,Cluster-28704.3472,Cluster-28704.12642,Cluster-28704.14039,Cluster-20881.0,Cluster-28704.30948,Cluster-28704.64376,Cluster-28704.3138,Cluster-28704.39668,Cluster-23340.0,Cluster-28849.0,Cluster-28704.6389,Cluster-28704.5578,Cluster-28704.10,Cluster-28704.14406,Cluster-23890.4,Cluster-28704.9525,Cluster-28704.42262,Cluster-22324.0…
GO:0043043	peptide biosynthetic process	biological_process	1.93e-12	1.21e-09	304	3661	2731	43818	Cluster-29193.0,Cluster-20457.0,Cluster-29545.1,Cluster-21256.0,Cluster-28704.61559,Cluster-28704.9527,Cluster-28704.19402,Cluster-29252.0,Cluster-26651.0,Cluster-28704.40898,Cluster-17970.0,Cluster-19697.0,Cluster-23757.0,Cluster-24665.0,Cluster-28704.3728,Cluster-21957.0,Cluster-28704.69441,Cluster-18320.0,Cluster-28704.8257,Cluster-28704.39837,Cluster-28704.5224,Cluster-28704.68873,Cluster-287…
GO:0006518	peptide metabolic process	biological_process	4.31e-12	2.4e-09	314	3661	2850	43818	Cluster-28704.8257,Cluster-18320.0,Cluster-28704.69441,Cluster-21957.0,Cluster-28704.7760,Cluster-28704.39837,Cluster-19994.0,Cluster-24020.3,Cluster-28704.38858,Cluster-28704.68873,Cluster-28704.5224,Cluster-25040.0,Cluster-21830.0,Cluster-28704.2800,Cluster-28692.0,Cluster-28441.0,Cluster-28704.9527,Cluster-28704.16293,Cluster-28704.61559,Cluster-21256.0,Cluster-29193.0,Cluster-20457.0,Cluster-…
GO:0043604	amide biosynthetic process	biological_process	6.31e-12	3.16e-09	331	3661	3024	43818	Cluster-25925.0,Cluster-25603.3,Cluster-25748.0,Cluster-19996.0,Cluster-28704.14691,Cluster-28704.26945,Cluster-28704.17508,Cluster-24325.0,Cluster-22406.0,Cluster-14809.0,Cluster-21939.0,Cluster-28704.11617,Cluster-27878.0,Cluster-28704.42938,Cluster-20339.0,Cluster-28922.0,Cluster-28704.14318,Cluster-28704.21928,Cluster-22670.0,Cluster-28704.2637,Cluster-18835.0,Cluster-28704.42685,Cluster-2737…
GO:0043603	cellular amide metabolic process	biological_process	7.99e-12	3.64e-09	350	3661	3218	43818	Cluster-28704.9535,Cluster-28704.47684,Cluster-28704.61988,Cluster-28704.29452,Cluster-28704.18424,Cluster-28704.27823,Cluster-28704.4675,Cluster-28192.0,Cluster-23542.0,Cluster-28704.49533,Cluster-17128.0,Cluster-28704.18426,Cluster-28704.64668,Cluster-28704.43921,Cluster-28704.21711,Cluster-27936.0,Cluster-20119.0,Cluster-28745.0,Cluster-28922.1,Cluster-28704.63802,Cluster-28704.2611,Cluster-20…
GO:0046906	tetrapyrrole binding	molecular_function	1.17e-10	4.89e-08	109	3661	680	43818	Cluster-28704.42161,Cluster-28704.35472,Cluster-27112.0,Cluster-28704.4558,Cluster-28704.26990,Cluster-28704.5746,Cluster-28704.5278,Cluster-28704.61443,Cluster-20878.0,Cluster-28704.5683,Cluster-23120.0,Cluster-28704.35469,Cluster-28704.44508,Cluster-28704.41285,Cluster-28704.40928,Cluster-28704.60584,Cluster-28704.1811,Cluster-28704.61438,Cluster-7885.0,Cluster-28704.3042,Cluster-28704.23858,Cl…
GO:0020037	heme binding	molecular_function	1.39e-10	5.37e-08	105	3661	648	43818	Cluster-28704.53251,Cluster-28704.18181,Cluster-28704.32436,Cluster-28704.41286,Cluster-28704.15638,Cluster-28704.3642,Cluster-28704.38278,Cluster-19683.1,Cluster-28704.61445,Cluster-28704.17662,Cluster-28704.14760,Cluster-28704.32435,Cluster-22440.0,Cluster-28704.15640,Cluster-28704.37851,Cluster-28704.20442,Cluster-28704.59969,Cluster-28704.40931,Cluster-28704.32650,Cluster-28704.9148,Cluster-2…
GO:1901566	organonitrogen compound biosynthetic process	biological_process	2.27e-10	7.59e-08	473	3661	4605	43818	Cluster-5393.2,Cluster-28704.61559,Cluster-29193.0,Cluster-29545.1,Cluster-20457.0,Cluster-21256.0,Cluster-28704.9527,Cluster-28704.3351,Cluster-28704.4672,Cluster-24914.0,Cluster-28704.19402,Cluster-20427.0,Cluster-28704.40898,Cluster-26651.0,Cluster-29252.0,Cluster-28966.0,Cluster-27704.0,Cluster-28704.4614,Cluster-19135.0,Cluster-23757.0,Cluster-17970.0,Cluster-19697.0,Cluster-28704.25486,Clus…
GO:0008152	metabolic process	biological_process	4.58e-10	1.43e-07	2235	3661	24383	43818	Cluster-28704.69055,Cluster-28704.31373,Cluster-28704.9713,Cluster-28704.30341,Cluster-28704.34694,Cluster-10245.7,Cluster-28704.7452,Cluster-28704.40762,Cluster-28704.11487,Cluster-29754.0,Cluster-28704.22890,Cluster-28704.17801,Cluster-28704.42944,Cluster-28704.41285,Cluster-22329.0,Cluster-28704.31374,Cluster-28704.21928,Cluster-22670.0,Cluster-21495.0,Cluster-21399.0,Cluster-28549.1,Cluster-2…
GO:0042254	ribosome biogenesis	biological_process	6.17e-10	1.82e-07	243	3661	2289	43818	Cluster-25040.0,Cluster-28704.2800,Cluster-27406.0,Cluster-29761.1,Cluster-26367.0,Cluster-19994.0,Cluster-17936.0,Cluster-24020.3,Cluster-26485.0,Cluster-28704.22456,Cluster-28704.68873,Cluster-28704.27988,Cluster-28704.46238,Cluster-18429.0,Cluster-28704.5224,Cluster-28704.4835,Cluster-24633.0,Cluster-28704.39837,Cluster-25631.0,Cluster-17782.0,Cluster-28704.8257,Cluster-28704.3922,Cluster-1832…
GO:0022613	ribonucleoprotein complex biogenesis	biological_process	6.97e-10	1.94e-07	245	3661	2310	43818	Cluster-28704.4866,Cluster-28704.21268,Cluster-23062.0,Cluster-28704.12432,Cluster-18040.1,Cluster-29748.0,Cluster-29252.1,Cluster-28945.0,Cluster-28704.7692,Cluster-28704.22650,Cluster-28704.29928,Cluster-25095.0,Cluster-29575.0,Cluster-18892.0,Cluster-25289.0,Cluster-28704.31118,Cluster-28704.7574,Cluster-21809.0,Cluster-17075.0,Cluster-28704.62142,Cluster-29307.0,Cluster-21754.0,Cluster-22353.…
GO:1901564	organonitrogen compound metabolic process	biological_process	1.27e-09	3.32e-07	759	3661	7734	43818	Cluster-25603.3,Cluster-28704.40500,Cluster-478.0,Cluster-28704.26945,Cluster-23299.0,Cluster-25925.0,Cluster-20339.0,Cluster-24762.0,Cluster-28704.11475,Cluster-14809.0,Cluster-28704.34007,Cluster-28704.17508,Cluster-28704.63512,Cluster-28922.0,Cluster-28195.0,Cluster-28704.14318,Cluster-28704.45874,Cluster-21803.0,Cluster-28704.10926,Cluster-25538.0,Cluster-27374.0,Cluster-17075.0,Cluster-28704…
GO:0051287	NAD binding	molecular_function	1.33e-09	3.32e-07	78	3661	442	43818	Cluster-25538.0,Cluster-28429.2,Cluster-28704.27410,Cluster-19127.0,Cluster-28704.33733,Cluster-14991.1,Cluster-26883.0,Cluster-28704.10298,Cluster-28704.2226,Cluster-28704.3792,Cluster-28704.42262,Cluster-20310.0,Cluster-24391.0,Cluster-28704.2686,Cluster-25244.0,Cluster-28704.18756,Cluster-23523.0,Cluster-28704.41561,Cluster-28704.34023,Cluster-23012.0,Cluster-28704.38427,Cluster-28704.26469,Cl…
GO:0030529	ribonucleoprotein complex	cellular_component	2.93e-09	7e-07	284	3661	2738	43818	Cluster-28704.4335,Cluster-28704.23416,Cluster-28704.3168,Cluster-28704.44393,Cluster-28704.1739,Cluster-28704.66599,Cluster-20869.0,Cluster-22475.0,Cluster-28704.18209,Cluster-29198.0,Cluster-28704.21819,Cluster-21420.0,Cluster-22575.0,Cluster-24110.0,Cluster-21712.0,Cluster-20939.1,Cluster-27580.0,Cluster-28704.12053,Cluster-28704.13991,Cluster-28704.28905,Cluster-28704.3165,Cluster-28704.33933…
GO:0005198	structural molecule activity	molecular_function	7.69e-09	1.75e-06	277	3661	2651	43818	Cluster-29625.0,Cluster-28258.0,Cluster-16521.0,Cluster-28704.27804,Cluster-5386.0,Cluster-28704.18830,Cluster-28704.4450,Cluster-28704.9612,Cluster-28704.3587,Cluster-28704.17262,Cluster-25231.0,Cluster-28704.47930,Cluster-28704.7928,Cluster-21509.0,Cluster-28704.13629,Cluster-28704.61071,Cluster-28704.18900,Cluster-26599.2,Cluster-28704.9947,Cluster-19356.0,Cluster-28704.8137,Cluster-29204.0,Cl…
GO:0005506	iron ion binding	molecular_function	1.94e-08	4.05e-06	92	3661	601	43818	Cluster-23886.0,Cluster-28704.61441,Cluster-28704.32432,Cluster-28704.19808,Cluster-28704.15752,Cluster-28704.69441,Cluster-28704.40953,Cluster-16940.0,Cluster-17320.0,Cluster-28704.61446,Cluster-23539.0,Cluster-28704.55822,Cluster-28704.63490,Cluster-28704.69507,Cluster-28704.11318,Cluster-28704.33,Cluster-28704.32431,Cluster-28692.0,Cluster-28704.2439,Cluster-27462.0,Cluster-28704.32433,Cluster…
GO:0044267	cellular protein metabolic process	biological_process	4.25e-08	8.51e-06	628	3661	6197	43818	Cluster-28704.68870,Cluster-28704.32214,Cluster-28704.19292,Cluster-28704.37682,Cluster-28704.47119,Cluster-28704.21272,Cluster-28704.22081,Cluster-28704.41244,Cluster-28704.23138,Cluster-28704.39087,Cluster-28704.38619,Cluster-29723.0,Cluster-28704.18869,Cluster-28704.2337,Cluster-28704.22389,Cluster-28704.46857,Cluster-28704.6396,Cluster-23706.0,Cluster-28704.41571,Cluster-28704.49143,Cluster-2…
GO:0016705	oxidoreductase activity, acting on paired donors, with incorporation or reduction of molecular oxygen	molecular_function	8.04e-08	1.55e-05	92	3661	603	43818	Cluster-28704.7650,Cluster-28704.40626,Cluster-18566.0,Cluster-21926.0,Cluster-28704.60538,Cluster-28704.40625,Cluster-28704.61440,Cluster-28704.61447,Cluster-28704.26436,Cluster-28704.44755,Cluster-28704.4614,Cluster-28704.22413,Cluster-24031.0,Cluster-28704.61436,Cluster-28704.23092,Cluster-28704.30633,Cluster-28704.16664,Cluster-20472.0,Cluster-28704.55821,Cluster-28692.0,Cluster-25163.0,Clust…
GO:0044710	single-organism metabolic process	biological_process	1.33e-07	2.47e-05	1055	3661	10940	43818	Cluster-28704.44755,Cluster-28704.52575,Cluster-27594.0,Cluster-23996.0,Cluster-28704.26225,Cluster-28704.32328,Cluster-28704.14327,Cluster-18566.0,Cluster-28704.43803,Cluster-28704.10885,Cluster-22754.0,Cluster-17332.0,Cluster-28704.4531,Cluster-29046.0,Cluster-28704.15049,Cluster-28704.42569,Cluster-28704.3885,Cluster-17465.0,Cluster-28704.33,Cluster-28704.42085,Cluster-26715.0,Cluster-28704.27…
GO:0005975	carbohydrate metabolic process	biological_process	1.51e-07	2.7e-05	265	3661	2233	43818	Cluster-28704.46228,Cluster-28704.54295,Cluster-28704.68092,Cluster-22840.0,Cluster-26372.7,Cluster-27361.0,Cluster-23523.0,Cluster-28704.2211,Cluster-28704.21888,Cluster-28704.61199,Cluster-28440.1,Cluster-28704.2569,Cluster-28704.28721,Cluster-28704.64316,Cluster-28704.50634,Cluster-28704.39182,Cluster-18552.0,Cluster-28704.66373,Cluster-28704.11464,Cluster-19746.0,Cluster-28250.0,Cluster-28704…
GO:0010181	FMN binding	molecular_function	4.9e-07	8.46e-05	27	3661	112	43818	Cluster-19868.0,Cluster-20593.0,Cluster-27594.0,Cluster-28704.55298,Cluster-28704.22371,Cluster-28704.38674,Cluster-28704.18916,Cluster-28704.62008,Cluster-28704.15220,Cluster-28704.19823,Cluster-28704.50398,Cluster-16849.0,Cluster-28704.45457,Cluster-28704.26890,Cluster-27221.0,Cluster-18049.0,Cluster-23389.0,Cluster-28704.12619,Cluster-25464.0,Cluster-29154.0,Cluster-22292.0,Cluster-27913.0,Clu…
GO:0044699	single-organism process	biological_process	1.54e-05	0.0025793	1686	3661	18303	43818	Cluster-19216.0,Cluster-28704.20286,Cluster-28704.44912,Cluster-28704.20783,Cluster-28704.34952,Cluster-19626.0,Cluster-28704.48763,Cluster-28704.38551,Cluster-28704.21207,Cluster-28704.38858,Cluster-28704.21120,Cluster-29025.0,Cluster-18429.0,Cluster-28704.7760,Cluster-28704.29636,Cluster-28704.33792,Cluster-28704.8081,Cluster-28704.65345,Cluster-28704.12619,Cluster-28704.51450,Cluster-28704.560…
GO:0003333	amino acid transmembrane transport	biological_process	2.21e-05	0.0035766	24	3661	113	43818	Cluster-28208.0,Cluster-28704.62492,Cluster-19594.0,Cluster-28704.55237,Cluster-28704.34471,Cluster-19555.0,Cluster-25059.0,Cluster-28704.32672,Cluster-28704.53492,Cluster-28704.50282,Cluster-25860.0,Cluster-28704.8001,Cluster-28704.41501,Cluster-28704.39734,Cluster-16899.0,Cluster-28704.45859,Cluster-28704.25906,Cluster-22560.0,Cluster-28704.46274,Cluster-15157.1,Cluster-28704.23494,Cluster-2870…
GO:0006865	amino acid transport	biological_process	2.35e-05	0.0035894	26	3661	126	43818	Cluster-28704.23494,Cluster-28704.7211,Cluster-28704.6868,Cluster-28704.31266,Cluster-28671.0,Cluster-22560.0,Cluster-28704.46274,Cluster-15157.1,Cluster-16899.0,Cluster-28704.39734,Cluster-28704.45859,Cluster-28704.25906,Cluster-28704.41501,Cluster-28704.50282,Cluster-28704.32672,Cluster-28704.53492,Cluster-28704.8001,Cluster-25860.0,Cluster-25059.0,Cluster-22502.0,Cluster-19555.0,Cluster-28704.…
GO:0003824	catalytic activity	molecular_function	2.36e-05	0.0035894	1808	3661	19583	43818	Cluster-28704.7765,Cluster-28704.65600,Cluster-28704.58926,Cluster-28704.10697,Cluster-28704.590,Cluster-25714.0,Cluster-28704.26725,Cluster-28704.28181,Cluster-28704.18326,Cluster-28704.17207,Cluster-23047.1,Cluster-28704.32433,Cluster-16944.0,Cluster-28704.40118,Cluster-28704.36663,Cluster-28704.51651,Cluster-28704.56591,Cluster-28704.11039,Cluster-28704.48608,Cluster-28704.10304,Cluster-23539.…
GO:1903825	organic acid transmembrane transport	biological_process	3.02e-05	0.0044558	24	3661	115	43818	Cluster-28704.25906,Cluster-16899.0,Cluster-28704.39734,Cluster-28704.45859,Cluster-28704.41501,Cluster-28671.0,Cluster-28704.6868,Cluster-28704.7211,Cluster-28704.23494,Cluster-15157.1,Cluster-28704.46274,Cluster-22560.0,Cluster-19555.0,Cluster-28704.55237,Cluster-28704.34471,Cluster-19594.0,Cluster-28208.0,Cluster-28704.62492,Cluster-25860.0,Cluster-28704.8001,Cluster-28704.53492,Cluster-28704.…
GO:0044262	cellular carbohydrate metabolic process	biological_process	3.29e-05	0.0047124	94	3661	700	43818	Cluster-27936.0,Cluster-28704.35675,Cluster-22029.0,Cluster-28704.35673,Cluster-28704.35674,Cluster-28704.37894,Cluster-28704.64317,Cluster-28704.1899,Cluster-20603.0,Cluster-28704.42490,Cluster-28704.42944,Cluster-17212.2,Cluster-16793.1,Cluster-20887.0,Cluster-28758.0,Cluster-28704.2494,Cluster-28704.43294,Cluster-28704.11691,Cluster-28704.4695,Cluster-28704.30505,Cluster-18016.0,Cluster-28704.…
GO:0016684	oxidoreductase activity, acting on peroxide as acceptor	molecular_function	4.06e-05	0.0056469	43	3661	264	43818	Cluster-28704.60584,Cluster-28704.1811,Cluster-28758.0,Cluster-22869.1,Cluster-18712.0,Cluster-22343.0,Cluster-28704.37656,Cluster-27112.0,Cluster-28704.15104,Cluster-28704.21711,Cluster-28704.5278,Cluster-28874.0,Cluster-28704.4558,Cluster-28704.5683,Cluster-28704.21159,Cluster-6226.1,Cluster-28704.16702,Cluster-22299.0,Cluster-28704.9148,Cluster-29033.0,Cluster-22994.0,Cluster-18070.0,Cluster-1…
GO:0098656	anion transmembrane transport	biological_process	4.25e-05	0.005757	24	3661	117	43818	Cluster-28704.34471,Cluster-28704.55237,Cluster-19594.0,Cluster-28704.62492,Cluster-28208.0,Cluster-19555.0,Cluster-25059.0,Cluster-28704.8001,Cluster-25860.0,Cluster-28704.53492,Cluster-28704.50282,Cluster-28704.32672,Cluster-28704.41501,Cluster-28704.25906,Cluster-16899.0,Cluster-28704.39734,Cluster-28704.45859,Cluster-15157.1,Cluster-28704.46274,Cluster-22560.0,Cluster-28671.0,Cluster-28704.68…
GO:0016616	oxidoreductase activity, acting on the CH-OH group of donors, NAD or NADP as acceptor	molecular_function	4.66e-05	0.0061414	90	3661	708	43818	Cluster-24470.0,Cluster-27005.0,Cluster-28704.13417,Cluster-11400.0,Cluster-28704.25486,Cluster-28704.35486,Cluster-28966.0,Cluster-28704.68010,Cluster-24031.0,Cluster-28704.51008,Cluster-28704.4614,Cluster-25082.0,Cluster-28704.63428,Cluster-28704.47470,Cluster-28704.44319,Cluster-21216.0,Cluster-28704.56601,Cluster-25507.1,Cluster-28704.35943,Cluster-28704.37324,Cluster-28704.16293,Cluster-2870…
GO:0030246	carbohydrate binding	molecular_function	4.87e-05	0.0062574	49	3661	308	43818	Cluster-28704.24764,Cluster-28704.46848,Cluster-28704.31314,Cluster-28704.1794,Cluster-28704.46851,Cluster-28704.5353,Cluster-28704.40118,Cluster-28704.34605,Cluster-28704.46835,Cluster-28704.11475,Cluster-22406.0,Cluster-28704.54989,Cluster-28704.63578,Cluster-28704.56060,Cluster-28704.54987,Cluster-28704.8475,Cluster-28704.46837,Cluster-28704.59147,Cluster-28704.25564,Cluster-28704.14530,Cluste…
GO:0019520	aldonic acid metabolic process	biological_process	9.69e-05	0.012134	26	3661	133	43818	Cluster-28704.4791,Cluster-18016.0,Cluster-28704.41153,Cluster-28704.44319,Cluster-28704.1068,Cluster-21321.0,Cluster-28704.4695,Cluster-28704.68010,Cluster-26883.0,Cluster-28704.4696,Cluster-28704.43294,Cluster-28704.13417,Cluster-20887.0,Cluster-28704.42943,Cluster-16793.1,Cluster-28704.22389,Cluster-28704.42944,Cluster-28704.6500,Cluster-28440.1,Cluster-28704.41561,Cluster-28704.34023,Cluster-…
GO:0048038	quinone binding	molecular_function	0.0001339	0.016132	14	3661	54	43818	Cluster-28704.45145,Cluster-26640.0,Cluster-28704.27109,Cluster-28704.27410,Cluster-19127.0,Cluster-28704.11945,Cluster-28704.26225,Cluster-28704.52416,Cluster-28704.12820,Cluster-28704.67940,Cluster-28704.59244,Cluster-28195.0,Cluster-28704.12822,Cluster-28704.45144
GO:0016614	oxidoreductase activity, acting on CH-OH group of donors	molecular_function	0.00013524	0.016132	97	3661	803	43818	Cluster-27005.0,Cluster-28704.13417,Cluster-24470.0,Cluster-28704.12820,Cluster-28704.35486,Cluster-11400.0,Cluster-28704.25486,Cluster-28704.68010,Cluster-28966.0,Cluster-28704.47470,Cluster-28704.44319,Cluster-24031.0,Cluster-28704.51008,Cluster-28704.4614,Cluster-25082.0,Cluster-28704.63428,Cluster-28704.23092,Cluster-21216.0,Cluster-28704.37324,Cluster-28704.35943,Cluster-28704.56601,Cluster-…
GO:0005618	cell wall	cellular_component	0.00014332	0.016698	27	3661	139	43818	Cluster-28704.26904,Cluster-28704.18881,Cluster-29179.0,Cluster-28704.50635,Cluster-28704.1899,Cluster-28704.64317,Cluster-28704.5070,Cluster-28704.11487,Cluster-17766.0,Cluster-16721.0,Cluster-28704.8916,Cluster-29625.0,Cluster-28704.54295,Cluster-28704.13629,Cluster-5386.0,Cluster-21725.0,Cluster-28704.7890,Cluster-16868.0,Cluster-28704.14439,Cluster-28704.44872,Cluster-28704.56706,Cluster-2610…
GO:0044085	cellular component biogenesis	biological_process	0.00018371	0.020917	323	3661	3423	43818	Cluster-28704.8137,Cluster-28704.50930,Cluster-29204.0,Cluster-19356.0,Cluster-28704.9947,Cluster-28704.45948,Cluster-28704.18814,Cluster-28704.19367,Cluster-28704.44453,Cluster-28704.13629,Cluster-28704.61071,Cluster-26599.2,Cluster-28704.18900,Cluster-28704.17078,Cluster-22601.0,Cluster-28704.19226,Cluster-28704.8950,Cluster-28704.20465,Cluster-28704.18806,Cluster-28704.47627,Cluster-28704.1430…
GO:0004616	phosphogluconate dehydrogenase (decarboxylating) activity	molecular_function	0.00021073	0.022951	25	3661	132	43818	Cluster-27936.0,Cluster-22029.0,Cluster-23523.0,Cluster-28440.1,Cluster-28704.41561,Cluster-28704.34023,Cluster-25507.1,Cluster-25328.0,Cluster-28704.6500,Cluster-28704.42944,Cluster-28704.13417,Cluster-20887.0,Cluster-28704.42943,Cluster-16793.1,Cluster-28704.4696,Cluster-26883.0,Cluster-28704.43294,Cluster-28704.68010,Cluster-28704.4791,Cluster-18016.0,Cluster-28704.41153,Cluster-28704.44319,Cl…
GO:0019521	D-gluconate metabolic process	biological_process	0.00021073	0.022951	25	3661	132	43818	Cluster-28704.41561,Cluster-28440.1,Cluster-25507.1,Cluster-25328.0,Cluster-28704.34023,Cluster-27936.0,Cluster-22029.0,Cluster-23523.0,Cluster-28704.42944,Cluster-28704.6500,Cluster-26883.0,Cluster-28704.4696,Cluster-28704.43294,Cluster-20887.0,Cluster-28704.13417,Cluster-16793.1,Cluster-28704.42943,Cluster-28704.44319,Cluster-28704.1068,Cluster-28704.41153,Cluster-28704.4791,Cluster-18016.0,Clu…
GO:0004601	peroxidase activity	molecular_function	0.00024871	0.025959	38	3661	235	43818	Cluster-6226.1,Cluster-28704.21159,Cluster-22299.0,Cluster-28704.16702,Cluster-28704.15104,Cluster-27112.0,Cluster-28704.5683,Cluster-28704.4558,Cluster-28704.5278,Cluster-28874.0,Cluster-28704.21711,Cluster-18712.0,Cluster-28704.37656,Cluster-28704.1811,Cluster-28704.60584,Cluster-28758.0,Cluster-28704.37851,Cluster-22868.0,Cluster-28704.14760,Cluster-22440.0,Cluster-28704.10470,Cluster-28704.29…
GO:0006804	obsolete peroxidase reaction	biological_process	0.00024871	0.025959	38	3661	235	43818	Cluster-19693.0,Cluster-28704.1501,Cluster-22175.0,Cluster-29332.0,Cluster-28704.18031,Cluster-28704.61839,Cluster-18070.0,Cluster-19151.0,Cluster-22994.0,Cluster-28704.9148,Cluster-28704.10470,Cluster-28704.29142,Cluster-28704.37851,Cluster-22868.0,Cluster-28704.14760,Cluster-22440.0,Cluster-20729.0,Cluster-28704.7760,Cluster-17737.0,Cluster-28704.63431,Cluster-28704.4788,Cluster-26128.0,Cluster…
GO:0030244	cellulose biosynthetic process	biological_process	0.00034456	0.034522	17	3661	76	43818	Cluster-28704.64193,Cluster-28704.40331,Cluster-28704.58926,Cluster-28704.42481,Cluster-28704.38027,Cluster-28704.16754,Cluster-28704.51846,Cluster-28704.40930,Cluster-28704.34600,Cluster-28704.46228,Cluster-28704.39280,Cluster-28704.30864,Cluster-28704.42490,Cluster-28704.43099,Cluster-28704.40330,Cluster-28704.42482,Cluster-28704.2518
GO:0034754	cellular hormone metabolic process	biological_process	0.0003494	0.034522	31	3661	184	43818	Cluster-28704.36022,Cluster-28704.8356,Cluster-28704.15033,Cluster-28704.23999,Cluster-28704.56601,Cluster-28704.61626,Cluster-28704.29027,Cluster-28704.48273,Cluster-28704.36663,Cluster-28704.3792,Cluster-28704.36021,Cluster-21680.0,Cluster-28704.3640,Cluster-28704.17207,Cluster-24470.0,Cluster-28704.913,Cluster-17593.0,Cluster-28704.36017,Cluster-28704.13417,Cluster-28704.36667,Cluster-22275.0,…
GO:0016641	oxidoreductase activity, acting on the CH-NH2 group of donors, oxygen as acceptor	molecular_function	0.00035718	0.034522	12	3661	49	43818	Cluster-28704.27109,Cluster-28704.45145,Cluster-27221.0,Cluster-23389.0,Cluster-28704.18916,Cluster-28704.67940,Cluster-28704.52416,Cluster-27452.0,Cluster-28704.26225,Cluster-28195.0,Cluster-28704.45144,Cluster-25861.0
GO:0030170	pyridoxal phosphate binding	molecular_function	0.00035831	0.034522	35	3661	232	43818	Cluster-28704.29633,Cluster-20770.0,Cluster-28704.38474,Cluster-23776.0,Cluster-21150.0,Cluster-28704.52575,Cluster-24962.0,Cluster-28704.45119,Cluster-26613.0,Cluster-21992.0,Cluster-28704.3049,Cluster-28704.11464,Cluster-28704.29858,Cluster-28704.6469,Cluster-28407.0,Cluster-20093.0,Cluster-24984.0,Cluster-29025.1,Cluster-22863.0,Cluster-28704.52576,Cluster-29025.0,Cluster-28704.29860,Cluster-1…
GO:0006739	NADP metabolic process	biological_process	0.00037496	0.034785	42	3661	290	43818	Cluster-28704.43294,Cluster-20887.0,Cluster-28758.0,Cluster-28704.13417,Cluster-28704.22563,Cluster-16793.1,Cluster-28704.44319,Cluster-18016.0,Cluster-28704.4695,Cluster-28704.64667,Cluster-28704.68010,Cluster-20603.0,Cluster-28704.37324,Cluster-28704.35943,Cluster-28704.49533,Cluster-25507.1,Cluster-28704.64668,Cluster-28704.35674,Cluster-28704.35673,Cluster-22029.0,Cluster-28704.35675,Cluster-…
GO:0016209	antioxidant activity	molecular_function	0.00040986	0.034785	53	3661	393	43818	Cluster-22869.1,Cluster-28758.0,Cluster-28704.60584,Cluster-18685.0,Cluster-28704.1811,Cluster-17610.0,Cluster-28704.37656,Cluster-22343.0,Cluster-28008.0,Cluster-18712.0,Cluster-28704.5683,Cluster-28704.21711,Cluster-28704.5278,Cluster-28874.0,Cluster-28704.4558,Cluster-28704.15104,Cluster-27112.0,Cluster-22299.0,Cluster-28704.16702,Cluster-28704.21159,Cluster-6226.1,Cluster-18070.0,Cluster-2329…
GO:0010817	regulation of hormone levels	biological_process	0.00041777	0.034785	31	3661	186	43818	Cluster-28704.35486,Cluster-28704.36667,Cluster-22275.0,Cluster-11400.0,Cluster-28704.36017,Cluster-28704.13417,Cluster-28704.17207,Cluster-28704.913,Cluster-24470.0,Cluster-17593.0,Cluster-28704.43337,Cluster-28704.26469,Cluster-28704.11616,Cluster-28704.4426,Cluster-28704.59080,Cluster-28704.65387,Cluster-16897.1,Cluster-27873.0,Cluster-28704.48273,Cluster-28704.61626,Cluster-28704.29027,Cluste…
GO:0042445	hormone metabolic process	biological_process	0.00041777	0.034785	31	3661	186	43818	Cluster-28704.61626,Cluster-28704.48273,Cluster-28704.29027,Cluster-28704.56601,Cluster-28704.23999,Cluster-28704.8356,Cluster-28704.15033,Cluster-28704.36022,Cluster-21680.0,Cluster-28704.3640,Cluster-28704.36021,Cluster-28704.3792,Cluster-28704.36663,Cluster-28704.35486,Cluster-22275.0,Cluster-11400.0,Cluster-28704.36667,Cluster-28704.13417,Cluster-28704.36017,Cluster-28704.913,Cluster-17593.0,…
GO:0003854	3-beta-hydroxy-delta5-steroid dehydrogenase activity	molecular_function	0.00043047	0.034785	29	3661	172	43818	Cluster-28704.3792,Cluster-28704.36663,Cluster-28704.3640,Cluster-21680.0,Cluster-28704.36021,Cluster-28704.36022,Cluster-28704.29027,Cluster-28704.48273,Cluster-28704.56601,Cluster-28704.8356,Cluster-28704.15033,Cluster-28704.23999,Cluster-28704.59080,Cluster-27873.0,Cluster-16897.1,Cluster-28704.65387,Cluster-28704.26469,Cluster-28704.43337,Cluster-28704.11616,Cluster-28704.13417,Cluster-28704.…
GO:0008207	C21-steroid hormone metabolic process	biological_process	0.00043047	0.034785	29	3661	172	43818	Cluster-28704.13417,Cluster-28704.36017,Cluster-17593.0,Cluster-28704.913,Cluster-24470.0,Cluster-28704.17207,Cluster-28704.35486,Cluster-11400.0,Cluster-22275.0,Cluster-28704.36667,Cluster-28704.59080,Cluster-16897.1,Cluster-27873.0,Cluster-28704.65387,Cluster-28704.26469,Cluster-28704.43337,Cluster-28704.11616,Cluster-28704.36022,Cluster-28704.29027,Cluster-28704.48273,Cluster-28704.56601,Clust…
GO:0008209	androgen metabolic process	biological_process	0.00043047	0.034785	29	3661	172	43818	Cluster-28704.36021,Cluster-28704.3640,Cluster-21680.0,Cluster-28704.36663,Cluster-28704.3792,Cluster-28704.23999,Cluster-28704.8356,Cluster-28704.15033,Cluster-28704.56601,Cluster-28704.48273,Cluster-28704.29027,Cluster-28704.36022,Cluster-28704.11616,Cluster-28704.43337,Cluster-28704.26469,Cluster-28704.65387,Cluster-16897.1,Cluster-27873.0,Cluster-28704.59080,Cluster-28704.36667,Cluster-11400.…
GO:0008210	estrogen metabolic process	biological_process	0.00043047	0.034785	29	3661	172	43818	Cluster-28704.36021,Cluster-21680.0,Cluster-28704.3640,Cluster-28704.36663,Cluster-28704.3792,Cluster-28704.8356,Cluster-28704.23999,Cluster-28704.15033,Cluster-28704.56601,Cluster-28704.48273,Cluster-28704.29027,Cluster-28704.36022,Cluster-28704.11616,Cluster-28704.26469,Cluster-28704.43337,Cluster-28704.65387,Cluster-27873.0,Cluster-16897.1,Cluster-28704.59080,Cluster-28704.36667,Cluster-22275.…
GO:0016229	steroid dehydrogenase activity	molecular_function	0.00043047	0.034785	29	3661	172	43818	Cluster-16897.1,Cluster-27873.0,Cluster-28704.65387,Cluster-28704.59080,Cluster-28704.11616,Cluster-28704.26469,Cluster-28704.43337,Cluster-17593.0,Cluster-28704.913,Cluster-24470.0,Cluster-28704.17207,Cluster-28704.13417,Cluster-28704.36017,Cluster-11400.0,Cluster-22275.0,Cluster-28704.36667,Cluster-28704.35486,Cluster-28704.3792,Cluster-28704.36663,Cluster-28704.36021,Cluster-21680.0,Cluster-28…
GO:0033764	steroid dehydrogenase activity, acting on the CH-OH group of donors, NAD or NADP as acceptor	molecular_function	0.00043047	0.034785	29	3661	172	43818	Cluster-28704.17207,Cluster-28704.913,Cluster-17593.0,Cluster-24470.0,Cluster-28704.36017,Cluster-28704.13417,Cluster-28704.36667,Cluster-22275.0,Cluster-11400.0,Cluster-28704.35486,Cluster-28704.65387,Cluster-16897.1,Cluster-27873.0,Cluster-28704.59080,Cluster-28704.11616,Cluster-28704.43337,Cluster-28704.26469,Cluster-28704.36022,Cluster-28704.8356,Cluster-28704.23999,Cluster-28704.15033,Cluste…
GO:0009058	biosynthetic process	biological_process	0.00050774	0.040378	991	3661	10837	43818	Cluster-28704.13538,Cluster-28704.13708,Cluster-28704.29027,Cluster-28704.5258,Cluster-28704.23999,Cluster-28704.696,Cluster-28704.13001,Cluster-28704.45296,Cluster-28704.40915,Cluster-28704.13894,Cluster-28922.2,Cluster-28704.52824,Cluster-28419.0,Cluster-28704.53587,Cluster-28704.12346,Cluster-28704.6344,Cluster-25919.0,Cluster-25801.0,Cluster-28327.0,Cluster-28704.63957,Cluster-23592.0,Cluster…
GO:0016638	oxidoreductase activity, acting on the CH-NH2 group of donors	molecular_function	0.00052543	0.040833	24	3661	142	43818	Cluster-23389.0,Cluster-27221.0,Cluster-28704.45145,Cluster-28704.4762,Cluster-19954.0,Cluster-25861.0,Cluster-10818.2,Cluster-19374.0,Cluster-28704.45144,Cluster-23924.0,Cluster-23485.0,Cluster-20797.0,Cluster-27452.0,Cluster-28704.67940,Cluster-28704.36337,Cluster-28704.18916,Cluster-27386.0,Cluster-25405.0,Cluster-28704.27109,Cluster-28195.0,Cluster-29566.0,Cluster-23047.1,Cluster-28704.52416,…
GO:0072524	pyridine-containing compound metabolic process	biological_process	0.00052977	0.040833	61	3661	476	43818	Cluster-28704.37921,Cluster-23632.0,Cluster-23523.0,Cluster-25861.0,Cluster-28704.41561,Cluster-28440.1,Cluster-25328.0,Cluster-28704.34023,Cluster-23389.0,Cluster-28443.0,Cluster-29301.0,Cluster-28704.56373,Cluster-19706.0,Cluster-27361.0,Cluster-28704.42943,Cluster-28704.35678,Cluster-28704.4696,Cluster-26883.0,Cluster-28704.35676,Cluster-28704.44104,Cluster-28704.1068,Cluster-28704.41153,Clust…
GO:0016762	xyloglucan:xyloglucosyl transferase activity	molecular_function	0.00056984	0.04261	9	3661	27	43818	Cluster-28704.8916,Cluster-28704.7367,Cluster-28704.54295,Cluster-28704.50634,Cluster-28704.26904,Cluster-28704.18881,Cluster-28704.56706,Cluster-28704.50635,Cluster-28704.64317
GO:0048046	apoplast	cellular_component	0.00056984	0.04261	9	3661	27	43818	Cluster-28704.50634,Cluster-28704.54295,Cluster-28704.8916,Cluster-28704.7367,Cluster-28704.56706,Cluster-28704.50635,Cluster-28704.64317,Cluster-28704.18881,Cluster-28704.26904
GO:0009308	amine metabolic process	biological_process	0.00067377	0.049641	70	3661	558	43818	Cluster-22299.0,Cluster-28704.43037,Cluster-29696.0,Cluster-28704.15104,Cluster-24870.2,Cluster-28704.67791,Cluster-28704.61626,Cluster-21216.0,Cluster-28704.38907,Cluster-24031.0,Cluster-20214.0,Cluster-28704.47470,Cluster-28704.12912,Cluster-28704.27711,Cluster-21804.0,Cluster-18410.0,Cluster-28704.26225,Cluster-22868.0,Cluster-23886.0,Cluster-28704.45144,Cluster-18751.0,Cluster-28704.3297,Clus…
GO:0005509	calcium ion binding	molecular_function	0.00068717	0.049895	62	3661	473	43818	Cluster-28704.28158,Cluster-28704.67266,Cluster-28704.39931,Cluster-28704.24952,Cluster-28704.14680,Cluster-28704.50518,Cluster-28704.51205,Cluster-28704.48497,Cluster-23872.0,Cluster-28704.38478,Cluster-28704.42740,Cluster-28704.51543,Cluster-28704.40506,Cluster-28704.4661,Cluster-28704.60151,Cluster-22787.0,Cluster-28704.57905,Cluster-25098.0,Cluster-28704.7945,Cluster-28704.47120,Cluster-28704…
GO:0006098	pentose-phosphate shunt	biological_process	0.00077019	0.054347	39	3661	274	43818	Cluster-28704.37921,Cluster-23523.0,Cluster-28704.41561,Cluster-28440.1,Cluster-25328.0,Cluster-28704.34023,Cluster-29301.0,Cluster-28704.35678,Cluster-28704.42943,Cluster-26883.0,Cluster-28704.4696,Cluster-28704.35676,Cluster-28704.1068,Cluster-28704.4791,Cluster-28704.41153,Cluster-21321.0,Cluster-28704.35673,Cluster-27936.0,Cluster-28704.35675,Cluster-22029.0,Cluster-20603.0,Cluster-28704.3732…
GO:0051156	glucose 6-phosphate metabolic process	biological_process	0.00077019	0.054347	39	3661	274	43818	Cluster-28704.1068,Cluster-28704.41153,Cluster-28704.4791,Cluster-21321.0,Cluster-28704.42943,Cluster-28704.35678,Cluster-28704.4696,Cluster-26883.0,Cluster-28704.35676,Cluster-29301.0,Cluster-28704.37921,Cluster-23523.0,Cluster-28704.41561,Cluster-28440.1,Cluster-25328.0,Cluster-28704.34023,Cluster-28704.68010,Cluster-28704.44319,Cluster-18016.0,Cluster-28704.4695,Cluster-28758.0,Cluster-20887.0…
GO:0030243	cellulose metabolic process	biological_process	0.00084215	0.0586	17	3661	83	43818	Cluster-28704.38027,Cluster-28704.42481,Cluster-28704.40930,Cluster-28704.51846,Cluster-28704.16754,Cluster-28704.34600,Cluster-28704.64193,Cluster-28704.58926,Cluster-28704.40331,Cluster-28704.43099,Cluster-28704.42482,Cluster-28704.40330,Cluster-28704.2518,Cluster-28704.46228,Cluster-28704.39280,Cluster-28704.30864,Cluster-28704.42490
GO:0006979	response to oxidative stress	biological_process	0.001034	0.070963	43	3661	294	43818	Cluster-18712.0,Cluster-28704.7972,Cluster-21303.0,Cluster-28704.37656,Cluster-28704.1811,Cluster-28704.60584,Cluster-28758.0,Cluster-6226.1,Cluster-28704.21159,Cluster-28704.16702,Cluster-22299.0,Cluster-28704.9509,Cluster-27112.0,Cluster-28704.15104,Cluster-28704.4558,Cluster-28704.21711,Cluster-28704.5278,Cluster-28874.0,Cluster-28704.5683,Cluster-28704.61839,Cluster-29332.0,Cluster-28704.1803…
GO:0019682	glyceraldehyde-3-phosphate metabolic process	biological_process	0.0011369	0.076971	39	3661	280	43818	Cluster-23523.0,Cluster-28704.37921,Cluster-28704.34023,Cluster-25328.0,Cluster-28440.1,Cluster-28704.41561,Cluster-29301.0,Cluster-28704.42943,Cluster-28704.35678,Cluster-28704.35676,Cluster-28704.4696,Cluster-26883.0,Cluster-21321.0,Cluster-28704.41153,Cluster-28704.4791,Cluster-28704.1068,Cluster-22029.0,Cluster-28704.35675,Cluster-27936.0,Cluster-28704.35673,Cluster-28704.35674,Cluster-25507.…
GO:0019538	protein metabolic process	biological_process	0.0012242	0.081778	722	3661	7695	43818	Cluster-17981.0,Cluster-21554.0,Cluster-28704.14341,Cluster-28704.53245,Cluster-16991.0,Cluster-25686.0,Cluster-18663.0,Cluster-28704.3167,Cluster-18040.0,Cluster-21946.0,Cluster-28704.18813,Cluster-28704.20621,Cluster-26955.0,Cluster-28704.8380,Cluster-28704.43734,Cluster-28704.34245,Cluster-28704.37516,Cluster-28704.7028,Cluster-28704.56947,Cluster-28704.19482,Cluster-28704.2677,Cluster-28704.1…
GO:0004478	methionine adenosyltransferase activity	molecular_function	0.0013952	0.090781	9	3661	38	43818	Cluster-28704.21120,Cluster-28704.11696,Cluster-28704.53586,Cluster-28704.53588,Cluster-28704.65459,Cluster-28704.37915,Cluster-28704.53587,Cluster-28704.5061,Cluster-28704.33240
GO:0006556	S-adenosylmethionine biosynthetic process	biological_process	0.0013952	0.090781	9	3661	38	43818	Cluster-28704.11696,Cluster-28704.21120,Cluster-28704.53588,Cluster-28704.65459,Cluster-28704.53586,Cluster-28704.37915,Cluster-28704.5061,Cluster-28704.33240,Cluster-28704.53587
GO:0036094	small molecule binding	molecular_function	0.0015629	0.10039	660	3661	6745	43818	Cluster-28704.17780,Cluster-28704.65600,Cluster-28704.17055,Cluster-28704.33623,Cluster-28704.50807,Cluster-28704.28181,Cluster-28704.63707,Cluster-16944.0,Cluster-28704.48608,Cluster-28704.10304,Cluster-28704.34017,Cluster-28704.56844,Cluster-28704.52958,Cluster-28704.43853,Cluster-28704.37614,Cluster-28704.63243,Cluster-28704.37659,Cluster-28704.38620,Cluster-28704.12912,Cluster-28704.4134,Clus…
GO:1901576	organic substance biosynthetic process	biological_process	0.0016361	0.10376	954	3661	10508	43818	Cluster-28704.56844,Cluster-28704.10304,Cluster-28704.17262,Cluster-18903.0,Cluster-28704.4450,Cluster-28704.52958,Cluster-28704.3587,Cluster-28704.9612,Cluster-28704.41135,Cluster-28704.40118,Cluster-26304.9,Cluster-16521.0,Cluster-17317.0,Cluster-16944.0,Cluster-28704.36663,Cluster-28704.54683,Cluster-28704.57858,Cluster-21509.0,Cluster-23047.1,Cluster-28704.38027,Cluster-28704.18326,Cluster-28…
GO:0015171	amino acid transmembrane transporter activity	molecular_function	0.0018498	0.11584	18	3661	103	43818	Cluster-19555.0,Cluster-28208.0,Cluster-28704.55237,Cluster-19594.0,Cluster-28704.50282,Cluster-28704.32672,Cluster-28704.8001,Cluster-25059.0,Cluster-28704.39734,Cluster-28704.25906,Cluster-28704.23494,Cluster-28704.7211,Cluster-28704.31266,Cluster-28671.0,Cluster-22560.0,Cluster-28704.46274,Cluster-15157.1,Cluster-28704.36405
GO:0006820	anion transport	biological_process	0.0021389	0.13229	54	3661	413	43818	Cluster-28704.41091,Cluster-28704.2374,Cluster-28704.41501,Cluster-28704.39734,Cluster-28704.25906,Cluster-28704.41273,Cluster-22560.0,Cluster-15157.1,Cluster-28704.46274,Cluster-28704.821,Cluster-29047.0,Cluster-28704.31266,Cluster-28704.6868,Cluster-28704.34471,Cluster-28704.32435,Cluster-28704.32263,Cluster-28704.44412,Cluster-25819.0,Cluster-22502.0,Cluster-28704.27075,Cluster-28704.45243,Clu…
GO:0000166	nucleotide binding	molecular_function	0.0022782	0.13752	643	3661	6589	43818	Cluster-19921.8,Cluster-28704.68092,Cluster-28704.17480,Cluster-28704.37900,Cluster-28704.44287,Cluster-28704.3048,Cluster-23523.0,Cluster-28704.21822,Cluster-28704.3109,Cluster-28704.44104,Cluster-21569.0,Cluster-28704.42359,Cluster-18775.0,Cluster-19349.0,Cluster-28704.21651,Cluster-28704.16052,Cluster-28704.61031,Cluster-28704.62008,Cluster-14991.1,Cluster-28704.62396,Cluster-28704.53277,Clust…
GO:1901265	nucleoside phosphate binding	molecular_function	0.0022782	0.13752	643	3661	6589	43818	Cluster-21554.0,Cluster-28704.26884,Cluster-28704.66907,Cluster-28704.65527,Cluster-22421.0,Cluster-28791.0,Cluster-27221.0,Cluster-28704.45938,Cluster-26955.0,Cluster-28704.17517,Cluster-23012.0,Cluster-28704.9511,Cluster-28704.26469,Cluster-16947.0,Cluster-6085.1,Cluster-20826.0,Cluster-28704.35927,Cluster-22435.0,Cluster-28704.47951,Cluster-19864.0,Cluster-28704.39238,Cluster-20310.0,Cluster-2…
GO:0006081	cellular aldehyde metabolic process	biological_process	0.0024527	0.14576	57	3661	469	43818	Cluster-18016.0,Cluster-28704.44319,Cluster-19574.0,Cluster-28704.4695,Cluster-23012.0,Cluster-28704.68010,Cluster-28704.21337,Cluster-28704.43294,Cluster-28704.12912,Cluster-28704.22563,Cluster-28704.13417,Cluster-18410.0,Cluster-28758.0,Cluster-20887.0,Cluster-28704.38950,Cluster-16793.1,Cluster-28704.27711,Cluster-28704.42944,Cluster-28704.2619,Cluster-28704.6500,Cluster-28704.16293,Cluster-28…
GO:0004143	diacylglycerol kinase activity	molecular_function	0.0025062	0.14576	6	3661	17	43818	Cluster-28704.56370,Cluster-28704.45860,Cluster-28704.56367,Cluster-28704.14284,Cluster-28704.51172,Cluster-28704.56369
GO:0006732	coenzyme metabolic process	biological_process	0.0025289	0.14576	120	3661	1105	43818	Cluster-26409.0,Cluster-23632.0,Cluster-23523.0,Cluster-19996.0,Cluster-28704.34023,Cluster-28704.41561,Cluster-28440.1,Cluster-29301.0,Cluster-28704.18618,Cluster-28704.54295,Cluster-28704.40546,Cluster-28704.33839,Cluster-28704.56373,Cluster-27361.0,Cluster-19706.0,Cluster-28704.42579,Cluster-26526.0,Cluster-28704.35678,Cluster-28704.33240,Cluster-28704.35676,Cluster-28704.18945,Cluster-28704.5…
GO:0008509	anion transmembrane transporter activity	molecular_function	0.0025332	0.14576	34	3661	231	43818	Cluster-28704.26935,Cluster-28704.45243,Cluster-19687.0,Cluster-28704.50282,Cluster-25748.0,Cluster-28704.32435,Cluster-28704.32263,Cluster-28704.44412,Cluster-28704.46274,Cluster-15157.1,Cluster-28704.36405,Cluster-22560.0,Cluster-29047.0,Cluster-28704.31266,Cluster-28704.2374,Cluster-28704.41273,Cluster-28704.25906,Cluster-28704.39734,Cluster-28704.393,Cluster-25059.0,Cluster-28704.45765,Cluste…
GO:0003724	RNA helicase activity	molecular_function	0.0025694	0.14576	40	3661	272	43818	Cluster-21182.0,Cluster-28136.0,Cluster-28704.28951,Cluster-28704.28014,Cluster-28704.63183,Cluster-28704.69055,Cluster-28704.67617,Cluster-28704.16734,Cluster-28704.20015,Cluster-20214.0,Cluster-28704.28950,Cluster-28704.8123,Cluster-28704.67791,Cluster-28704.41041,Cluster-20695.0,Cluster-28704.43759,Cluster-28704.55453,Cluster-28704.28181,Cluster-18748.0,Cluster-28704.18840,Cluster-22639.0,Clus…
GO:1901617	organic hydroxy compound biosynthetic process	biological_process	0.0026284	0.14576	14	3661	72	43818	Cluster-27221.0,Cluster-28704.21337,Cluster-28443.0,Cluster-23389.0,Cluster-19574.0,Cluster-28704.30806,Cluster-28704.18916,Cluster-17212.2,Cluster-27452.0,Cluster-18410.0,Cluster-20171.0,Cluster-28704.12912,Cluster-25861.0,Cluster-17964.0
GO:0015849	organic acid transport	biological_process	0.0026475	0.14576	35	3661	248	43818	Cluster-25819.0,Cluster-22502.0,Cluster-28704.34471,Cluster-25860.0,Cluster-28704.50282,Cluster-28704.53492,Cluster-28704.67940,Cluster-28704.50481,Cluster-28704.25906,Cluster-28704.39734,Cluster-28704.41501,Cluster-28704.41091,Cluster-28704.31266,Cluster-28704.6868,Cluster-28704.821,Cluster-28704.46274,Cluster-15157.1,Cluster-22560.0,Cluster-19555.0,Cluster-28704.55237,Cluster-19594.0,Cluster-28…
GO:0046942	carboxylic acid transport	biological_process	0.0026475	0.14576	35	3661	248	43818	Cluster-28704.2142,Cluster-28704.8001,Cluster-28704.32672,Cluster-25059.0,Cluster-19555.0,Cluster-28208.0,Cluster-28704.62492,Cluster-19594.0,Cluster-28704.55237,Cluster-28671.0,Cluster-23062.0,Cluster-28704.23494,Cluster-28704.7211,Cluster-28704.50833,Cluster-28704.31647,Cluster-28704.45859,Cluster-16899.0,Cluster-25860.0,Cluster-28704.67940,Cluster-28704.50282,Cluster-28704.53492,Cluster-28704.…
GO:0071554	cell wall organization or biogenesis	biological_process	0.0026989	0.14697	38	3661	277	43818	Cluster-28704.64376,Cluster-13437.1,Cluster-28704.40256,Cluster-28704.4845,Cluster-28264.0,Cluster-28704.2369,Cluster-28704.14439,Cluster-28704.16649,Cluster-5386.0,Cluster-29625.0,Cluster-28704.50458,Cluster-27357.0,Cluster-28704.32455,Cluster-28704.5070,Cluster-29179.0,Cluster-18532.0,Cluster-28704.48731,Cluster-28704.59114,Cluster-28704.47627,Cluster-28704.14306,Cluster-17475.0,Cluster-26100.0…
GO:0004096	catalase activity	molecular_function	0.0027514	0.14822	11	3661	50	43818	Cluster-28704.15104,Cluster-20729.0,Cluster-19151.0,Cluster-22440.0,Cluster-28704.61839,Cluster-22868.0,Cluster-29332.0,Cluster-28704.18031,Cluster-22175.0,Cluster-19693.0,Cluster-22299.0
GO:0010608	posttranscriptional regulation of gene expression	biological_process	0.0028999	0.15456	64	3661	507	43818	Cluster-28704.14108,Cluster-28704.7028,Cluster-19058.0,Cluster-27648.0,Cluster-21246.0,Cluster-28704.35804,Cluster-28704.15044,Cluster-28704.45469,Cluster-28745.0,Cluster-28704.62900,Cluster-28704.36851,Cluster-28704.63802,Cluster-28704.43921,Cluster-28704.27823,Cluster-28704.13894,Cluster-28704.61988,Cluster-28255.0,Cluster-28704.14326,Cluster-22670.0,Cluster-28704.2637,Cluster-28704.66599,Clust…
GO:0006417	regulation of translation	biological_process	0.0029669	0.15484	63	3661	498	43818	Cluster-25134.0,Cluster-28704.20947,Cluster-28255.0,Cluster-28704.61988,Cluster-28704.43759,Cluster-28704.27823,Cluster-28704.13894,Cluster-28704.61071,Cluster-23706.0,Cluster-28704.9968,Cluster-28704.64817,Cluster-28704.43921,Cluster-28704.8452,Cluster-28745.0,Cluster-28704.62900,Cluster-28704.63802,Cluster-28704.36851,Cluster-28704.40898,Cluster-26651.0,Cluster-28704.45469,Cluster-17405.0,Clust…
GO:0034248	regulation of cellular amide metabolic process	biological_process	0.0029669	0.15484	63	3661	498	43818	Cluster-28704.61988,Cluster-28255.0,Cluster-28704.20947,Cluster-25134.0,Cluster-28704.43759,Cluster-23706.0,Cluster-28704.61071,Cluster-28704.13894,Cluster-28704.27823,Cluster-28704.9968,Cluster-28704.64817,Cluster-28704.43921,Cluster-28704.8452,Cluster-28745.0,Cluster-28704.62900,Cluster-28704.36851,Cluster-28704.63802,Cluster-28704.15044,Cluster-17405.0,Cluster-28704.35804,Cluster-28704.40898,C…
GO:0009856	pollination	biological_process	0.0030993	0.15684	21	3661	119	43818	Cluster-28704.52194,Cluster-28704.56957,Cluster-28704.40874,Cluster-28704.53817,Cluster-28704.37311,Cluster-28704.19993,Cluster-28704.55594,Cluster-28704.54467,Cluster-28704.67124,Cluster-28704.13607,Cluster-28704.25194,Cluster-28704.37316,Cluster-28704.45667,Cluster-28704.39539,Cluster-28704.10652,Cluster-28704.54835,Cluster-28704.61691,Cluster-28704.48902,Cluster-28704.62396,Cluster-28704.61031…
GO:0009875	pollen-pistil interaction	biological_process	0.0030993	0.15684	21	3661	119	43818	Cluster-28704.53817,Cluster-28704.40874,Cluster-28704.37311,Cluster-28704.55594,Cluster-28704.19993,Cluster-28704.52194,Cluster-28704.56957,Cluster-28704.39539,Cluster-28704.45667,Cluster-28704.54835,Cluster-28704.10652,Cluster-28704.62396,Cluster-28704.61031,Cluster-28704.48902,Cluster-28704.61691,Cluster-28704.52049,Cluster-28704.54467,Cluster-28704.13607,Cluster-28704.67124,Cluster-28704.37316…
GO:0048544	recognition of pollen	biological_process	0.0030993	0.15684	21	3661	119	43818	Cluster-28704.56957,Cluster-28704.52194,Cluster-28704.40874,Cluster-28704.53817,Cluster-28704.19993,Cluster-28704.55594,Cluster-28704.37311,Cluster-28704.54467,Cluster-28704.25194,Cluster-28704.37316,Cluster-28704.67124,Cluster-28704.13607,Cluster-28704.10652,Cluster-28704.54835,Cluster-28704.39539,Cluster-28704.45667,Cluster-28704.52049,Cluster-28704.61691,Cluster-28704.48902,Cluster-28704.62396…
GO:0007205	protein kinase C-activating G-protein coupled receptor signaling pathway	biological_process	0.003161	0.15837	5	3661	12	43818	Cluster-28704.56367,Cluster-28704.56369,Cluster-28704.51172,Cluster-28704.14284,Cluster-28704.56370
GO:0004733	pyridoxamine-phosphate oxidase activity	molecular_function	0.0033728	0.166	5	3661	15	43818	Cluster-28704.18916,Cluster-25861.0,Cluster-27221.0,Cluster-23389.0,Cluster-27452.0
GO:0000902	cell morphogenesis	biological_process	0.0034128	0.166	31	3661	203	43818	Cluster-28704.9350,Cluster-19498.0,Cluster-28704.62323,Cluster-16996.0,Cluster-4726.2,Cluster-28704.14963,Cluster-28704.20683,Cluster-28704.21207,Cluster-22486.0,Cluster-28704.4083,Cluster-28704.44049,Cluster-21211.0,Cluster-28704.59524,Cluster-28704.20178,Cluster-27301.0,Cluster-28704.49010,Cluster-28704.1233,Cluster-26304.9,Cluster-20339.0,Cluster-12013.4,Cluster-28704.68037,Cluster-28704.40397…
GO:0032989	cellular component morphogenesis	biological_process	0.0034128	0.166	31	3661	203	43818	Cluster-26304.9,Cluster-28704.1233,Cluster-28704.40397,Cluster-22502.0,Cluster-12013.4,Cluster-28704.68037,Cluster-20339.0,Cluster-22768.0,Cluster-28704.33482,Cluster-28704.69721,Cluster-28704.48647,Cluster-28704.20685,Cluster-28704.40176,Cluster-28704.4471,Cluster-23103.0,Cluster-28704.9350,Cluster-28704.62323,Cluster-19498.0,Cluster-28704.20683,Cluster-28704.21207,Cluster-22486.0,Cluster-28704.…
GO:0005199	structural constituent of cell wall	molecular_function	0.0035121	0.16718	12	3661	62	43818	Cluster-26100.0,Cluster-28704.4845,Cluster-28704.5070,Cluster-28704.11487,Cluster-28704.14439,Cluster-29179.0,Cluster-5386.0,Cluster-28704.14306,Cluster-21725.0,Cluster-16721.0,Cluster-29625.0,Cluster-28704.13629
GO:0004553	hydrolase activity, hydrolyzing O-glycosyl compounds	molecular_function	0.0036017	0.16718	88	3661	710	43818	Cluster-28704.23187,Cluster-28704.42946,Cluster-28704.41244,Cluster-28704.47627,Cluster-29686.0,Cluster-28704.64318,Cluster-28704.21044,Cluster-28704.7367,Cluster-28704.34213,Cluster-28704.4134,Cluster-28704.13417,Cluster-28704.39987,Cluster-28704.32238,Cluster-28704.38276,Cluster-28704.7945,Cluster-28704.45765,Cluster-28704.39414,Cluster-28704.18881,Cluster-28704.58690,Cluster-23872.0,Cluster-28…
GO:0006550	isoleucine catabolic process	biological_process	0.0036372	0.16718	25	3661	166	43818	Cluster-28704.15049,Cluster-28704.9082,Cluster-21680.0,Cluster-28704.43037,Cluster-28704.18618,Cluster-28704.34023,Cluster-28704.3297,Cluster-28704.15048,Cluster-28704.41561,Cluster-21216.0,Cluster-27936.0,Cluster-21321.0,Cluster-24031.0,Cluster-18016.0,Cluster-25122.0,Cluster-28704.47470,Cluster-28704.26469,Cluster-27873.0,Cluster-28924.0,Cluster-23012.0,Cluster-28704.43294,Cluster-28704.42943,C…
GO:0006552	leucine catabolic process	biological_process	0.0036372	0.16718	25	3661	166	43818	Cluster-21216.0,Cluster-27936.0,Cluster-28704.15048,Cluster-28704.34023,Cluster-28704.3297,Cluster-28704.41561,Cluster-28704.43037,Cluster-28704.18618,Cluster-28704.9082,Cluster-28704.15049,Cluster-21680.0,Cluster-28704.18617,Cluster-28704.42943,Cluster-27674.0,Cluster-20887.0,Cluster-28704.43294,Cluster-28924.0,Cluster-27873.0,Cluster-23012.0,Cluster-24031.0,Cluster-21321.0,Cluster-28704.26469,C…
GO:0006574	valine catabolic process	biological_process	0.0036372	0.16718	25	3661	166	43818	Cluster-21680.0,Cluster-28704.15049,Cluster-28704.9082,Cluster-28704.18618,Cluster-28704.43037,Cluster-28704.41561,Cluster-28704.34023,Cluster-28704.3297,Cluster-28704.15048,Cluster-27936.0,Cluster-21216.0,Cluster-25122.0,Cluster-28704.47470,Cluster-18016.0,Cluster-28704.26469,Cluster-21321.0,Cluster-24031.0,Cluster-23012.0,Cluster-27873.0,Cluster-28924.0,Cluster-28704.43294,Cluster-27674.0,Clust…
GO:0009083	branched-chain amino acid catabolic process	biological_process	0.0036372	0.16718	25	3661	166	43818	Cluster-28704.26469,Cluster-25122.0,Cluster-28704.47470,Cluster-18016.0,Cluster-21321.0,Cluster-24031.0,Cluster-23012.0,Cluster-28924.0,Cluster-27873.0,Cluster-28704.43294,Cluster-27674.0,Cluster-20887.0,Cluster-28704.18617,Cluster-28704.42943,Cluster-21680.0,Cluster-28704.9082,Cluster-28704.15049,Cluster-28704.18618,Cluster-28704.43037,Cluster-28704.41561,Cluster-28704.15048,Cluster-28704.3297,C…
GO:0006082	organic acid metabolic process	biological_process	0.0037591	0.16893	297	3661	2988	43818	Cluster-29456.9,Cluster-28704.37915,Cluster-18751.0,Cluster-20729.0,Cluster-28704.9912,Cluster-28704.41108,Cluster-22868.0,Cluster-28704.52204,Cluster-28704.26894,Cluster-28361.0,Cluster-28704.46050,Cluster-28704.41153,Cluster-28704.4791,Cluster-28704.1068,Cluster-28704.18031,Cluster-28704.45122,Cluster-28704.63490,Cluster-28704.15689,Cluster-28704.68923,Cluster-22175.0,Cluster-28704.67262,Cluste…
GO:0006553	lysine metabolic process	biological_process	0.0038118	0.16893	37	3661	267	43818	Cluster-28704.8736,Cluster-25538.0,Cluster-28704.60121,Cluster-21321.0,Cluster-28704.27575,Cluster-25122.0,Cluster-28704.42943,Cluster-27674.0,Cluster-19458.0,Cluster-28704.2226,Cluster-22868.0,Cluster-16944.0,Cluster-28704.9082,Cluster-28704.56235,Cluster-28704.34023,Cluster-28704.3297,Cluster-28704.41561,Cluster-28924.0,Cluster-27873.0,Cluster-23012.0,Cluster-24031.0,Cluster-28704.26469,Cluster…
GO:0043436	oxoacid metabolic process	biological_process	0.0038295	0.16893	296	3661	2978	43818	Cluster-28704.36667,Cluster-28704.18617,Cluster-28704.67986,Cluster-28704.35194,Cluster-28704.10451,Cluster-18016.0,Cluster-28704.38037,Cluster-26091.0,Cluster-27873.0,Cluster-28704.67617,Cluster-16633.0,Cluster-28704.4762,Cluster-24963.0,Cluster-28704.43268,Cluster-27936.0,Cluster-28704.38402,Cluster-20797.0,Cluster-28704.47684,Cluster-28704.53588,Cluster-28704.15303,Cluster-28704.35676,Cluster-…
GO:0008614	pyridoxine metabolic process	biological_process	0.0038439	0.16893	6	3661	20	43818	Cluster-28443.0,Cluster-23389.0,Cluster-27452.0,Cluster-27221.0,Cluster-28704.18916,Cluster-25861.0
GO:0008615	pyridoxine biosynthetic process	biological_process	0.0038439	0.16893	6	3661	20	43818	Cluster-23389.0,Cluster-28443.0,Cluster-27452.0,Cluster-27221.0,Cluster-28704.18916,Cluster-25861.0
GO:0015711	organic anion transport	biological_process	0.0038989	0.16986	35	3661	254	43818	Cluster-28704.62492,Cluster-28208.0,Cluster-28704.55237,Cluster-19594.0,Cluster-19555.0,Cluster-25059.0,Cluster-28704.32672,Cluster-28704.2142,Cluster-28704.8001,Cluster-28704.45859,Cluster-16899.0,Cluster-28704.31647,Cluster-28704.23494,Cluster-28704.7211,Cluster-28704.50833,Cluster-23062.0,Cluster-28671.0,Cluster-28704.34471,Cluster-22502.0,Cluster-25819.0,Cluster-28704.50481,Cluster-28704.6794…
GO:0043167	ion binding	molecular_function	0.0039877	0.17209	1021	3661	10773	43818	Cluster-28704.17481,Cluster-24074.0,Cluster-23696.0,Cluster-28704.4967,Cluster-4615.1,Cluster-28704.22371,Cluster-28704.40326,Cluster-28704.10576,Cluster-23294.0,Cluster-28704.24505,Cluster-28704.22894,Cluster-28704.49584,Cluster-28704.9826,Cluster-28704.17662,Cluster-21939.0,Cluster-28704.55482,Cluster-28704.46994,Cluster-28704.42938,Cluster-28443.0,Cluster-28704.25031,Cluster-19378.0,Cluster-28…
GO:0050661	NADP binding	molecular_function	0.004019	0.17209	25	3661	174	43818	Cluster-28704.15287,Cluster-28704.42944,Cluster-28704.44287,Cluster-28704.16293,Cluster-25507.1,Cluster-28704.35943,Cluster-28704.37324,Cluster-28704.49533,Cluster-478.0,Cluster-23523.0,Cluster-28704.2686,Cluster-27936.0,Cluster-28704.4614,Cluster-28704.4695,Cluster-18016.0,Cluster-28704.44104,Cluster-25435.0,Cluster-28704.68010,Cluster-28704.10298,Cluster-19216.0,Cluster-28704.4696,Cluster-16793…
GO:0034637	cellular carbohydrate biosynthetic process	biological_process	0.0040698	0.17279	33	3661	229	43818	Cluster-17964.0,Cluster-20171.0,Cluster-28704.43099,Cluster-28704.2211,Cluster-28704.40330,Cluster-28704.48765,Cluster-28704.42482,Cluster-26372.7,Cluster-28704.30864,Cluster-24762.0,Cluster-28704.46228,Cluster-28704.38027,Cluster-28704.51846,Cluster-28704.16754,Cluster-28704.58926,Cluster-28704.64193,Cluster-28704.48751,Cluster-28704.53036,Cluster-28704.2518,Cluster-28704.13908,Cluster-28704.424…
GO:0044706	multi-multicellular organism process	biological_process	0.0042226	0.17777	22	3661	130	43818	Cluster-28704.52194,Cluster-28704.56957,Cluster-28704.55594,Cluster-28704.19993,Cluster-28704.37311,Cluster-28704.53817,Cluster-28704.40874,Cluster-28704.25194,Cluster-28704.37316,Cluster-28704.13607,Cluster-28704.67124,Cluster-28704.54467,Cluster-28704.52049,Cluster-28704.14521,Cluster-28704.61031,Cluster-28704.62396,Cluster-28704.48902,Cluster-28704.61691,Cluster-28704.10652,Cluster-28704.54835…
GO:0032268	regulation of cellular protein metabolic process	biological_process	0.0043097	0.17928	81	3661	686	43818	Cluster-22496.0,Cluster-28704.8452,Cluster-28704.64817,Cluster-28704.14572,Cluster-28704.26748,Cluster-28704.45948,Cluster-28704.61071,Cluster-23706.0,Cluster-28704.9968,Cluster-25134.0,Cluster-28704.20947,Cluster-28704.20583,Cluster-28704.43759,Cluster-23757.0,Cluster-21936.0,Cluster-28704.32767,Cluster-17529.0,Cluster-26651.0,Cluster-28704.40898,Cluster-17405.0,Cluster-28704.34330,Cluster-28704…
GO:0006576	cellular biogenic amine metabolic process	biological_process	0.0043658	0.17928	61	3661	511	43818	Cluster-28704.43037,Cluster-29696.0,Cluster-22299.0,Cluster-28704.38226,Cluster-20695.0,Cluster-21680.0,Cluster-21216.0,Cluster-28704.43268,Cluster-28704.38907,Cluster-27936.0,Cluster-28704.15104,Cluster-24870.2,Cluster-20204.0,Cluster-28704.67791,Cluster-27873.0,Cluster-24583.0,Cluster-28704.67617,Cluster-28924.0,Cluster-23012.0,Cluster-24031.0,Cluster-28704.10451,Cluster-28704.47470,Cluster-180…
GO:0044106	cellular amine metabolic process	biological_process	0.0043658	0.17928	61	3661	511	43818	Cluster-20887.0,Cluster-21804.0,Cluster-18410.0,Cluster-28136.0,Cluster-28704.27711,Cluster-28704.43294,Cluster-28704.12912,Cluster-23012.0,Cluster-28704.67617,Cluster-28924.0,Cluster-27873.0,Cluster-24583.0,Cluster-28704.26469,Cluster-20214.0,Cluster-19574.0,Cluster-28704.47470,Cluster-28704.10451,Cluster-18016.0,Cluster-24031.0,Cluster-28704.38907,Cluster-27936.0,Cluster-28704.43268,Cluster-212…
GO:0016798	hydrolase activity, acting on glycosyl bonds	molecular_function	0.0052735	0.21375	92	3661	756	43818	Cluster-28704.1690,Cluster-21399.0,Cluster-28704.12708,Cluster-28704.50634,Cluster-28704.61501,Cluster-28704.39803,Cluster-28704.7042,Cluster-28704.62748,Cluster-28704.41245,Cluster-28704.61199,Cluster-28704.2569,Cluster-28704.52466,Cluster-28704.50635,Cluster-28704.21888,Cluster-16575.0,Cluster-24655.0,Cluster-28704.16649,Cluster-22840.0,Cluster-28704.11475,Cluster-28704.38538,Cluster-28704.8916…
GO:0008037	cell recognition	biological_process	0.0052903	0.21375	22	3661	132	43818	Cluster-28704.52194,Cluster-28704.56957,Cluster-28704.37311,Cluster-28704.55594,Cluster-28704.19993,Cluster-28704.40874,Cluster-28704.53817,Cluster-28704.67124,Cluster-28704.13607,Cluster-28704.25194,Cluster-28704.37316,Cluster-28704.54467,Cluster-28704.48902,Cluster-28704.61691,Cluster-28704.62396,Cluster-28704.61031,Cluster-28704.52049,Cluster-28704.42528,Cluster-28704.45667,Cluster-28704.39539…
GO:0019752	carboxylic acid metabolic process	biological_process	0.0054827	0.21687	291	3661	2949	43818	Cluster-28880.0,Cluster-28704.11696,Cluster-29025.0,Cluster-28704.21120,Cluster-19151.0,Cluster-27462.0,Cluster-28441.0,Cluster-28704.51450,Cluster-23886.0,Cluster-24879.0,Cluster-28704.38696,Cluster-21957.0,Cluster-19374.0,Cluster-28704.7760,Cluster-25328.0,Cluster-23485.0,Cluster-28704.51008,Cluster-28704.4614,Cluster-29542.0,Cluster-28966.0,Cluster-28704.25486,Cluster-28704.47784,Cluster-28704…
GO:0051536	iron-sulfur cluster binding	molecular_function	0.0055315	0.21687	41	3661	327	43818	Cluster-23887.0,Cluster-18833.0,Cluster-23907.0,Cluster-23606.0,Cluster-19458.0,Cluster-28702.0,Cluster-28704.11600,Cluster-28704.12619,Cluster-24500.0,Cluster-28704.44216,Cluster-24360.0,Cluster-19683.1,Cluster-17465.0,Cluster-21803.0,Cluster-28704.42359,Cluster-28704.62339,Cluster-28704.13189,Cluster-28704.63490,Cluster-21495.0,Cluster-28692.0,Cluster-28549.1,Cluster-20702.0,Cluster-28704.53515…
GO:0051540	metal cluster binding	molecular_function	0.0055315	0.21687	41	3661	327	43818	Cluster-25082.0,Cluster-25154.0,Cluster-28704.37656,Cluster-27704.0,Cluster-26537.0,Cluster-28704.30249,Cluster-28704.52824,Cluster-28704.13462,Cluster-28704.43734,Cluster-28817.0,Cluster-28704.8486,Cluster-22754.0,Cluster-28188.0,Cluster-20943.0,Cluster-23542.0,Cluster-28704.36337,Cluster-28704.13189,Cluster-28704.63490,Cluster-28704.62339,Cluster-28704.42359,Cluster-21803.0,Cluster-17465.0,Clus…
GO:0030312	external encapsulating structure	cellular_component	0.0055408	0.21687	35	3661	252	43818	Cluster-16868.0,Cluster-28704.14439,Cluster-28704.7890,Cluster-28264.0,Cluster-28704.56706,Cluster-28704.4845,Cluster-28704.40256,Cluster-28704.50634,Cluster-29179.0,Cluster-28704.26904,Cluster-28704.5070,Cluster-28704.50635,Cluster-28704.15854,Cluster-29625.0,Cluster-28704.54295,Cluster-28704.8916,Cluster-5386.0,Cluster-28704.47963,Cluster-16849.0,Cluster-28704.44872,Cluster-21893.0,Cluster-2610…
GO:0042816	vitamin B6 metabolic process	biological_process	0.0056627	0.21751	10	3661	47	43818	Cluster-18410.0,Cluster-27452.0,Cluster-28704.12912,Cluster-25861.0,Cluster-27221.0,Cluster-28443.0,Cluster-23389.0,Cluster-28704.21337,Cluster-28704.18916,Cluster-19574.0
GO:0042819	vitamin B6 biosynthetic process	biological_process	0.0056627	0.21751	10	3661	47	43818	Cluster-25861.0,Cluster-28704.12912,Cluster-27452.0,Cluster-18410.0,Cluster-19574.0,Cluster-28704.18916,Cluster-28704.21337,Cluster-28443.0,Cluster-23389.0,Cluster-27221.0
GO:0071840	cellular component organization or biogenesis	biological_process	0.0056873	0.21751	460	3661	5067	43818	Cluster-29307.0,Cluster-28704.62142,Cluster-21809.0,Cluster-28704.38077,Cluster-28704.1899,Cluster-21754.0,Cluster-28704.9509,Cluster-22958.0,Cluster-28704.25936,Cluster-28704.4661,Cluster-16988.0,Cluster-23062.0,Cluster-28136.0,Cluster-18040.1,Cluster-28704.12432,Cluster-27301.0,Cluster-28704.4866,Cluster-28704.7692,Cluster-28704.22650,Cluster-26100.0,Cluster-28945.0,Cluster-29252.1,Cluster-2974…
GO:0051246	regulation of protein metabolic process	biological_process	0.0059695	0.22595	81	3661	694	43818	Cluster-28704.31246,Cluster-28704.4622,Cluster-14809.0,Cluster-19556.0,Cluster-28704.18209,Cluster-28704.41168,Cluster-28704.6389,Cluster-28704.26945,Cluster-26323.0,Cluster-28704.4788,Cluster-24110.0,Cluster-28704.61199,Cluster-28704.36787,Cluster-20881.0,Cluster-28704.64376,Cluster-28704.11921,Cluster-28704.42685,Cluster-28704.5665,Cluster-28704.14039,Cluster-29378.0,Cluster-28704.61214,Cluster…
GO:0072330	monocarboxylic acid biosynthetic process	biological_process	0.0059983	0.22595	53	3661	426	43818	Cluster-26984.0,Cluster-19996.0,Cluster-28704.52726,Cluster-28704.3297,Cluster-28704.34023,Cluster-28704.41561,Cluster-20999.0,Cluster-28440.1,Cluster-28704.46834,Cluster-28704.54295,Cluster-28704.9082,Cluster-28704.38696,Cluster-23239.0,Cluster-28704.42943,Cluster-28704.28181,Cluster-27462.0,Cluster-27674.0,Cluster-28704.58667,Cluster-28361.0,Cluster-28880.0,Cluster-28704.63490,Cluster-28704.248…
GO:0019362	pyridine nucleotide metabolic process	biological_process	0.0062292	0.2329	51	3661	429	43818	Cluster-28704.35678,Cluster-28704.42943,Cluster-28704.35676,Cluster-26883.0,Cluster-28704.4696,Cluster-28704.44104,Cluster-21321.0,Cluster-28704.41153,Cluster-28704.4791,Cluster-28704.1068,Cluster-23523.0,Cluster-28704.37921,Cluster-23632.0,Cluster-28704.34023,Cluster-25328.0,Cluster-28440.1,Cluster-28704.41561,Cluster-29301.0,Cluster-27361.0,Cluster-19706.0,Cluster-28704.56373,Cluster-16793.1,Cl…
GO:0006020	inositol metabolic process	biological_process	0.0062903	0.23344	13	3661	77	43818	Cluster-27361.0,Cluster-28704.11691,Cluster-20171.0,Cluster-28704.35676,Cluster-28704.35674,Cluster-28704.11690,Cluster-17964.0,Cluster-29690.0,Cluster-28704.37921,Cluster-28704.35678,Cluster-17212.2,Cluster-28704.35673,Cluster-28704.35675
GO:0044282	small molecule catabolic process	biological_process	0.0063375	0.23346	45	3661	347	43818	Cluster-20887.0,Cluster-28704.27711,Cluster-28704.18617,Cluster-28704.43294,Cluster-23012.0,Cluster-28924.0,Cluster-27873.0,Cluster-28704.11691,Cluster-28704.26469,Cluster-26091.0,Cluster-28704.47470,Cluster-18016.0,Cluster-28704.24779,Cluster-24031.0,Cluster-27936.0,Cluster-21216.0,Cluster-28704.67262,Cluster-28704.40490,Cluster-28704.15048,Cluster-25915.0,Cluster-20452.0,Cluster-28704.43037,Clu…
GO:0016671	oxidoreductase activity, acting on a sulfur group of donors, disulfide as acceptor	molecular_function	0.0064017	0.23411	9	3661	47	43818	Cluster-28704.41571,Cluster-22192.0,Cluster-16976.0,Cluster-25709.0,Cluster-20922.0,Cluster-17645.0,Cluster-28704.12182,Cluster-25494.0,Cluster-28704.2677
GO:0016627	oxidoreductase activity, acting on the CH-CH group of donors	molecular_function	0.006566	0.23838	48	3661	401	43818	Cluster-25405.0,Cluster-24074.0,Cluster-28714.0,Cluster-25538.0,Cluster-23571.0,Cluster-28704.10298,Cluster-29566.0,Cluster-17136.0,Cluster-24154.0,Cluster-3722.1,Cluster-28704.5682,Cluster-28704.16372,Cluster-16944.0,Cluster-28704.2226,Cluster-28704.34023,Cluster-22141.0,Cluster-29456.9,Cluster-28704.44784,Cluster-28704.40500,Cluster-24031.0,Cluster-25082.0,Cluster-3025.5,Cluster-18016.0,Cluster…
GO:0044271	cellular nitrogen compound biosynthetic process	biological_process	0.0068043	0.24525	698	3661	7748	43818	Cluster-28900.0,Cluster-27406.0,Cluster-28704.30382,Cluster-28704.37166,Cluster-28361.0,Cluster-28704.15689,Cluster-28704.46238,Cluster-28704.18031,Cluster-17936.0,Cluster-28704.7608,Cluster-28704.19943,Cluster-17782.0,Cluster-28704.34330,Cluster-28704.26000,Cluster-28704.4835,Cluster-26711.0,Cluster-28704.57134,Cluster-28704.37915,Cluster-24633.0,Cluster-24270.0,Cluster-21142.1,Cluster-28704.268…
GO:0016758	transferase activity, transferring hexosyl groups	molecular_function	0.0068555	0.24533	81	3661	665	43818	Cluster-28704.38027,Cluster-28704.34254,Cluster-28704.45981,Cluster-28704.53924,Cluster-26715.0,Cluster-28704.19376,Cluster-28704.12908,Cluster-28704.64193,Cluster-28704.51861,Cluster-28704.299,Cluster-28704.34191,Cluster-28704.58926,Cluster-20303.3,Cluster-28704.42482,Cluster-28704.33987,Cluster-28704.39172,Cluster-28704.38820,Cluster-28704.43099,Cluster-28704.16147,Cluster-28704.7262,Cluster-28…
GO:0032787	monocarboxylic acid metabolic process	biological_process	0.0069986	0.24867	132	3661	1248	43818	Cluster-29456.9,Cluster-25328.0,Cluster-18751.0,Cluster-28704.26894,Cluster-28704.38696,Cluster-27462.0,Cluster-28361.0,Cluster-28880.0,Cluster-28704.1068,Cluster-28704.41153,Cluster-28704.4791,Cluster-28704.63490,Cluster-29690.0,Cluster-21102.0,Cluster-28704.31633,Cluster-28704.2619,Cluster-5393.2,Cluster-20452.0,Cluster-28704.43037,Cluster-28704.22389,Cluster-28704.13417,Cluster-28704.27711,Clu…
GO:0016714	oxidoreductase activity, acting on paired donors, with incorporation or reduction of molecular oxygen, reduced pteridine as one donor, and incorporation of one atom of oxygen	molecular_function	0.0071719	0.25304	3	3661	5	43818	Cluster-26575.0,Cluster-28704.15044,Cluster-20472.0
GO:0071704	organic substance metabolic process	biological_process	0.0073689	0.25817	1772	3661	19803	43818	Cluster-28710.0,Cluster-28429.2,Cluster-28704.18267,Cluster-28704.11058,Cluster-28704.47496,Cluster-28704.18721,Cluster-28704.3039,Cluster-28704.33240,Cluster-17339.0,Cluster-28404.0,Cluster-28704.10267,Cluster-20075.0,Cluster-28704.9148,Cluster-19864.0,Cluster-28704.45274,Cluster-28704.29706,Cluster-29198.0,Cluster-28704.34605,Cluster-28704.39238,Cluster-22435.0,Cluster-21134.0,Cluster-28704.318…
GO:0009066	aspartate family amino acid metabolic process	biological_process	0.0075607	0.26305	62	3661	538	43818	Cluster-28429.2,Cluster-28704.65459,Cluster-28704.8736,Cluster-25538.0,Cluster-28704.21120,Cluster-28704.15689,Cluster-28704.11696,Cluster-28704.60121,Cluster-28704.41091,Cluster-21321.0,Cluster-27386.0,Cluster-28704.27575,Cluster-25122.0,Cluster-28704.42579,Cluster-28704.42943,Cluster-28441.0,Cluster-27674.0,Cluster-28704.33240,Cluster-28704.5061,Cluster-19458.0,Cluster-28704.2226,Cluster-28704.…
GO:1901565	organonitrogen compound catabolic process	biological_process	0.0076741	0.26515	58	3661	468	43818	Cluster-28704.56235,Cluster-28704.65,Cluster-28704.34023,Cluster-28704.3297,Cluster-18751.0,Cluster-23539.0,Cluster-28704.41561,Cluster-19458.0,Cluster-28704.18618,Cluster-28704.11475,Cluster-28704.9082,Cluster-22868.0,Cluster-28704.16649,Cluster-28704.42943,Cluster-28704.63512,Cluster-27674.0,Cluster-28363.0,Cluster-28704.9826,Cluster-28704.8736,Cluster-26096.0,Cluster-28704.38551,Cluster-27285.…
GO:0006568	tryptophan metabolic process	biological_process	0.0078249	0.26669	47	3661	393	43818	Cluster-27674.0,Cluster-19151.0,Cluster-28704.42943,Cluster-22175.0,Cluster-19693.0,Cluster-25122.0,Cluster-28704.61839,Cluster-21321.0,Cluster-29332.0,Cluster-28704.18031,Cluster-17602.0,Cluster-20729.0,Cluster-28704.40500,Cluster-23632.0,Cluster-28704.41561,Cluster-18751.0,Cluster-28704.3297,Cluster-28704.34023,Cluster-22440.0,Cluster-23886.0,Cluster-22868.0,Cluster-28704.9082,Cluster-18410.0,C…
GO:0006586	indolalkylamine metabolic process	biological_process	0.0078249	0.26669	47	3661	393	43818	Cluster-28704.27711,Cluster-18410.0,Cluster-20887.0,Cluster-28704.12912,Cluster-28704.43294,Cluster-24583.0,Cluster-27873.0,Cluster-28924.0,Cluster-23012.0,Cluster-24031.0,Cluster-28704.47470,Cluster-28704.10451,Cluster-18016.0,Cluster-28704.26469,Cluster-19574.0,Cluster-21216.0,Cluster-28704.38907,Cluster-27936.0,Cluster-28704.15104,Cluster-20204.0,Cluster-29696.0,Cluster-28704.43037,Cluster-287…
GO:0008113	peptide-methionine (S)-S-oxide reductase activity	molecular_function	0.0078894	0.26707	5	3661	18	43818	Cluster-25709.0,Cluster-28704.2677,Cluster-25494.0,Cluster-22192.0,Cluster-28704.41571
GO:0005342	organic acid transmembrane transporter activity	molecular_function	0.0082581	0.27582	18	3661	118	43818	Cluster-19555.0,Cluster-28208.0,Cluster-19594.0,Cluster-28704.55237,Cluster-28704.32672,Cluster-28704.50282,Cluster-28704.8001,Cluster-25059.0,Cluster-28704.39734,Cluster-28704.25906,Cluster-28704.23494,Cluster-28704.7211,Cluster-28704.31266,Cluster-28671.0,Cluster-22560.0,Cluster-28704.46274,Cluster-15157.1,Cluster-28704.36405
GO:0046943	carboxylic acid transmembrane transporter activity	molecular_function	0.0082581	0.27582	18	3661	118	43818	Cluster-28704.31266,Cluster-28671.0,Cluster-28704.23494,Cluster-28704.7211,Cluster-15157.1,Cluster-28704.36405,Cluster-28704.46274,Cluster-22560.0,Cluster-28704.25906,Cluster-28704.39734,Cluster-28704.8001,Cluster-28704.50282,Cluster-28704.32672,Cluster-25059.0,Cluster-19555.0,Cluster-28208.0,Cluster-19594.0,Cluster-28704.55237
GO:0046496	nicotinamide nucleotide metabolic process	biological_process	0.0084613	0.28001	50	3661	426	43818	Cluster-28704.4791,Cluster-28704.41153,Cluster-28704.1068,Cluster-21321.0,Cluster-26883.0,Cluster-28704.4696,Cluster-28704.35676,Cluster-28704.42943,Cluster-28704.35678,Cluster-19706.0,Cluster-27361.0,Cluster-28704.56373,Cluster-29301.0,Cluster-28440.1,Cluster-28704.41561,Cluster-28704.34023,Cluster-25328.0,Cluster-23523.0,Cluster-23632.0,Cluster-28704.37921,Cluster-18016.0,Cluster-28704.44319,Cl…
GO:0006687	glycosphingolipid metabolic process	biological_process	0.0084952	0.28001	17	3661	98	43818	Cluster-28704.4967,Cluster-28704.14781,Cluster-28363.0,Cluster-28704.44663,Cluster-28704.38803,Cluster-28704.39987,Cluster-28704.44664,Cluster-28704.5354,Cluster-28704.11475,Cluster-28704.10374,Cluster-28704.44453,Cluster-28704.45765,Cluster-28704.52466,Cluster-28456.0,Cluster-28704.41663,Cluster-28704.2388,Cluster-28704.48731
GO:0009072	aromatic amino acid family metabolic process	biological_process	0.0085928	0.28137	54	3661	454	43818	Cluster-28704.40500,Cluster-23632.0,Cluster-17602.0,Cluster-20729.0,Cluster-28704.3297,Cluster-28704.34023,Cluster-18751.0,Cluster-28704.41561,Cluster-28704.52204,Cluster-26575.0,Cluster-22868.0,Cluster-23886.0,Cluster-28704.9082,Cluster-22440.0,Cluster-28704.42943,Cluster-19151.0,Cluster-27674.0,Cluster-28704.8736,Cluster-19693.0,Cluster-22175.0,Cluster-29332.0,Cluster-28704.18031,Cluster-21321.…
GO:0071705	nitrogen compound transport	biological_process	0.0087331	0.28411	46	3661	353	43818	Cluster-28704.53492,Cluster-28704.50282,Cluster-28704.56033,Cluster-25860.0,Cluster-28704.40874,Cluster-22502.0,Cluster-28704.15032,Cluster-28704.34471,Cluster-28704.31266,Cluster-28704.6868,Cluster-22560.0,Cluster-15157.1,Cluster-28704.46274,Cluster-28704.39734,Cluster-28704.17836,Cluster-28704.34598,Cluster-28704.8475,Cluster-28704.25906,Cluster-28704.63186,Cluster-28704.41501,Cluster-28704.111…
GO:0008514	organic anion transmembrane transporter activity	molecular_function	0.0088172	0.285	20	3661	133	43818	Cluster-28208.0,Cluster-19594.0,Cluster-28704.55237,Cluster-19555.0,Cluster-28704.26935,Cluster-25059.0,Cluster-28704.8001,Cluster-28704.50282,Cluster-28704.32672,Cluster-28704.25906,Cluster-28704.39734,Cluster-28704.393,Cluster-28704.36405,Cluster-15157.1,Cluster-28704.46274,Cluster-22560.0,Cluster-28704.31266,Cluster-28671.0,Cluster-28704.23494,Cluster-28704.7211
GO:0007268	synaptic transmission	biological_process	0.0094633	0.30202	15	3661	81	43818	Cluster-28704.16548,Cluster-28704.12374,Cluster-28704.12375,Cluster-28704.12380,Cluster-15643.0,Cluster-28704.52007,Cluster-28704.24926,Cluster-28704.393,Cluster-28704.43352,Cluster-28704.16551,Cluster-23022.0,Cluster-28704.48962,Cluster-17009.0,Cluster-28704.34191,Cluster-28704.40307
GO:0044711	single-organism biosynthetic process	biological_process	0.0094783	0.30202	323	3661	3354	43818	Cluster-28704.13908,Cluster-23275.0,Cluster-28704.2619,Cluster-28704.44108,Cluster-28704.9541,Cluster-21102.0,Cluster-28704.56601,Cluster-28704.23092,Cluster-28704.8123,Cluster-28704.38907,Cluster-28704.40331,Cluster-28704.18916,Cluster-25082.0,Cluster-28704.21337,Cluster-28704.35486,Cluster-29294.0,Cluster-28704.28442,Cluster-21263.0,Cluster-11400.0,Cluster-28704.13417,Cluster-25587.0,Cluster-28…
GO:0006665	sphingolipid metabolic process	biological_process	0.0095249	0.30202	19	3661	115	43818	Cluster-28704.48731,Cluster-28704.2388,Cluster-28704.41663,Cluster-28456.0,Cluster-28704.52466,Cluster-28704.44453,Cluster-28704.45765,Cluster-28704.10374,Cluster-20339.0,Cluster-28704.11475,Cluster-28704.5354,Cluster-28704.39987,Cluster-28704.44664,Cluster-28704.38803,Cluster-28704.44663,Cluster-28704.43195,Cluster-28363.0,Cluster-28704.14781,Cluster-28704.4967
GO:0044249	cellular biosynthetic process	biological_process	0.0096018	0.30255	901	3661	10076	43818	Cluster-28704.39931,Cluster-20603.0,Cluster-12609.1,Cluster-21809.0,Cluster-9352.1,Cluster-28704.28950,Cluster-16988.0,Cluster-19718.0,Cluster-28704.18404,Cluster-21680.0,Cluster-28945.0,Cluster-28704.27748,Cluster-24540.0,Cluster-28704.10579,Cluster-28704.2494,Cluster-27301.0,Cluster-17212.2,Cluster-27648.0,Cluster-21182.0,Cluster-28704.13160,Cluster-23062.0,Cluster-18040.1,Cluster-28704.43920,C…
GO:0043228	non-membrane-bounded organelle	cellular_component	0.010112	0.31662	384	3661	4261	43818	Cluster-20604.0,Cluster-26809.0,Cluster-28704.2611,Cluster-28745.0,Cluster-28922.1,Cluster-21504.0,Cluster-28704.68615,Cluster-21072.0,Cluster-28704.14108,Cluster-25850.0,Cluster-28704.67420,Cluster-28704.4675,Cluster-28192.0,Cluster-28704.27823,Cluster-28704.18424,Cluster-28704.9535,Cluster-28704.51957,Cluster-28704.29452,Cluster-28704.61988,Cluster-20119.0,Cluster-28704.9871,Cluster-28704.18426…
GO:0008610	lipid biosynthetic process	biological_process	0.010377	0.3229	110	3661	999	43818	Cluster-28704.53245,Cluster-28704.29027,Cluster-28704.37689,Cluster-28704.13538,Cluster-28704.22312,Cluster-28704.15048,Cluster-28704.23999,Cluster-28704.41663,Cluster-28704.36022,Cluster-27936.0,Cluster-24963.0,Cluster-28704.3640,Cluster-28704.44664,Cluster-21680.0,Cluster-28704.45296,Cluster-19718.0,Cluster-28704.36021,Cluster-22421.0,Cluster-28704.42351,Cluster-19997.0,Cluster-28704.1811,Clust…
GO:0016054	organic acid catabolic process	biological_process	0.010528	0.3236	42	3661	329	43818	Cluster-28704.56235,Cluster-18751.0,Cluster-28704.3297,Cluster-28704.34023,Cluster-28704.41561,Cluster-19458.0,Cluster-28704.18618,Cluster-22868.0,Cluster-28704.9082,Cluster-28704.42943,Cluster-27674.0,Cluster-28704.15303,Cluster-28704.8736,Cluster-20471.0,Cluster-27386.0,Cluster-21321.0,Cluster-28704.27575,Cluster-25122.0,Cluster-21216.0,Cluster-27936.0,Cluster-28704.15048,Cluster-25915.0,Cluste…
GO:0046395	carboxylic acid catabolic process	biological_process	0.010528	0.3236	42	3661	329	43818	Cluster-28704.18618,Cluster-19458.0,Cluster-22868.0,Cluster-28704.9082,Cluster-28704.56235,Cluster-28704.41561,Cluster-28704.3297,Cluster-28704.34023,Cluster-18751.0,Cluster-28704.8736,Cluster-25122.0,Cluster-28704.27575,Cluster-21321.0,Cluster-27386.0,Cluster-20471.0,Cluster-27674.0,Cluster-28704.42943,Cluster-28704.15303,Cluster-28704.43037,Cluster-20452.0,Cluster-18040.0,Cluster-21680.0,Cluste…
GO:0051186	cofactor metabolic process	biological_process	0.010956	0.33276	142	3661	1377	43818	Cluster-28704.38950,Cluster-28704.22563,Cluster-18410.0,Cluster-28704.12912,Cluster-28704.20465,Cluster-28704.68010,Cluster-28704.5295,Cluster-24031.0,Cluster-28704.44319,Cluster-25561.0,Cluster-21216.0,Cluster-27811.0,Cluster-25915.0,Cluster-28704.28158,Cluster-25507.1,Cluster-28704.34473,Cluster-28704.35943,Cluster-28704.37324,Cluster-28704.39731,Cluster-28704.6500,Cluster-29696.0,Cluster-16626…
GO:0042430	indole-containing compound metabolic process	biological_process	0.010974	0.33276	48	3661	408	43818	Cluster-22175.0,Cluster-19693.0,Cluster-28704.61839,Cluster-25122.0,Cluster-29332.0,Cluster-28704.18031,Cluster-21321.0,Cluster-27674.0,Cluster-28704.42943,Cluster-19151.0,Cluster-28704.46536,Cluster-22440.0,Cluster-22868.0,Cluster-23886.0,Cluster-28704.9082,Cluster-17602.0,Cluster-20729.0,Cluster-23632.0,Cluster-28704.40500,Cluster-28704.41561,Cluster-28704.34023,Cluster-28704.3297,Cluster-18751…
GO:0006633	fatty acid biosynthetic process	biological_process	0.011026	0.33276	42	3661	331	43818	Cluster-28704.63490,Cluster-21321.0,Cluster-25122.0,Cluster-28880.0,Cluster-28704.58667,Cluster-23239.0,Cluster-28704.42943,Cluster-27462.0,Cluster-27674.0,Cluster-28704.9082,Cluster-28704.38696,Cluster-28704.46834,Cluster-28704.52726,Cluster-28704.3297,Cluster-28704.34023,Cluster-28704.41561,Cluster-20999.0,Cluster-26984.0,Cluster-28704.21920,Cluster-24031.0,Cluster-28704.26469,Cluster-27430.0,C…
GO:0043232	intracellular non-membrane-bounded organelle	cellular_component	0.011237	0.33711	380	3661	4228	43818	Cluster-28704.4335,Cluster-28704.23416,Cluster-28704.3168,Cluster-28704.48186,Cluster-28704.66599,Cluster-28404.0,Cluster-28704.1739,Cluster-20869.0,Cluster-29198.0,Cluster-28704.18209,Cluster-28704.21819,Cluster-28704.39238,Cluster-22475.0,Cluster-22575.0,Cluster-21420.0,Cluster-24110.0,Cluster-28704.10808,Cluster-28704.7871,Cluster-27580.0,Cluster-21712.0,Cluster-28704.9241,Cluster-20939.1,Clus…
GO:0006694	steroid biosynthetic process	biological_process	0.011368	0.33854	36	3661	278	43818	Cluster-28704.36022,Cluster-28704.8123,Cluster-28704.29027,Cluster-28704.37689,Cluster-28704.56601,Cluster-28704.23999,Cluster-28704.3640,Cluster-21680.0,Cluster-28704.50141,Cluster-28704.36021,Cluster-28704.13417,Cluster-24470.0,Cluster-28704.913,Cluster-28704.35486,Cluster-11400.0,Cluster-28704.36667,Cluster-28704.59080,Cluster-27873.0,Cluster-28704.65387,Cluster-28704.26469,Cluster-28704.5631,…
GO:0006118	obsolete electron transport	biological_process	0.01142	0.33854	77	3661	719	43818	Cluster-28704.57222,Cluster-28704.36433,Cluster-16587.0,Cluster-23748.0,Cluster-20702.0,Cluster-22897.0,Cluster-28704.8736,Cluster-28704.42085,Cluster-17465.0,Cluster-28277.0,Cluster-28704.43510,Cluster-28704.36846,Cluster-19458.0,Cluster-18833.0,Cluster-19205.0,Cluster-29439.0,Cluster-3722.1,Cluster-25587.0,Cluster-28704.13462,Cluster-18685.0,Cluster-29264.1,Cluster-26537.0,Cluster-28704.26111,C…
GO:0016053	organic acid biosynthetic process	biological_process	0.011758	0.34449	113	3661	1080	43818	Cluster-28704.53245,Cluster-28704.4762,Cluster-20204.0,Cluster-28704.13538,Cluster-16633.0,Cluster-28704.23999,Cluster-27936.0,Cluster-9352.1,Cluster-20797.0,Cluster-28704.59305,Cluster-28704.36337,Cluster-24963.0,Cluster-21680.0,Cluster-28704.47684,Cluster-19718.0,Cluster-28704.38226,Cluster-29381.0,Cluster-28704.43294,Cluster-25919.0,Cluster-28704.58205,Cluster-20887.0,Cluster-18016.0,Cluster-2…
GO:0046394	carboxylic acid biosynthetic process	biological_process	0.011758	0.34449	113	3661	1080	43818	Cluster-28704.43037,Cluster-29696.0,Cluster-5393.2,Cluster-16626.0,Cluster-28704.2619,Cluster-19594.0,Cluster-21216.0,Cluster-28704.15410,Cluster-23924.0,Cluster-28704.38907,Cluster-21102.0,Cluster-10818.2,Cluster-26300.0,Cluster-19954.0,Cluster-28704.39731,Cluster-28966.0,Cluster-24031.0,Cluster-28704.63428,Cluster-28704.4614,Cluster-28704.47470,Cluster-3025.5,Cluster-29542.0,Cluster-28704.38950…
GO:0008131	primary amine oxidase activity	molecular_function	0.011922	0.34725	7	3661	32	43818	Cluster-28704.27109,Cluster-28704.67940,Cluster-28704.45145,Cluster-28704.52416,Cluster-28704.26225,Cluster-28195.0,Cluster-28704.45144
GO:0040007	growth	biological_process	0.012301	0.35622	20	3661	131	43818	Cluster-28704.62877,Cluster-28704.55141,Cluster-28704.913,Cluster-27005.0,Cluster-28704.70098,Cluster-25723.0,Cluster-28704.47627,Cluster-28704.63802,Cluster-28704.5178,Cluster-23022.0,Cluster-28704.46166,Cluster-29754.0,Cluster-28704.45383,Cluster-28704.21886,Cluster-28704.63819,Cluster-28704.14824,Cluster-17440.0,Cluster-28704.33901,Cluster-28704.45168,Cluster-28704.8478
GO:0008202	steroid metabolic process	biological_process	0.012496	0.35828	36	3661	280	43818	Cluster-28704.36022,Cluster-28704.8123,Cluster-28704.56601,Cluster-28704.23999,Cluster-28704.37689,Cluster-28704.29027,Cluster-28704.36021,Cluster-28704.3640,Cluster-21680.0,Cluster-28704.50141,Cluster-24470.0,Cluster-28704.913,Cluster-28704.13417,Cluster-11400.0,Cluster-28704.36667,Cluster-28704.35486,Cluster-27873.0,Cluster-28704.65387,Cluster-28704.59080,Cluster-28704.26469,Cluster-21264.0,Clu…
GO:0007267	cell-cell signaling	biological_process	0.012515	0.35828	15	3661	84	43818	Cluster-28704.40307,Cluster-28704.34191,Cluster-28704.48962,Cluster-17009.0,Cluster-23022.0,Cluster-28704.16551,Cluster-28704.393,Cluster-28704.43352,Cluster-28704.52007,Cluster-28704.24926,Cluster-15643.0,Cluster-28704.12375,Cluster-28704.12374,Cluster-28704.12380,Cluster-28704.16548
GO:0006629	lipid metabolic process	biological_process	0.012807	0.36304	178	3661	1692	43818	Cluster-18566.0,Cluster-28704.56369,Cluster-28704.32328,Cluster-23996.0,Cluster-28704.22413,Cluster-24031.0,Cluster-28704.26111,Cluster-28704.14284,Cluster-28704.47470,Cluster-26300.0,Cluster-25915.0,Cluster-28704.24831,Cluster-28704.30633,Cluster-28704.44453,Cluster-21216.0,Cluster-28704.15049,Cluster-21507.0,Cluster-29579.0,Cluster-28704.39987,Cluster-28704.14411,Cluster-28704.17207,Cluster-287…
GO:0044723	single-organism carbohydrate metabolic process	biological_process	0.012826	0.36304	142	3661	1339	43818	Cluster-28704.40118,Cluster-20171.0,Cluster-28704.43099,Cluster-823.4,Cluster-28704.37921,Cluster-28704.58926,Cluster-21321.0,Cluster-28704.299,Cluster-28704.8736,Cluster-26715.0,Cluster-28704.30573,Cluster-28704.38027,Cluster-28704.42943,Cluster-28704.16754,Cluster-28704.39987,Cluster-28704.4531,Cluster-29696.0,Cluster-28704.6500,Cluster-28704.35943,Cluster-28704.37324,Cluster-28704.2518,Cluster…
GO:0006549	isoleucine metabolic process	biological_process	0.013061	0.36557	28	3661	212	43818	Cluster-28704.43294,Cluster-20887.0,Cluster-27674.0,Cluster-28704.18617,Cluster-28704.42943,Cluster-28704.26469,Cluster-18016.0,Cluster-25122.0,Cluster-28704.47470,Cluster-24031.0,Cluster-21321.0,Cluster-23012.0,Cluster-28924.0,Cluster-27873.0,Cluster-28704.41561,Cluster-28440.1,Cluster-28704.15048,Cluster-28704.34023,Cluster-28704.3297,Cluster-19996.0,Cluster-27936.0,Cluster-28704.15410,Cluster-…
GO:0006573	valine metabolic process	biological_process	0.013061	0.36557	28	3661	212	43818	Cluster-28440.1,Cluster-28704.41561,Cluster-28704.34023,Cluster-28704.3297,Cluster-28704.15048,Cluster-27936.0,Cluster-19996.0,Cluster-28704.15410,Cluster-21216.0,Cluster-21680.0,Cluster-28704.15049,Cluster-28704.9082,Cluster-28704.18618,Cluster-28704.43037,Cluster-28704.43294,Cluster-27674.0,Cluster-20887.0,Cluster-28704.42943,Cluster-28704.18617,Cluster-25122.0,Cluster-28704.47470,Cluster-18016…
GO:0051274	beta-glucan biosynthetic process	biological_process	0.013854	0.38379	18	3661	113	43818	Cluster-28704.46228,Cluster-28704.39280,Cluster-28704.30864,Cluster-26372.7,Cluster-28704.42490,Cluster-28704.43099,Cluster-28704.42482,Cluster-28704.40330,Cluster-28704.2518,Cluster-28704.64193,Cluster-28704.58926,Cluster-28704.40331,Cluster-28704.38027,Cluster-28704.42481,Cluster-28704.40930,Cluster-28704.51846,Cluster-28704.16754,Cluster-28704.34600
GO:0072525	pyridine-containing compound biosynthetic process	biological_process	0.013865	0.38379	13	3661	76	43818	Cluster-18410.0,Cluster-27452.0,Cluster-25861.0,Cluster-28704.64668,Cluster-28704.12912,Cluster-23389.0,Cluster-28443.0,Cluster-28704.21337,Cluster-28704.64667,Cluster-27221.0,Cluster-28704.18916,Cluster-28704.56373,Cluster-19574.0
GO:0003743	translation initiation factor activity	molecular_function	0.014336	0.39462	28	3661	217	43818	Cluster-26323.0,Cluster-28704.64817,Cluster-24110.0,Cluster-19053.0,Cluster-23706.0,Cluster-28704.61071,Cluster-28704.27823,Cluster-28704.13894,Cluster-14809.0,Cluster-28704.43759,Cluster-28255.0,Cluster-28704.41168,Cluster-25134.0,Cluster-19058.0,Cluster-28704.8411,Cluster-23757.0,Cluster-28900.0,Cluster-22670.0,Cluster-28704.2637,Cluster-17529.0,Cluster-28704.66599,Cluster-21246.0,Cluster-21830…
GO:0004421	hydroxymethylglutaryl-CoA synthase activity	molecular_function	0.014955	0.4051	4	3661	11	43818	Cluster-28704.15048,Cluster-28704.15049,Cluster-28704.18618,Cluster-28704.18617
GO:0046950	cellular ketone body metabolic process	biological_process	0.014955	0.4051	4	3661	11	43818	Cluster-28704.18618,Cluster-28704.18617,Cluster-28704.15049,Cluster-28704.15048
GO:0045182	translation regulator activity	molecular_function	0.01515	0.4051	23	3661	136	43818	Cluster-28704.4622,Cluster-28704.69441,Cluster-28704.9961,Cluster-28704.33272,Cluster-28704.31246,Cluster-28704.9968,Cluster-28704.61988,Cluster-28704.20947,Cluster-28704.26945,Cluster-28704.43921,Cluster-28704.61199,Cluster-28704.35804,Cluster-28704.40898,Cluster-28704.64376,Cluster-28704.38858,Cluster-28704.62900,Cluster-28704.14039,Cluster-28704.36851,Cluster-28704.63802,Cluster-27648.0,Cluste…
GO:0051537	2 iron, 2 sulfur cluster binding	molecular_function	0.015197	0.4051	15	3661	98	43818	Cluster-28704.37656,Cluster-18833.0,Cluster-17465.0,Cluster-21803.0,Cluster-25082.0,Cluster-28704.63490,Cluster-28704.62339,Cluster-28704.43734,Cluster-28549.1,Cluster-28692.0,Cluster-21495.0,Cluster-23542.0,Cluster-28704.44216,Cluster-20702.0,Cluster-28704.53515
GO:0016426	tRNA (adenine) methyltransferase activity	molecular_function	0.015232	0.4051	6	3661	25	43818	Cluster-28704.41164,Cluster-25508.0,Cluster-28704.38748,Cluster-12617.1,Cluster-28704.8736,Cluster-18429.0
GO:0016429	tRNA (adenine-N1-)-methyltransferase activity	molecular_function	0.015232	0.4051	6	3661	25	43818	Cluster-28704.41164,Cluster-25508.0,Cluster-18429.0,Cluster-28704.38748,Cluster-12617.1,Cluster-28704.8736
GO:0051539	4 iron, 4 sulfur cluster binding	molecular_function	0.015518	0.4051	10	3661	48	43818	Cluster-28702.0,Cluster-28704.13189,Cluster-27704.0,Cluster-28704.37656,Cluster-23606.0,Cluster-24805.0,Cluster-28704.30249,Cluster-24360.0,Cluster-28704.36337,Cluster-24500.0
GO:0030545	receptor regulator activity	molecular_function	0.01568	0.4051	5	3661	15	43818	Cluster-28704.34191,Cluster-17009.0,Cluster-15643.0,Cluster-28704.48962,Cluster-23022.0
GO:0030547	receptor inhibitor activity	molecular_function	0.01568	0.4051	5	3661	15	43818	Cluster-28704.34191,Cluster-15643.0,Cluster-28704.48962,Cluster-17009.0,Cluster-23022.0
GO:0030548	acetylcholine receptor regulator activity	molecular_function	0.01568	0.4051	5	3661	15	43818	Cluster-23022.0,Cluster-17009.0,Cluster-15643.0,Cluster-28704.48962,Cluster-28704.34191
GO:0030550	acetylcholine receptor inhibitor activity	molecular_function	0.01568	0.4051	5	3661	15	43818	Cluster-28704.34191,Cluster-17009.0,Cluster-15643.0,Cluster-28704.48962,Cluster-23022.0
GO:0009987	cellular process	biological_process	0.015985	0.4051	2154	3661	24479	43818	Cluster-28704.54757,Cluster-28704.49203,Cluster-26326.0,Cluster-28704.15608,Cluster-28704.43757,Cluster-28704.29295,Cluster-28704.14530,Cluster-28704.24764,Cluster-28704.14289,Cluster-28704.36822,Cluster-28440.1,Cluster-28704.27712,Cluster-28704.52738,Cluster-28704.3850,Cluster-28704.27696,Cluster-28704.31246,Cluster-28704.2741,Cluster-22649.0,Cluster-28704.16372,Cluster-28704.22856,Cluster-28704…
GO:0016759	cellulose synthase activity	molecular_function	0.016065	0.4051	12	3661	67	43818	Cluster-28704.46228,Cluster-28704.64193,Cluster-28704.42490,Cluster-28704.30864,Cluster-28704.58926,Cluster-28704.42482,Cluster-28704.40930,Cluster-28704.51846,Cluster-28704.42481,Cluster-28704.38027,Cluster-28704.43099,Cluster-28704.2518
GO:0016760	cellulose synthase (UDP-forming) activity	molecular_function	0.016065	0.4051	12	3661	67	43818	Cluster-28704.2518,Cluster-28704.42482,Cluster-28704.40930,Cluster-28704.51846,Cluster-28704.42481,Cluster-28704.38027,Cluster-28704.43099,Cluster-28704.42490,Cluster-28704.30864,Cluster-28704.58926,Cluster-28704.64193,Cluster-28704.46228
GO:0006026	aminoglycan catabolic process	biological_process	0.016149	0.4051	12	3661	64	43818	Cluster-17475.0,Cluster-28704.5354,Cluster-28704.11475,Cluster-28704.16649,Cluster-28704.39987,Cluster-28704.57802,Cluster-28704.20354,Cluster-28704.2388,Cluster-28704.21620,Cluster-28704.14781,Cluster-28363.0,Cluster-28704.9826
GO:0009085	lysine biosynthetic process	biological_process	0.016172	0.4051	9	3661	49	43818	Cluster-16633.0,Cluster-28704.58205,Cluster-28704.23999,Cluster-21263.0,Cluster-25538.0,Cluster-28704.2226,Cluster-28704.60121,Cluster-16944.0,Cluster-3025.5
GO:0009089	lysine biosynthetic process via diaminopimelate	biological_process	0.016172	0.4051	9	3661	49	43818	Cluster-28704.23999,Cluster-21263.0,Cluster-16633.0,Cluster-28704.58205,Cluster-25538.0,Cluster-28704.2226,Cluster-3025.5,Cluster-28704.60121,Cluster-16944.0
GO:0046451	diaminopimelate metabolic process	biological_process	0.016172	0.4051	9	3661	49	43818	Cluster-16944.0,Cluster-28704.60121,Cluster-3025.5,Cluster-28704.2226,Cluster-25538.0,Cluster-28704.58205,Cluster-16633.0,Cluster-28704.23999,Cluster-21263.0
GO:0009055	electron carrier activity	molecular_function	0.016444	0.40988	60	3661	565	43818	Cluster-19458.0,Cluster-28704.17662,Cluster-28704.9663,Cluster-20824.0,Cluster-28704.17439,Cluster-28704.20223,Cluster-28704.43510,Cluster-28704.36846,Cluster-28704.47107,Cluster-28704.41504,Cluster-28704.4788,Cluster-26341.0,Cluster-28704.56885,Cluster-28704.38858,Cluster-22897.0,Cluster-28704.45874,Cluster-28704.68923,Cluster-28704.38894,Cluster-16618.0,Cluster-28277.0,Cluster-23294.0,Cluster-2…
GO:0016717	oxidoreductase activity, acting on paired donors, with oxidation of a pair of donors resulting in the reduction of molecular oxygen to two molecules of water	molecular_function	0.016778	0.41612	7	3661	29	43818	Cluster-28246.0,Cluster-18566.0,Cluster-17323.0,Cluster-28704.22413,Cluster-28704.32771,Cluster-20075.0,Cluster-28704.32774
GO:0005215	transporter activity	molecular_function	0.016903	0.41717	361	3661	3781	43818	Cluster-28704.40678,Cluster-19928.0,Cluster-28704.41041,Cluster-28704.4504,Cluster-28704.54858,Cluster-28704.56997,Cluster-18651.0,Cluster-28704.63010,Cluster-28704.51119,Cluster-28023.0,Cluster-25793.0,Cluster-28704.33678,Cluster-28704.39363,Cluster-28704.45859,Cluster-28704.35828,Cluster-28704.5862,Cluster-28704.2718,Cluster-28704.14923,Cluster-20015.0,Cluster-28704.67986,Cluster-28704.45588,Cl…
GO:0009250	glucan biosynthetic process	biological_process	0.017314	0.42521	20	3661	136	43818	Cluster-28704.39280,Cluster-24762.0,Cluster-28704.46228,Cluster-28704.42490,Cluster-26372.7,Cluster-28704.30864,Cluster-28704.40330,Cluster-28704.42482,Cluster-28704.43099,Cluster-28704.2518,Cluster-28704.64193,Cluster-28704.40331,Cluster-28704.58926,Cluster-28704.51846,Cluster-28704.16754,Cluster-28704.40930,Cluster-28704.42481,Cluster-28704.38027,Cluster-28704.14522,Cluster-28704.34600
GO:0016701	oxidoreductase activity, acting on single donors with incorporation of molecular oxygen	molecular_function	0.017479	0.42718	28	3661	222	43818	Cluster-28704.23444,Cluster-28704.39789,Cluster-23886.0,Cluster-19706.0,Cluster-17602.0,Cluster-23924.0,Cluster-20797.0,Cluster-19943.0,Cluster-23485.0,Cluster-28704.27712,Cluster-10818.2,Cluster-23539.0,Cluster-28704.60394,Cluster-28704.41383,Cluster-19954.0,Cluster-28704.11691,Cluster-13437.1,Cluster-28704.61391,Cluster-25405.0,Cluster-20471.0,Cluster-28704.41091,Cluster-19574.0,Cluster-23035.0…
GO:0009653	anatomical structure morphogenesis	biological_process	0.017977	0.43644	41	3661	323	43818	Cluster-28704.59524,Cluster-28704.7890,Cluster-28704.49010,Cluster-28704.44049,Cluster-28704.40556,Cluster-28704.18159,Cluster-4726.2,Cluster-28704.14963,Cluster-28704.21207,Cluster-28704.20683,Cluster-28704.4083,Cluster-19498.0,Cluster-28704.40176,Cluster-22768.0,Cluster-28704.69721,Cluster-28704.33482,Cluster-18479.0,Cluster-20339.0,Cluster-22502.0,Cluster-26304.9,Cluster-28704.20178,Cluster-27…
GO:1901135	carbohydrate derivative metabolic process	biological_process	0.018032	0.43644	234	3661	2447	43818	Cluster-29301.0,Cluster-28704.43937,Cluster-28704.50458,Cluster-24762.0,Cluster-28704.46228,Cluster-28704.11475,Cluster-27361.0,Cluster-25217.0,Cluster-23523.0,Cluster-26409.0,Cluster-28704.2211,Cluster-28704.27712,Cluster-28440.1,Cluster-26341.0,Cluster-28704.39139,Cluster-28704.45874,Cluster-28704.10926,Cluster-22471.0,Cluster-28704.64316,Cluster-28704.4967,Cluster-25401.0,Cluster-28704.57130,C…
GO:0046500	S-adenosylmethionine metabolic process	biological_process	0.018136	0.43683	14	3661	90	43818	Cluster-25508.0,Cluster-28704.65459,Cluster-28704.53588,Cluster-28704.8736,Cluster-28704.53586,Cluster-22182.0,Cluster-28704.11696,Cluster-18429.0,Cluster-28704.21120,Cluster-28704.14891,Cluster-28704.33240,Cluster-28704.5061,Cluster-28704.53587,Cluster-28704.37915
GO:0006446	regulation of translational initiation	biological_process	0.01836	0.44011	28	3661	224	43818	Cluster-19058.0,Cluster-23757.0,Cluster-28704.8411,Cluster-28900.0,Cluster-22670.0,Cluster-28704.2637,Cluster-17529.0,Cluster-28704.66599,Cluster-21246.0,Cluster-21936.0,Cluster-21830.0,Cluster-28704.15044,Cluster-17405.0,Cluster-26651.0,Cluster-29378.0,Cluster-26323.0,Cluster-24110.0,Cluster-28704.64817,Cluster-19053.0,Cluster-28704.61071,Cluster-23706.0,Cluster-28704.13894,Cluster-28704.27823,C…
GO:0009063	cellular amino acid catabolic process	biological_process	0.018802	0.44659	37	3661	295	43818	Cluster-27674.0,Cluster-28704.42943,Cluster-25122.0,Cluster-28704.27575,Cluster-27386.0,Cluster-21321.0,Cluster-20471.0,Cluster-28704.8736,Cluster-28704.41561,Cluster-28704.3297,Cluster-28704.34023,Cluster-18751.0,Cluster-28704.56235,Cluster-28704.9082,Cluster-22868.0,Cluster-28704.18618,Cluster-19458.0,Cluster-28704.43294,Cluster-20887.0,Cluster-28704.27711,Cluster-28704.18617,Cluster-18016.0,Cl…
GO:0071941	nitrogen cycle metabolic process	biological_process	0.018808	0.44659	9	3661	46	43818	Cluster-25082.0,Cluster-28704.24779,Cluster-28704.11843,Cluster-28704.11464,Cluster-28704.550,Cluster-24741.0,Cluster-28704.36385,Cluster-28704.23092,Cluster-28704.15096
GO:0006537	glutamate biosynthetic process	biological_process	0.019137	0.44903	11	3661	66	43818	Cluster-28704.36337,Cluster-23924.0,Cluster-23047.1,Cluster-23485.0,Cluster-20797.0,Cluster-19374.0,Cluster-10818.2,Cluster-29566.0,Cluster-28704.4762,Cluster-19954.0,Cluster-25405.0
GO:0015930	glutamate synthase activity	molecular_function	0.019137	0.44903	11	3661	66	43818	Cluster-23485.0,Cluster-20797.0,Cluster-23047.1,Cluster-23924.0,Cluster-28704.36337,Cluster-19954.0,Cluster-28704.4762,Cluster-29566.0,Cluster-10818.2,Cluster-19374.0,Cluster-25405.0
GO:0006555	methionine metabolic process	biological_process	0.01918	0.44903	18	3661	139	43818	Cluster-28704.53586,Cluster-28704.53588,Cluster-28704.9286,Cluster-28704.28820,Cluster-28704.59305,Cluster-28704.37915,Cluster-29456.9,Cluster-28704.49236,Cluster-7071.2,Cluster-28429.2,Cluster-28704.65459,Cluster-28704.15689,Cluster-28704.21120,Cluster-28704.11696,Cluster-28704.42579,Cluster-28704.5061,Cluster-28704.33240,Cluster-28704.53587
GO:1901606	alpha-amino acid catabolic process	biological_process	0.01994	0.46466	36	3661	287	43818	Cluster-18016.0,Cluster-28704.47470,Cluster-28704.26469,Cluster-24031.0,Cluster-23012.0,Cluster-27873.0,Cluster-28924.0,Cluster-28704.43294,Cluster-20887.0,Cluster-28704.18617,Cluster-28704.27711,Cluster-21680.0,Cluster-28704.15049,Cluster-18040.0,Cluster-28704.43037,Cluster-28704.40490,Cluster-28704.15048,Cluster-27936.0,Cluster-21216.0,Cluster-25122.0,Cluster-28704.27575,Cluster-21321.0,Cluster…
GO:0046872	metal ion binding	molecular_function	0.020122	0.46672	467	3661	4781	43818	Cluster-28704.30382,Cluster-28704.15689,Cluster-28704.11318,Cluster-28704.69507,Cluster-28704.63490,Cluster-29077.0,Cluster-28704.14062,Cluster-28704.22456,Cluster-28704.67940,Cluster-28704.59114,Cluster-28704.9912,Cluster-28704.9569,Cluster-28704.55822,Cluster-28704.39741,Cluster-28704.49822,Cluster-28704.33118,Cluster-28704.57134,Cluster-28704.50764,Cluster-19770.0,Cluster-28704.2897,Cluster-28…
GO:0006575	cellular modified amino acid metabolic process	biological_process	0.020762	0.47845	59	3661	525	43818	Cluster-27936.0,Cluster-28704.21711,Cluster-9352.1,Cluster-21216.0,Cluster-28704.28820,Cluster-28704.37324,Cluster-28704.49533,Cluster-28704.35943,Cluster-28704.39731,Cluster-28704.67262,Cluster-28704.2619,Cluster-16626.0,Cluster-28704.42351,Cluster-28704.53588,Cluster-28704.16293,Cluster-28704.53586,Cluster-5393.2,Cluster-29381.0,Cluster-19594.0,Cluster-28704.47684,Cluster-28704.38950,Cluster-28…
GO:0003857	3-hydroxyacyl-CoA dehydrogenase activity	molecular_function	0.020819	0.47845	21	3661	155	43818	Cluster-28704.9082,Cluster-21680.0,Cluster-28704.43037,Cluster-28704.3297,Cluster-28704.34023,Cluster-28704.41561,Cluster-21216.0,Cluster-27936.0,Cluster-24031.0,Cluster-21321.0,Cluster-28704.26469,Cluster-28704.47470,Cluster-25122.0,Cluster-18016.0,Cluster-28924.0,Cluster-27873.0,Cluster-23012.0,Cluster-28704.43294,Cluster-28704.42943,Cluster-20887.0,Cluster-27674.0
GO:0042546	cell wall biogenesis	biological_process	0.021064	0.48187	25	3661	200	43818	Cluster-28704.47627,Cluster-28704.14306,Cluster-28704.64376,Cluster-26100.0,Cluster-28704.4845,Cluster-28704.44663,Cluster-28704.2369,Cluster-28704.14439,Cluster-21725.0,Cluster-28704.44664,Cluster-5386.0,Cluster-28704.13629,Cluster-28704.50458,Cluster-29625.0,Cluster-16721.0,Cluster-28704.21886,Cluster-28704.11487,Cluster-28704.44453,Cluster-28704.5070,Cluster-28704.3871,Cluster-28704.32455,Clus…
GO:0008135	translation factor activity, RNA binding	molecular_function	0.021342	0.48587	40	3661	347	43818	Cluster-28704.8452,Cluster-28704.64817,Cluster-28704.27823,Cluster-28704.13894,Cluster-23706.0,Cluster-28704.61071,Cluster-28704.43759,Cluster-25134.0,Cluster-28255.0,Cluster-23757.0,Cluster-19058.0,Cluster-28704.14108,Cluster-17529.0,Cluster-21936.0,Cluster-21246.0,Cluster-26651.0,Cluster-28704.45469,Cluster-17405.0,Cluster-28704.15044,Cluster-28745.0,Cluster-28704.6389,Cluster-26323.0,Cluster-2…
GO:0016757	transferase activity, transferring glycosyl groups	molecular_function	0.021432	0.48587	100	3661	888	43818	Cluster-28704.29112,Cluster-29345.0,Cluster-28704.30864,Cluster-28704.40118,Cluster-28704.9912,Cluster-28704.42482,Cluster-28704.33987,Cluster-28704.39172,Cluster-28704.38820,Cluster-28704.43099,Cluster-28704.16147,Cluster-28704.3967,Cluster-28704.7262,Cluster-28704.19376,Cluster-26715.0,Cluster-28704.2343,Cluster-28704.64692,Cluster-28704.12908,Cluster-28704.64193,Cluster-28704.51861,Cluster-287…
GO:0051273	beta-glucan metabolic process	biological_process	0.022	0.49597	18	3661	120	43818	Cluster-28704.64193,Cluster-28704.58926,Cluster-28704.40331,Cluster-28704.38027,Cluster-28704.42481,Cluster-28704.40930,Cluster-28704.51846,Cluster-28704.16754,Cluster-28704.34600,Cluster-28704.46228,Cluster-28704.39280,Cluster-28704.30864,Cluster-26372.7,Cluster-28704.42490,Cluster-28704.43099,Cluster-28704.42482,Cluster-28704.40330,Cluster-28704.2518
GO:0006551	leucine metabolic process	biological_process	0.022076	0.49597	28	3661	221	43818	Cluster-27936.0,Cluster-19996.0,Cluster-28704.15410,Cluster-21216.0,Cluster-28440.1,Cluster-28704.41561,Cluster-28704.34023,Cluster-28704.3297,Cluster-28704.15048,Cluster-28704.18618,Cluster-28704.43037,Cluster-21680.0,Cluster-28704.15049,Cluster-28704.9082,Cluster-20887.0,Cluster-27674.0,Cluster-28704.42943,Cluster-28704.18617,Cluster-28704.43294,Cluster-23012.0,Cluster-27873.0,Cluster-28924.0,C…
GO:0044283	small molecule biosynthetic process	biological_process	0.022958	0.51349	141	3661	1419	43818	Cluster-21102.0,Cluster-28704.38907,Cluster-5393.2,Cluster-28704.43037,Cluster-28704.2619,Cluster-21263.0,Cluster-28704.25486,Cluster-28704.28442,Cluster-28704.4614,Cluster-29542.0,Cluster-28704.18916,Cluster-28704.21337,Cluster-28966.0,Cluster-19374.0,Cluster-25861.0,Cluster-29456.9,Cluster-28704.9912,Cluster-23485.0,Cluster-28704.51450,Cluster-28704.38696,Cluster-28704.56593,Cluster-28704.35435…
GO:0004332	fructose-bisphosphate aldolase activity	molecular_function	0.023305	0.51892	6	3661	32	43818	Cluster-28704.35674,Cluster-28704.35676,Cluster-28704.35675,Cluster-28704.35673,Cluster-28704.35678,Cluster-28704.37921
GO:0016773	phosphotransferase activity, alcohol group as acceptor	molecular_function	0.023579	0.52271	244	3661	2358	43818	Cluster-28704.6720,Cluster-28704.56370,Cluster-28704.39846,Cluster-28704.22855,Cluster-28704.41135,Cluster-28704.36036,Cluster-26304.9,Cluster-28704.105,Cluster-28704.55462,Cluster-28704.45257,Cluster-28704.63009,Cluster-28704.40874,Cluster-28704.41088,Cluster-28704.53817,Cluster-28704.21361,Cluster-28704.48608,Cluster-28704.34017,Cluster-28704.3617,Cluster-4726.2,Cluster-28704.17346,Cluster-2870…
GO:0006011	UDP-glucose metabolic process	biological_process	0.024312	0.53657	12	3661	71	43818	Cluster-28704.42481,Cluster-28704.38027,Cluster-28704.43099,Cluster-28704.42482,Cluster-28704.40930,Cluster-28704.51846,Cluster-28704.2518,Cluster-28704.46228,Cluster-28704.64193,Cluster-28704.30864,Cluster-28704.58926,Cluster-28704.42490
GO:0008839	4-hydroxy-tetrahydrodipicolinate reductase	molecular_function	0.024636	0.54135	8	3661	45	43818	Cluster-28704.2226,Cluster-25538.0,Cluster-3025.5,Cluster-16944.0,Cluster-28704.58205,Cluster-16633.0,Cluster-28704.23999,Cluster-21263.0
GO:0006631	fatty acid metabolic process	biological_process	0.024943	0.54535	46	3661	390	43818	Cluster-23012.0,Cluster-28704.25513,Cluster-28924.0,Cluster-27873.0,Cluster-26091.0,Cluster-27430.0,Cluster-28704.26469,Cluster-18016.0,Cluster-29542.0,Cluster-28704.47470,Cluster-28704.21920,Cluster-24031.0,Cluster-20887.0,Cluster-28704.43294,Cluster-25919.0,Cluster-28704.43037,Cluster-20452.0,Cluster-21680.0,Cluster-19718.0,Cluster-27936.0,Cluster-21216.0,Cluster-24963.0,Cluster-28704.13538,Clu…
GO:0032780	negative regulation of ATPase activity	biological_process	0.025036	0.54535	4	3661	16	43818	Cluster-28704.40108,Cluster-23330.0,Cluster-28704.23159,Cluster-24946.0
GO:0045454	cell redox homeostasis	biological_process	0.025388	0.55063	28	3661	224	43818	Cluster-28008.0,Cluster-25390.0,Cluster-27925.0,Cluster-28704.8338,Cluster-16947.0,Cluster-28704.22333,Cluster-28277.0,Cluster-28704.38894,Cluster-24031.0,Cluster-28704.50792,Cluster-23294.0,Cluster-28704.37329,Cluster-28704.14629,Cluster-18685.0,Cluster-28704.39983,Cluster-28704.35528,Cluster-16587.0,Cluster-21832.0,Cluster-28704.56837,Cluster-28704.20223,Cluster-28704.5715,Cluster-28704.40335,C…
GO:0043169	cation binding	molecular_function	0.025641	0.55271	470	3661	4837	43818	Cluster-28704.7765,Cluster-28704.58926,Cluster-28704.11843,Cluster-28704.62649,Cluster-28704.10697,Cluster-28704.23780,Cluster-28704.6824,Cluster-17125.0,Cluster-28704.57858,Cluster-28704.54683,Cluster-28704.57903,Cluster-28704.550,Cluster-28704.35824,Cluster-28704.63707,Cluster-28704.40521,Cluster-28704.32433,Cluster-28704.31266,Cluster-28704.42184,Cluster-17317.0,Cluster-28704.9727,Cluster-2870…
GO:0030699	glycine reductase activity	molecular_function	0.026058	0.55271	2	3661	3	43818	Cluster-28704.6396,Cluster-28704.17523
GO:0030700	glycine reductase complex	cellular_component	0.026058	0.55271	2	3661	3	43818	Cluster-28704.17523,Cluster-28704.6396
GO:0045156	electron transporter, transferring electrons within the cyclic electron transport pathway of photosynthesis activity	molecular_function	0.026198	0.55271	6	3661	27	43818	Cluster-28704.47107,Cluster-28704.36846,Cluster-28704.42569,Cluster-28704.57222,Cluster-28704.9663,Cluster-28704.41504
GO:0006032	chitin catabolic process	biological_process	0.026257	0.55271	6	3661	27	43818	Cluster-28704.57802,Cluster-28704.20354,Cluster-17475.0,Cluster-28704.21620,Cluster-28704.9826,Cluster-28704.16649
GO:0046348	amino sugar catabolic process	biological_process	0.026257	0.55271	6	3661	27	43818	Cluster-28704.21620,Cluster-28704.16649,Cluster-28704.9826,Cluster-28704.57802,Cluster-28704.20354,Cluster-17475.0
GO:1901072	glucosamine-containing compound catabolic process	biological_process	0.026257	0.55271	6	3661	27	43818	Cluster-28704.20354,Cluster-28704.57802,Cluster-17475.0,Cluster-28704.21620,Cluster-28704.9826,Cluster-28704.16649
GO:0033692	cellular polysaccharide biosynthetic process	biological_process	0.02644	0.55424	23	3661	170	43818	Cluster-28704.2518,Cluster-28704.42482,Cluster-28704.40330,Cluster-28704.2211,Cluster-28704.43099,Cluster-28704.42490,Cluster-28704.30864,Cluster-26372.7,Cluster-28704.13908,Cluster-28704.39280,Cluster-28704.46228,Cluster-24762.0,Cluster-28704.34600,Cluster-28704.14522,Cluster-28704.40930,Cluster-28704.51846,Cluster-28704.16754,Cluster-28704.42481,Cluster-28704.38027,Cluster-28704.58926,Cluster-2…
GO:0016620	oxidoreductase activity, acting on the aldehyde or oxo group of donors, NAD or NADP as acceptor	molecular_function	0.026604	0.55437	17	3661	123	43818	Cluster-16944.0,Cluster-28704.15287,Cluster-28704.36021,Cluster-28704.44287,Cluster-28704.3792,Cluster-28704.2226,Cluster-16633.0,Cluster-28704.41179,Cluster-28704.23999,Cluster-478.0,Cluster-28704.2686,Cluster-3025.5,Cluster-25538.0,Cluster-29085.0,Cluster-17593.0,Cluster-14991.1,Cluster-28704.57964
GO:0044238	primary metabolic process	biological_process	0.026769	0.55437	1684	3661	18935	43818	Cluster-28704.17055,Cluster-28704.47930,Cluster-21321.0,Cluster-28704.37017,Cluster-28704.38027,Cluster-28704.18804,Cluster-28704.48119,Cluster-28704.54683,Cluster-28704.57858,Cluster-28704.50807,Cluster-20824.0,Cluster-28704.66551,Cluster-22577.0,Cluster-28704.28737,Cluster-28704.41135,Cluster-26304.9,Cluster-17317.0,Cluster-28704.52958,Cluster-28704.3587,Cluster-28704.34017,Cluster-28704.56844,…
GO:0070569	uridylyltransferase activity	molecular_function	0.026778	0.55437	7	3661	37	43818	Cluster-28704.7420,Cluster-28704.20598,Cluster-28704.31279,Cluster-19746.0,Cluster-28704.69557,Cluster-28704.28721,Cluster-28704.64719
GO:0016628	oxidoreductase activity, acting on the CH-CH group of donors, NAD or NADP as acceptor	molecular_function	0.027133	0.55941	22	3661	162	43818	Cluster-28704.43294,Cluster-28704.58205,Cluster-28704.10298,Cluster-21263.0,Cluster-25538.0,Cluster-3025.5,Cluster-18016.0,Cluster-28704.25071,Cluster-24031.0,Cluster-25082.0,Cluster-27936.0,Cluster-24914.0,Cluster-28704.40500,Cluster-29456.9,Cluster-28704.13538,Cluster-16633.0,Cluster-28704.28158,Cluster-28704.34023,Cluster-28704.23999,Cluster-28704.2226,Cluster-28704.38226,Cluster-16944.0
GO:0016903	oxidoreductase activity, acting on the aldehyde or oxo group of donors	molecular_function	0.028978	0.595	23	3661	179	43818	Cluster-28704.57964,Cluster-18189.0,Cluster-28704.55452,Cluster-14991.1,Cluster-17593.0,Cluster-29085.0,Cluster-28704.20056,Cluster-25538.0,Cluster-3025.5,Cluster-28704.2686,Cluster-28704.5631,Cluster-478.0,Cluster-28704.23999,Cluster-28704.41179,Cluster-16633.0,Cluster-28704.2226,Cluster-28704.14490,Cluster-28704.61445,Cluster-28704.3792,Cluster-28704.44287,Cluster-28704.36021,Cluster-16944.0,Cl…
GO:0042398	cellular modified amino acid biosynthetic process	biological_process	0.029633	0.60359	41	3661	354	43818	Cluster-28704.65459,Cluster-28704.590,Cluster-28704.11696,Cluster-28704.21120,Cluster-28704.18945,Cluster-28704.58667,Cluster-28704.33240,Cluster-28704.5061,Cluster-28361.0,Cluster-28704.28181,Cluster-26526.0,Cluster-28704.42943,Cluster-28441.0,Cluster-28704.42184,Cluster-28704.40546,Cluster-28704.54295,Cluster-28704.3297,Cluster-28440.1,Cluster-29456.9,Cluster-28704.37915,Cluster-28704.22891,Clu…
GO:0008272	sulfate transport	biological_process	0.029758	0.60359	6	3661	24	43818	Cluster-28704.41872,Cluster-28704.45243,Cluster-28704.45765,Cluster-28704.2730,Cluster-28704.32263,Cluster-29047.0
GO:0015116	sulfate transmembrane transporter activity	molecular_function	0.029758	0.60359	6	3661	24	43818	Cluster-28704.45765,Cluster-28704.2730,Cluster-28704.45243,Cluster-28704.41872,Cluster-29047.0,Cluster-28704.32263
GO:0044242	cellular lipid catabolic process	biological_process	0.030082	0.60771	12	3661	75	43818	Cluster-28704.478,Cluster-18566.0,Cluster-25915.0,Cluster-28704.56369,Cluster-28704.51172,Cluster-28704.56370,Cluster-20452.0,Cluster-28704.45860,Cluster-28704.56367,Cluster-21507.0,Cluster-26091.0,Cluster-28704.14284
GO:0040008	regulation of growth	biological_process	0.030724	0.61818	4	3661	14	43818	Cluster-27005.0,Cluster-29754.0,Cluster-28704.55141,Cluster-28704.63802
GO:0009225	nucleotide-sugar metabolic process	biological_process	0.031337	0.62799	13	3661	83	43818	Cluster-28704.58926,Cluster-28704.30864,Cluster-28704.42490,Cluster-28704.46228,Cluster-28704.64193,Cluster-21886.0,Cluster-28704.2518,Cluster-28704.38027,Cluster-28704.42481,Cluster-28704.43099,Cluster-28704.40930,Cluster-28704.42482,Cluster-28704.51846
GO:0001575	globoside metabolic process	biological_process	0.031822	0.63518	7	3661	38	43818	Cluster-28456.0,Cluster-28704.44663,Cluster-28704.41663,Cluster-28704.48731,Cluster-28704.44664,Cluster-28704.44453,Cluster-28704.52466
GO:0051920	peroxiredoxin activity	molecular_function	0.03241	0.64435	5	3661	29	43818	Cluster-19084.0,Cluster-22869.1,Cluster-22343.0,Cluster-29033.0,Cluster-28704.17732
GO:0000096	sulfur amino acid metabolic process	biological_process	0.032808	0.64938	20	3661	165	43818	Cluster-28704.53586,Cluster-28704.53588,Cluster-28704.9286,Cluster-28704.28820,Cluster-28704.59305,Cluster-28704.37915,Cluster-28704.67262,Cluster-29456.9,Cluster-28704.49236,Cluster-7071.2,Cluster-13437.1,Cluster-28429.2,Cluster-28704.65459,Cluster-28704.15689,Cluster-28704.21120,Cluster-28704.11696,Cluster-28704.42579,Cluster-28704.33240,Cluster-28704.5061,Cluster-28704.53587
GO:0042537	benzene-containing compound metabolic process	biological_process	0.033092	0.64938	25	3661	201	43818	Cluster-20471.0,Cluster-24031.0,Cluster-21321.0,Cluster-28704.26469,Cluster-25122.0,Cluster-18016.0,Cluster-28704.47470,Cluster-28924.0,Cluster-27873.0,Cluster-23012.0,Cluster-28704.43294,Cluster-28704.27711,Cluster-28704.42943,Cluster-20887.0,Cluster-27674.0,Cluster-28704.9082,Cluster-21680.0,Cluster-28704.43037,Cluster-18751.0,Cluster-28704.3297,Cluster-28704.34023,Cluster-28704.41561,Cluster-2…
GO:1901605	alpha-amino acid metabolic process	biological_process	0.033645	0.64938	181	3661	1847	43818	Cluster-29456.9,Cluster-28704.37915,Cluster-19374.0,Cluster-18751.0,Cluster-20729.0,Cluster-23485.0,Cluster-28704.9912,Cluster-28704.41108,Cluster-28704.51450,Cluster-22868.0,Cluster-23886.0,Cluster-28704.52204,Cluster-21957.0,Cluster-28704.46050,Cluster-28441.0,Cluster-19151.0,Cluster-28704.18031,Cluster-28704.11696,Cluster-28704.15689,Cluster-28704.21120,Cluster-22175.0,Cluster-28704.38907,Clus…
GO:0018874	benzoate metabolic process	biological_process	0.033685	0.64938	22	3661	173	43818	Cluster-23012.0,Cluster-27873.0,Cluster-28924.0,Cluster-18016.0,Cluster-25122.0,Cluster-28704.47470,Cluster-28704.26469,Cluster-21321.0,Cluster-24031.0,Cluster-27674.0,Cluster-20887.0,Cluster-28704.42943,Cluster-28704.43294,Cluster-28704.43037,Cluster-21680.0,Cluster-28704.9082,Cluster-27936.0,Cluster-21216.0,Cluster-23539.0,Cluster-28704.41561,Cluster-28704.34023,Cluster-28704.3297
GO:0031683	G-protein beta/gamma-subunit complex binding	molecular_function	0.034161	0.64938	18	3661	138	43818	Cluster-28704.68092,Cluster-28704.63630,Cluster-20695.0,Cluster-28704.43588,Cluster-28704.43845,Cluster-20826.0,Cluster-28704.67791,Cluster-28704.29636,Cluster-28704.67617,Cluster-19349.0,Cluster-23696.0,Cluster-28704.29637,Cluster-28704.16052,Cluster-28704.10576,Cluster-28704.14327,Cluster-28704.28014,Cluster-28704.69055,Cluster-28704.66373
GO:0005578	proteinaceous extracellular matrix	cellular_component	0.034291	0.64938	19	3661	141	43818	Cluster-28704.67266,Cluster-28704.38538,Cluster-28704.7945,Cluster-28704.39461,Cluster-28704.60151,Cluster-28704.41168,Cluster-28704.41815,Cluster-28704.51543,Cluster-28704.42262,Cluster-28704.31058,Cluster-28704.10863,Cluster-28704.40556,Cluster-17803.0,Cluster-28704.11090,Cluster-28704.52885,Cluster-28704.4129,Cluster-28704.4967,Cluster-28704.14062,Cluster-28704.8551
GO:0005992	trehalose biosynthetic process	biological_process	0.034517	0.64938	7	3661	35	43818	Cluster-28704.2494,Cluster-28704.48663,Cluster-28704.30505,Cluster-27797.0,Cluster-28704.48751,Cluster-28704.53036,Cluster-28704.48765
GO:0002218	activation of innate immune response	biological_process	0.034759	0.64938	2	3661	3	43818	Cluster-28704.5417,Cluster-28704.5416
GO:0031349	positive regulation of defense response	biological_process	0.034759	0.64938	2	3661	3	43818	Cluster-28704.5416,Cluster-28704.5417
GO:0032479	regulation of type I interferon production	biological_process	0.034759	0.64938	2	3661	3	43818	Cluster-28704.5417,Cluster-28704.5416
GO:0032481	positive regulation of type I interferon production	biological_process	0.034759	0.64938	2	3661	3	43818	Cluster-28704.5417,Cluster-28704.5416
GO:0032606	type I interferon production	biological_process	0.034759	0.64938	2	3661	3	43818	Cluster-28704.5416,Cluster-28704.5417
GO:0045089	positive regulation of innate immune response	biological_process	0.034759	0.64938	2	3661	3	43818	Cluster-28704.5416,Cluster-28704.5417
GO:0006554	lysine catabolic process	biological_process	0.035154	0.64938	28	3661	220	43818	Cluster-28704.43294,Cluster-27674.0,Cluster-20887.0,Cluster-28704.42943,Cluster-28704.27575,Cluster-28704.26469,Cluster-25122.0,Cluster-28704.47470,Cluster-18016.0,Cluster-24031.0,Cluster-21321.0,Cluster-23012.0,Cluster-28924.0,Cluster-28704.8736,Cluster-27873.0,Cluster-28704.41561,Cluster-28704.40490,Cluster-28704.3297,Cluster-28704.34023,Cluster-27936.0,Cluster-28704.56235,Cluster-21216.0,Clust…
GO:0009068	aspartate family amino acid catabolic process	biological_process	0.035154	0.64938	28	3661	220	43818	Cluster-21321.0,Cluster-24031.0,Cluster-28704.47470,Cluster-25122.0,Cluster-18016.0,Cluster-28704.26469,Cluster-28704.27575,Cluster-28704.8736,Cluster-27873.0,Cluster-28924.0,Cluster-23012.0,Cluster-28704.43294,Cluster-28704.42943,Cluster-20887.0,Cluster-27674.0,Cluster-28704.9082,Cluster-22868.0,Cluster-21680.0,Cluster-18040.0,Cluster-28704.43037,Cluster-19458.0,Cluster-28704.3297,Cluster-28704.…
GO:0043086	negative regulation of catalytic activity	biological_process	0.03532	0.64938	11	3661	71	43818	Cluster-29094.0,Cluster-24946.0,Cluster-28704.23159,Cluster-28704.51993,Cluster-17320.0,Cluster-28704.45948,Cluster-28704.32455,Cluster-20753.0,Cluster-28704.9569,Cluster-23330.0,Cluster-28704.40108
GO:0044092	negative regulation of molecular function	biological_process	0.03532	0.64938	11	3661	71	43818	Cluster-29094.0,Cluster-24946.0,Cluster-28704.23159,Cluster-28704.51993,Cluster-28704.45948,Cluster-17320.0,Cluster-28704.32455,Cluster-23330.0,Cluster-28704.40108,Cluster-20753.0,Cluster-28704.9569
GO:0032101	regulation of response to external stimulus	biological_process	0.035475	0.64938	10	3661	55	43818	Cluster-14191.1,Cluster-28704.31314,Cluster-20753.0,Cluster-28704.17635,Cluster-28704.9913,Cluster-28704.61580,Cluster-28443.0,Cluster-28704.33783,Cluster-24326.0,Cluster-28704.4636
GO:0030193	regulation of blood coagulation	biological_process	0.035644	0.64938	2	3661	3	43818	Cluster-28443.0,Cluster-28704.31314
GO:0050818	regulation of coagulation	biological_process	0.035644	0.64938	2	3661	3	43818	Cluster-28443.0,Cluster-28704.31314
GO:0061041	regulation of wound healing	biological_process	0.035644	0.64938	2	3661	3	43818	Cluster-28704.31314,Cluster-28443.0
GO:1900046	regulation of hemostasis	biological_process	0.035644	0.64938	2	3661	3	43818	Cluster-28704.31314,Cluster-28443.0
GO:1903034	regulation of response to wounding	biological_process	0.035644	0.64938	2	3661	3	43818	Cluster-28443.0,Cluster-28704.31314
GO:1901615	organic hydroxy compound metabolic process	biological_process	0.035861	0.65095	26	3661	220	43818	Cluster-27221.0,Cluster-23389.0,Cluster-28443.0,Cluster-28704.42262,Cluster-27361.0,Cluster-28704.37921,Cluster-28704.35673,Cluster-27452.0,Cluster-28704.35675,Cluster-20171.0,Cluster-28704.35674,Cluster-25861.0,Cluster-17964.0,Cluster-23539.0,Cluster-29690.0,Cluster-28704.11691,Cluster-28704.21337,Cluster-19574.0,Cluster-28704.18916,Cluster-28704.30806,Cluster-17212.2,Cluster-28704.35678,Cluster…
GO:0005991	trehalose metabolic process	biological_process	0.035993	0.65099	8	3661	44	43818	Cluster-28704.2494,Cluster-27797.0,Cluster-23872.0,Cluster-28704.48765,Cluster-28704.48663,Cluster-28704.30505,Cluster-28704.53036,Cluster-28704.48751
GO:0016702	oxidoreductase activity, acting on single donors with incorporation of molecular oxygen, incorporation of two atoms of oxygen	molecular_function	0.036179	0.652	16	3661	116	43818	Cluster-23886.0,Cluster-28704.23444,Cluster-28704.39789,Cluster-28704.27712,Cluster-23539.0,Cluster-28704.60394,Cluster-28704.41383,Cluster-17602.0,Cluster-19943.0,Cluster-20471.0,Cluster-28704.41091,Cluster-13437.1,Cluster-28704.61391,Cluster-23035.0,Cluster-28704.35528,Cluster-28704.26640
GO:0003995	acyl-CoA dehydrogenase activity	molecular_function	0.036462	0.65397	11	3661	69	43818	Cluster-20452.0,Cluster-28791.0,Cluster-3722.1,Cluster-24074.0,Cluster-28714.0,Cluster-26091.0,Cluster-20591.0,Cluster-28704.44784,Cluster-25915.0,Cluster-23571.0,Cluster-21513.0
GO:0044237	cellular metabolic process	biological_process	0.036549	0.65397	1642	3661	18534	43818	Cluster-23275.0,Cluster-25098.0,Cluster-28704.56648,Cluster-28704.48743,Cluster-28704.13908,Cluster-28704.32536,Cluster-20774.0,Cluster-26184.0,Cluster-28704.5266,Cluster-28704.48716,Cluster-28704.36711,Cluster-28704.7970,Cluster-28704.61626,Cluster-28704.31559,Cluster-28184.0,Cluster-28704.9797,Cluster-21165.0,Cluster-28704.6471,Cluster-28704.14577,Cluster-28704.35670,Cluster-28704.40930,Cluster…
GO:0006536	glutamate metabolic process	biological_process	0.036896	0.65479	12	3661	82	43818	Cluster-28704.36337,Cluster-23924.0,Cluster-28704.13417,Cluster-23047.1,Cluster-20797.0,Cluster-23485.0,Cluster-19374.0,Cluster-10818.2,Cluster-29566.0,Cluster-28704.4762,Cluster-19954.0,Cluster-25405.0
GO:1901682	sulfur compound transmembrane transporter activity	molecular_function	0.036948	0.65479	6	3661	25	43818	Cluster-28704.45243,Cluster-28704.41872,Cluster-28704.45765,Cluster-28704.2730,Cluster-28704.32263,Cluster-29047.0
GO:0006766	vitamin metabolic process	biological_process	0.037118	0.65479	53	3661	468	43818	Cluster-28704.22730,Cluster-28704.4614,Cluster-28704.18916,Cluster-19574.0,Cluster-28966.0,Cluster-28704.64667,Cluster-28704.12602,Cluster-28704.21337,Cluster-28704.12912,Cluster-28704.28442,Cluster-18410.0,Cluster-28704.11240,Cluster-19594.0,Cluster-28704.47684,Cluster-5393.2,Cluster-29381.0,Cluster-27221.0,Cluster-16626.0,Cluster-28704.25312,Cluster-28704.37894,Cluster-28704.64668,Cluster-28704…
GO:0006767	water-soluble vitamin metabolic process	biological_process	0.037118	0.65479	53	3661	468	43818	Cluster-28704.28442,Cluster-28704.12912,Cluster-18410.0,Cluster-28704.18916,Cluster-19574.0,Cluster-28704.22730,Cluster-28704.4614,Cluster-28966.0,Cluster-28704.64667,Cluster-28704.12602,Cluster-28704.21337,Cluster-28704.39731,Cluster-28704.37894,Cluster-28704.64668,Cluster-27936.0,Cluster-27452.0,Cluster-19594.0,Cluster-28704.47684,Cluster-28704.11240,Cluster-16626.0,Cluster-28704.25312,Cluster-…
GO:0031347	regulation of defense response	biological_process	0.0374	0.6571	9	3661	48	43818	Cluster-28704.17635,Cluster-28704.5417,Cluster-14191.1,Cluster-28704.9913,Cluster-28704.5416,Cluster-24326.0,Cluster-28704.33783,Cluster-28704.4636,Cluster-28704.61580
GO:0006413	translational initiation	biological_process	0.037511	0.6571	28	3661	238	43818	Cluster-14809.0,Cluster-28704.43759,Cluster-28704.41168,Cluster-25134.0,Cluster-28255.0,Cluster-19053.0,Cluster-28704.27823,Cluster-28704.13894,Cluster-28704.61071,Cluster-23706.0,Cluster-26323.0,Cluster-24110.0,Cluster-28704.64817,Cluster-29378.0,Cluster-26651.0,Cluster-28704.15044,Cluster-17405.0,Cluster-17529.0,Cluster-21936.0,Cluster-21830.0,Cluster-21246.0,Cluster-28704.66599,Cluster-28704.8…
GO:0008107	galactoside 2-alpha-L-fucosyltransferase activity	molecular_function	0.03788	0.65896	5	3661	26	43818	Cluster-28704.48731,Cluster-28704.41663,Cluster-28704.44663,Cluster-28704.44664,Cluster-28704.44453
GO:0031127	alpha-(1,2)-fucosyltransferase activity	molecular_function	0.03788	0.65896	5	3661	26	43818	Cluster-28704.44453,Cluster-28704.44664,Cluster-28704.48731,Cluster-28704.44663,Cluster-28704.41663
GO:0006276	plasmid maintenance	biological_process	0.038675	0.67045	5	3661	20	43818	Cluster-28704.15909,Cluster-28704.40354,Cluster-28704.45948,Cluster-28704.32455,Cluster-28704.28914
GO:0009081	branched-chain amino acid metabolic process	biological_process	0.039907	0.68944	28	3661	232	43818	Cluster-28704.43037,Cluster-28704.18618,Cluster-28704.15049,Cluster-28704.9082,Cluster-21680.0,Cluster-21216.0,Cluster-28704.15410,Cluster-27936.0,Cluster-19996.0,Cluster-28704.34023,Cluster-28704.3297,Cluster-28704.15048,Cluster-28440.1,Cluster-28704.41561,Cluster-27873.0,Cluster-28924.0,Cluster-23012.0,Cluster-21321.0,Cluster-24031.0,Cluster-18016.0,Cluster-25122.0,Cluster-28704.47470,Cluster-2…
GO:0005234	extracellular-glutamate-gated ion channel activity	molecular_function	0.04085	0.7033	5	3661	18	43818	Cluster-28704.12380,Cluster-28704.16551,Cluster-28704.43352,Cluster-28704.16548,Cluster-28704.40307
GO:0005507	copper ion binding	molecular_function	0.042679	0.73226	21	3661	165	43818	Cluster-16687.0,Cluster-23440.0,Cluster-28704.27109,Cluster-24394.0,Cluster-28704.30806,Cluster-28704.26225,Cluster-28704.52416,Cluster-28704.12853,Cluster-28195.0,Cluster-28704.47262,Cluster-28704.45145,Cluster-28704.17439,Cluster-28704.68822,Cluster-28704.67940,Cluster-28704.65125,Cluster-28704.60948,Cluster-28704.36733,Cluster-28704.45144,Cluster-28704.9476,Cluster-28704.32828,Cluster-29690.0
GO:0006468	protein phosphorylation	biological_process	0.04405	0.75197	177	3661	1679	43818	Cluster-28704.25559,Cluster-28704.44051,Cluster-28704.44124,Cluster-28704.20583,Cluster-28704.14941,Cluster-27961.0,Cluster-28704.3183,Cluster-27811.0,Cluster-28704.7807,Cluster-28704.45286,Cluster-28704.14314,Cluster-28704.53848,Cluster-28704.39731,Cluster-28704.54312,Cluster-28704.54640,Cluster-28704.58877,Cluster-28704.47497,Cluster-28704.38620,Cluster-28704.37614,Cluster-28704.53234,Cluster-2…
GO:0006073	cellular glucan metabolic process	biological_process	0.044351	0.75197	42	3661	344	43818	Cluster-28704.50634,Cluster-28704.39803,Cluster-28704.58926,Cluster-28704.40256,Cluster-28704.64193,Cluster-28704.62748,Cluster-28704.56706,Cluster-28704.51846,Cluster-28704.16754,Cluster-28704.39182,Cluster-28704.38027,Cluster-28704.14519,Cluster-26372.7,Cluster-28704.30864,Cluster-28704.8916,Cluster-29301.0,Cluster-28704.46228,Cluster-24762.0,Cluster-28704.54295,Cluster-28704.50635,Cluster-2870…
GO:0044042	glucan metabolic process	biological_process	0.044351	0.75197	42	3661	344	43818	Cluster-28704.8916,Cluster-29301.0,Cluster-28704.54295,Cluster-28704.46228,Cluster-24762.0,Cluster-28704.14519,Cluster-28704.30864,Cluster-26372.7,Cluster-28704.42482,Cluster-28704.40330,Cluster-28704.26904,Cluster-28704.33711,Cluster-28704.43099,Cluster-28704.50635,Cluster-28704.40256,Cluster-28704.62748,Cluster-28704.64193,Cluster-28704.58926,Cluster-28704.39803,Cluster-28704.50634,Cluster-2870…
GO:0006733	oxidoreduction coenzyme metabolic process	biological_process	0.044752	0.75197	60	3661	584	43818	Cluster-28704.34023,Cluster-25328.0,Cluster-28440.1,Cluster-28704.41561,Cluster-23523.0,Cluster-28704.37921,Cluster-26409.0,Cluster-23632.0,Cluster-27361.0,Cluster-19706.0,Cluster-28704.56593,Cluster-28704.56373,Cluster-29301.0,Cluster-28704.35676,Cluster-26883.0,Cluster-28704.4696,Cluster-28704.35678,Cluster-28704.42943,Cluster-21321.0,Cluster-28704.41153,Cluster-28704.4791,Cluster-28704.1068,Cl…
GO:0006793	phosphorus metabolic process	biological_process	0.04477	0.75197	402	3661	4237	43818	Cluster-28704.20947,Cluster-28704.14941,Cluster-28704.44124,Cluster-28704.20583,Cluster-28704.44051,Cluster-28704.5048,Cluster-16503.0,Cluster-28704.6500,Cluster-28704.39731,Cluster-28704.2518,Cluster-28704.45286,Cluster-25915.0,Cluster-28839.0,Cluster-28704.40472,Cluster-27811.0,Cluster-28704.16658,Cluster-28704.37659,Cluster-28704.44319,Cluster-28704.14284,Cluster-28704.37614,Cluster-28704.2611…
GO:0045229	external encapsulating structure organization	biological_process	0.044817	0.75197	13	3661	81	43818	Cluster-18532.0,Cluster-28704.44872,Cluster-28704.59114,Cluster-28704.21886,Cluster-28704.1899,Cluster-28264.0,Cluster-28704.39414,Cluster-28704.40256,Cluster-13437.1,Cluster-27357.0,Cluster-23440.0,Cluster-28704.13908,Cluster-28704.47627
GO:0009277	fungal-type cell wall	cellular_component	0.044878	0.75197	2	3661	6	43818	Cluster-29625.0,Cluster-28704.14306
GO:0007052	mitotic spindle organization	biological_process	0.045969	0.76769	3	3661	8	43818	Cluster-12013.4,Cluster-28704.14733,Cluster-28704.50895
GO:0005231	excitatory extracellular ligand-gated ion channel activity	molecular_function	0.046441	0.77124	5	3661	19	43818	Cluster-28704.40307,Cluster-28704.43352,Cluster-28704.16548,Cluster-28704.16551,Cluster-28704.12380
GO:0050660	flavin adenine dinucleotide binding	molecular_function	0.04649	0.77124	51	3661	463	43818	Cluster-28704.10298,Cluster-23571.0,Cluster-19216.0,Cluster-25163.0,Cluster-28704.8262,Cluster-28704.64424,Cluster-24074.0,Cluster-28704.4426,Cluster-28714.0,Cluster-24653.1,Cluster-22091.0,Cluster-28704.5298,Cluster-24653.0,Cluster-28704.4137,Cluster-17136.0,Cluster-3722.1,Cluster-19468.0,Cluster-18023.0,Cluster-23284.1,Cluster-28704.56096,Cluster-28704.13567,Cluster-28704.12912,Cluster-28704.43…
GO:0004511	tyrosine 3-monooxygenase activity	molecular_function	0.046932	0.77601	2	3661	4	43818	Cluster-26575.0,Cluster-28704.15044
GO:0001871	pattern binding	molecular_function	0.047809	0.78439	16	3661	112	43818	Cluster-28704.20465,Cluster-26112.0,Cluster-28704.28651,Cluster-28704.12732,Cluster-28704.37659,Cluster-28704.44735,Cluster-18040.1,Cluster-28704.56060,Cluster-18040.0,Cluster-28704.47431,Cluster-28704.43198,Cluster-28704.36330,Cluster-22406.0,Cluster-28704.21826,Cluster-28704.8137,Cluster-28704.24764
GO:0030247	polysaccharide binding	molecular_function	0.047809	0.78439	16	3661	112	43818	Cluster-28704.56060,Cluster-18040.1,Cluster-28704.12732,Cluster-28704.44735,Cluster-28704.37659,Cluster-28704.28651,Cluster-26112.0,Cluster-28704.20465,Cluster-28704.24764,Cluster-28704.8137,Cluster-22406.0,Cluster-28704.21826,Cluster-28704.36330,Cluster-18040.0,Cluster-28704.47431,Cluster-28704.43198
GO:0033743	peptide-methionine (R)-S-oxide reductase activity	molecular_function	0.048129	0.78439	4	3661	20	43818	Cluster-17645.0,Cluster-28704.12182,Cluster-20922.0,Cluster-16976.0
GO:0030077	plasma membrane light-harvesting complex	cellular_component	0.048222	0.78439	5	3661	23	43818	Cluster-7885.0,Cluster-28704.9663,Cluster-28704.57222,Cluster-28704.36846,Cluster-28704.47107
GO:0042716	plasma membrane-derived chromatophore	cellular_component	0.048222	0.78439	5	3661	23	43818	Cluster-28704.57222,Cluster-28704.36846,Cluster-28704.47107,Cluster-7885.0,Cluster-28704.9663
GO:0030151	molybdenum ion binding	molecular_function	0.048564	0.78739	6	3661	34	43818	Cluster-28704.11843,Cluster-28704.550,Cluster-28704.20465,Cluster-28704.29633,Cluster-24741.0,Cluster-20289.0
GO:0055036	virion membrane	cellular_component	0.04967	0.80274	7	3661	36	43818	Cluster-28704.10374,Cluster-28704.57066,Cluster-20411.0,Cluster-28704.23519,Cluster-28704.11696,Cluster-28704.17583,Cluster-28704.26300
GO:0044264	cellular polysaccharide metabolic process	biological_process	0.049959	0.8048	45	3661	378	43818	Cluster-28704.40930,Cluster-28758.0,Cluster-28704.44872,Cluster-28704.42481,Cluster-28704.14522,Cluster-28704.34600,Cluster-28704.7367,Cluster-23440.0,Cluster-28704.40331,Cluster-23872.0,Cluster-28704.18881,Cluster-28704.64317,Cluster-28704.1899,Cluster-28704.2518,Cluster-28704.37894,Cluster-20603.0,Cluster-28704.39280,Cluster-28704.42490,Cluster-28704.13908,Cluster-28704.51846,Cluster-28704.1675…
GO:0055085	transmembrane transport	biological_process	0.050404	0.80871	257	3661	2725	43818	Cluster-28704.14923,Cluster-28704.56152,Cluster-28704.67986,Cluster-28704.1120,Cluster-28704.45588,Cluster-18770.0,Cluster-24049.0,Cluster-28704.45859,Cluster-28704.39363,Cluster-28704.51119,Cluster-25793.0,Cluster-28023.0,Cluster-28704.29407,Cluster-28704.4504,Cluster-28704.40678,Cluster-28704.24053,Cluster-18651.0,Cluster-25491.0,Cluster-22560.0,Cluster-28704.57037,Cluster-28704.39734,Cluster-2…
GO:0008417	fucosyltransferase activity	molecular_function	0.050609	0.80871	6	3661	34	43818	Cluster-28704.2211,Cluster-28704.44663,Cluster-28704.41663,Cluster-28704.48731,Cluster-28704.44664,Cluster-28704.44453
GO:0008378	galactosyltransferase activity	molecular_function	0.050686	0.80871	7	3661	35	43818	Cluster-28704.5862,Cluster-28704.12548,Cluster-28704.43937,Cluster-28704.299,Cluster-28704.51861,Cluster-28704.40118,Cluster-28704.34605
GO:0043462	regulation of ATPase activity	biological_process	0.050922	0.80979	4	3661	19	43818	Cluster-24946.0,Cluster-28704.23159,Cluster-28704.40108,Cluster-23330.0
GO:0019318	hexose metabolic process	biological_process	0.051077	0.80979	48	3661	448	43818	Cluster-25561.0,Cluster-28704.2388,Cluster-28704.35675,Cluster-19341.0,Cluster-28704.35673,Cluster-28704.35674,Cluster-29690.0,Cluster-28704.35943,Cluster-20204.0,Cluster-28704.49533,Cluster-28704.37324,Cluster-20603.0,Cluster-29696.0,Cluster-28704.16293,Cluster-19746.0,Cluster-12013.4,Cluster-28704.5354,Cluster-28704.39987,Cluster-28704.43797,Cluster-28704.22389,Cluster-28704.36177,Cluster-28704…
GO:0043650	dicarboxylic acid biosynthetic process	biological_process	0.051584	0.81335	18	3661	137	43818	Cluster-25405.0,Cluster-28704.590,Cluster-29566.0,Cluster-28441.0,Cluster-28704.42184,Cluster-23047.1,Cluster-28704.40546,Cluster-19594.0,Cluster-16626.0,Cluster-19954.0,Cluster-28704.39731,Cluster-28704.4762,Cluster-10818.2,Cluster-19374.0,Cluster-23485.0,Cluster-20797.0,Cluster-23924.0,Cluster-28704.36337
GO:0046912	transferase activity, transferring acyl groups, acyl groups converted into alkyl on transfer	molecular_function	0.051626	0.81335	11	3661	78	43818	Cluster-18552.0,Cluster-28704.18617,Cluster-28704.15410,Cluster-823.4,Cluster-18594.0,Cluster-28704.15048,Cluster-28704.5581,Cluster-28704.18618,Cluster-28704.48594,Cluster-17940.0,Cluster-28704.15049
GO:0019001	guanyl nucleotide binding	molecular_function	0.051972	0.81624	114	3661	1121	43818	Cluster-28704.22890,Cluster-28704.35315,Cluster-20695.0,Cluster-28704.40678,Cluster-28704.13539,Cluster-28704.41041,Cluster-22329.0,Cluster-28704.29381,Cluster-21640.0,Cluster-28704.60097,Cluster-28704.42761,Cluster-19921.6,Cluster-28704.9871,Cluster-28704.65589,Cluster-28704.20015,Cluster-25194.0,Cluster-28704.29637,Cluster-28704.46166,Cluster-28114.0,Cluster-28704.67617,Cluster-28704.69055,Clus…
GO:0031160	spore wall	cellular_component	0.052829	0.8271	2	3661	4	43818	Cluster-17766.0,Cluster-28704.7890
GO:0009654	photosystem II oxygen evolving complex	cellular_component	0.05319	0.83017	10	3661	70	43818	Cluster-28704.42740,Cluster-28704.45567,Cluster-28704.49822,Cluster-28704.14680,Cluster-28704.62649,Cluster-28704.53705,Cluster-28704.61388,Cluster-28704.29604,Cluster-28704.47120,Cluster-28704.40506
GO:0043648	dicarboxylic acid metabolic process	biological_process	0.054303	0.84489	35	3661	314	43818	Cluster-29566.0,Cluster-28704.42184,Cluster-28441.0,Cluster-23047.1,Cluster-28704.60121,Cluster-25405.0,Cluster-18718.0,Cluster-25538.0,Cluster-28704.590,Cluster-19374.0,Cluster-23485.0,Cluster-16944.0,Cluster-28704.40546,Cluster-28704.26894,Cluster-28704.2226,Cluster-21263.0,Cluster-28704.58205,Cluster-28704.19292,Cluster-28704.13417,Cluster-28704.51008,Cluster-3025.5,Cluster-19606.0,Cluster-287…
GO:0008121	ubiquinol-cytochrome-c reductase activity	molecular_function	0.054944	0.84959	10	3661	78	43818	Cluster-28704.13709,Cluster-20702.0,Cluster-21495.0,Cluster-23402.0,Cluster-25587.0,Cluster-28704.61031,Cluster-18833.0,Cluster-17465.0,Cluster-19205.0,Cluster-28704.35828
GO:0016681	oxidoreductase activity, acting on diphenols and related substances as donors, cytochrome as acceptor	molecular_function	0.054944	0.84959	10	3661	78	43818	Cluster-20702.0,Cluster-28704.13709,Cluster-28704.61031,Cluster-25587.0,Cluster-23402.0,Cluster-21495.0,Cluster-28704.35828,Cluster-17465.0,Cluster-19205.0,Cluster-18833.0
GO:0010648	negative regulation of cell communication	biological_process	0.056745	0.86969	4	3661	18	43818	Cluster-28704.16307,Cluster-28704.393,Cluster-28704.58761,Cluster-28704.40521
GO:0023057	negative regulation of signaling	biological_process	0.056745	0.86969	4	3661	18	43818	Cluster-28704.58761,Cluster-28704.40521,Cluster-28704.393,Cluster-28704.16307
GO:0044763	single-organism cellular process	biological_process	0.056861	0.86969	1247	3661	13913	43818	Cluster-28704.62228,Cluster-28704.25061,Cluster-28671.0,Cluster-28704.30341,Cluster-15189.1,Cluster-28704.69055,Cluster-28704.41272,Cluster-28924.0,Cluster-28704.455,Cluster-10245.7,Cluster-28704.5917,Cluster-28704.4695,Cluster-28704.7111,Cluster-28704.32672,Cluster-28704.44413,Cluster-28704.8001,Cluster-28704.22312,Cluster-28704.11487,Cluster-29754.0,Cluster-22329.0,Cluster-20695.0,Cluster-28704…
GO:0042126	nitrate metabolic process	biological_process	0.057111	0.86969	4	3661	16	43818	Cluster-24741.0,Cluster-28704.11843,Cluster-28704.550,Cluster-25082.0
GO:0042128	nitrate assimilation	biological_process	0.057111	0.86969	4	3661	16	43818	Cluster-25082.0,Cluster-28704.11843,Cluster-28704.550,Cluster-24741.0
GO:0080134	regulation of response to stress	biological_process	0.057385	0.87121	12	3661	75	43818	Cluster-28704.9913,Cluster-28704.5416,Cluster-24326.0,Cluster-28704.4636,Cluster-28704.33783,Cluster-28443.0,Cluster-28704.61580,Cluster-28704.40050,Cluster-28704.5417,Cluster-28704.17635,Cluster-28704.31314,Cluster-14191.1
GO:0044712	single-organism catabolic process	biological_process	0.057985	0.87624	89	3661	869	43818	Cluster-27674.0,Cluster-28704.35678,Cluster-20753.0,Cluster-28704.63512,Cluster-28704.11690,Cluster-28704.15303,Cluster-28704.35676,Cluster-20471.0,Cluster-22471.0,Cluster-28704.45860,Cluster-23632.0,Cluster-28704.41561,Cluster-28704.34023,Cluster-28704.18618,Cluster-29301.0,Cluster-27361.0,Cluster-19706.0,Cluster-28704.56367,Cluster-28704.37613,Cluster-28704.9082,Cluster-20887.0,Cluster-28758.0,…
GO:0004568	chitinase activity	molecular_function	0.058107	0.87624	4	3661	17	43818	Cluster-17475.0,Cluster-28704.20354,Cluster-28704.57802,Cluster-28704.16649
GO:0006796	phosphate-containing compound metabolic process	biological_process	0.058241	0.87624	396	3661	4195	43818	Cluster-28704.38858,Cluster-28704.55463,Cluster-28704.41224,Cluster-28704.29186,Cluster-28704.19980,Cluster-28704.51601,Cluster-28704.50994,Cluster-28704.20519,Cluster-28704.56593,Cluster-28704.17439,Cluster-28704.8702,Cluster-22114.0,Cluster-19205.0,Cluster-25328.0,Cluster-28704.31314,Cluster-19135.0,Cluster-28704.8868,Cluster-27704.0,Cluster-28704.42591,Cluster-23597.1,Cluster-28704.47784,Clust…
GO:0009395	phospholipid catabolic process	biological_process	0.059668	0.88706	9	3661	57	43818	Cluster-28704.56370,Cluster-21507.0,Cluster-28704.56367,Cluster-28704.45860,Cluster-28704.14284,Cluster-28704.478,Cluster-18566.0,Cluster-28704.51172,Cluster-28704.56369
GO:0005525	GTP binding	molecular_function	0.060062	0.88706	111	3661	1095	43818	Cluster-26481.1,Cluster-18800.0,Cluster-28704.67791,Cluster-23652.0,Cluster-24870.2,Cluster-28704.66025,Cluster-28704.33617,Cluster-28704.6396,Cluster-20106.0,Cluster-26333.0,Cluster-28704.43759,Cluster-28704.63630,Cluster-21804.0,Cluster-28704.40276,Cluster-28704.46175,Cluster-28704.67847,Cluster-28704.7757,Cluster-28867.0,Cluster-28704.18619,Cluster-28704.63183,Cluster-28704.28014,Cluster-24286…
GO:0016286	small conductance calcium-activated potassium channel activity	molecular_function	0.060155	0.88706	4	3661	18	43818	Cluster-28704.2718,Cluster-28704.21168,Cluster-28704.10286,Cluster-28704.60095
GO:0006636	unsaturated fatty acid biosynthetic process	biological_process	0.060199	0.88706	2	3661	5	43818	Cluster-28704.38696,Cluster-28704.25513
GO:0019370	leukotriene biosynthetic process	biological_process	0.060199	0.88706	2	3661	5	43818	Cluster-28704.38696,Cluster-28704.25513
GO:0046456	icosanoid biosynthetic process	biological_process	0.060199	0.88706	2	3661	5	43818	Cluster-28704.38696,Cluster-28704.25513
GO:1901570	fatty acid derivative biosynthetic process	biological_process	0.060199	0.88706	2	3661	5	43818	Cluster-28704.25513,Cluster-28704.38696
GO:0046351	disaccharide biosynthetic process	biological_process	0.061018	0.89546	7	3661	39	43818	Cluster-28704.48663,Cluster-28704.2494,Cluster-28704.30505,Cluster-28704.53036,Cluster-27797.0,Cluster-28704.48751,Cluster-28704.48765
GO:0016301	kinase activity	molecular_function	0.061127	0.89546	245	3661	2428	43818	Cluster-28704.38620,Cluster-28704.54640,Cluster-28704.58877,Cluster-28704.47497,Cluster-28704.14284,Cluster-28704.53234,Cluster-28704.37659,Cluster-28704.37614,Cluster-28704.22563,Cluster-28704.28951,Cluster-28704.30203,Cluster-29679.0,Cluster-28704.33592,Cluster-21389.0,Cluster-28704.24622,Cluster-28704.56369,Cluster-28704.14327,Cluster-28704.25559,Cluster-20106.0,Cluster-27961.0,Cluster-28704.3…
GO:0006637	acyl-CoA metabolic process	biological_process	0.061927	0.90025	6	3661	32	43818	Cluster-28704.18618,Cluster-28704.18617,Cluster-26091.0,Cluster-28704.15048,Cluster-25915.0,Cluster-28704.15049
GO:0035383	thioester metabolic process	biological_process	0.061927	0.90025	6	3661	32	43818	Cluster-25915.0,Cluster-28704.15049,Cluster-28704.15048,Cluster-26091.0,Cluster-28704.18617,Cluster-28704.18618
GO:0009084	glutamine family amino acid biosynthetic process	biological_process	0.061993	0.90025	13	3661	102	43818	Cluster-19606.0,Cluster-28704.50458,Cluster-25405.0,Cluster-28704.36337,Cluster-20797.0,Cluster-23485.0,Cluster-23924.0,Cluster-23047.1,Cluster-29566.0,Cluster-19374.0,Cluster-10818.2,Cluster-19954.0,Cluster-28704.4762
GO:0005976	polysaccharide metabolic process	biological_process	0.062301	0.9021	49	3661	423	43818	Cluster-28704.30864,Cluster-26372.7,Cluster-28704.14519,Cluster-23886.0,Cluster-28704.54295,Cluster-28704.46228,Cluster-24762.0,Cluster-17602.1,Cluster-29301.0,Cluster-28704.8916,Cluster-28704.50635,Cluster-28704.2211,Cluster-28704.43099,Cluster-28704.33711,Cluster-28704.42482,Cluster-28704.26904,Cluster-28704.40330,Cluster-28704.58926,Cluster-28704.39803,Cluster-28704.50634,Cluster-28704.62748,C…
GO:0016049	cell growth	biological_process	0.062759	0.90612	5	3661	25	43818	Cluster-27005.0,Cluster-28704.47627,Cluster-29754.0,Cluster-28704.21886,Cluster-28704.55141
GO:0001101	response to acid chemical	biological_process	0.0644	0.92599	9	3661	63	43818	Cluster-28704.39014,Cluster-28704.40666,Cluster-28704.12266,Cluster-28704.31649,Cluster-28704.44242,Cluster-28704.45243,Cluster-28704.2677,Cluster-28704.14208,Cluster-28704.7816
GO:0015925	galactosidase activity	molecular_function	0.064505	0.92599	8	3661	43	43818	Cluster-28704.39987,Cluster-28704.11475,Cluster-28704.5354,Cluster-28363.0,Cluster-28704.14781,Cluster-28704.52466,Cluster-28456.0,Cluster-28704.2388
GO:0004672	protein kinase activity	molecular_function	0.064963	0.92991	193	3661	1873	43818	Cluster-28704.66273,Cluster-28704.52726,Cluster-28704.46851,Cluster-28704.39208,Cluster-28704.43030,Cluster-22435.0,Cluster-28704.35927,Cluster-28704.55203,Cluster-28704.33711,Cluster-28704.42262,Cluster-28704.48718,Cluster-19864.0,Cluster-28704.50238,Cluster-28704.21053,Cluster-28704.50303,Cluster-28704.65673,Cluster-28704.18721,Cluster-28704.56830,Cluster-28704.51603,Cluster-28704.37993,Cluster…
GO:0016151	nickel cation binding	molecular_function	0.065338	0.93195	15	3661	114	43818	Cluster-21554.0,Cluster-28704.36385,Cluster-28704.22856,Cluster-21072.0,Cluster-28704.26921,Cluster-28704.2211,Cluster-25686.0,Cluster-20418.0,Cluster-28704.18770,Cluster-26640.0,Cluster-28704.40980,Cluster-28704.11945,Cluster-28704.9727,Cluster-28704.24779,Cluster-19127.0
GO:0006109	regulation of carbohydrate metabolic process	biological_process	0.065478	0.93195	4	3661	16	43818	Cluster-28443.0,Cluster-28704.3617,Cluster-28704.12377,Cluster-28704.26887
GO:0046992	oxidoreductase activity, acting on X-H and Y-H to form an X-Y bond	molecular_function	0.066689	0.94264	2	3661	6	43818	Cluster-28704.6396,Cluster-28704.17523
GO:0050485	oxidoreductase activity, acting on X-H and Y-H to form an X-Y bond, with a disulfide as acceptor	molecular_function	0.066689	0.94264	2	3661	6	43818	Cluster-28704.17523,Cluster-28704.6396
GO:0000271	polysaccharide biosynthetic process	biological_process	0.066794	0.94264	24	3661	194	43818	Cluster-28704.14522,Cluster-28704.34600,Cluster-28704.51846,Cluster-28704.16754,Cluster-28704.40930,Cluster-28704.42481,Cluster-28704.38027,Cluster-25194.0,Cluster-28704.40331,Cluster-28704.58926,Cluster-23440.0,Cluster-28704.64193,Cluster-28704.2518,Cluster-28704.40330,Cluster-28704.42482,Cluster-28704.43099,Cluster-28704.2211,Cluster-28704.42490,Cluster-28704.13908,Cluster-26372.7,Cluster-28704…
GO:0045088	regulation of innate immune response	biological_process	0.06741	0.9472	4	3661	15	43818	Cluster-28704.5416,Cluster-28704.61580,Cluster-28704.5417,Cluster-28704.4636
GO:0044444	cytoplasmic part	cellular_component	0.067495	0.9472	461	3661	5385	43818	Cluster-28704.27712,Cluster-28704.41504,Cluster-26323.0,Cluster-28704.8904,Cluster-28704.4233,Cluster-28704.22898,Cluster-17347.0,Cluster-28704.61936,Cluster-29407.0,Cluster-28704.40876,Cluster-22827.0,Cluster-28704.8680,Cluster-28704.25367,Cluster-28704.41168,Cluster-28704.46834,Cluster-22502.0,Cluster-28704.3850,Cluster-28704.18770,Cluster-19563.0,Cluster-20533.0,Cluster-18076.0,Cluster-28704.5…
GO:0016820	hydrolase activity, acting on acid anhydrides, catalyzing transmembrane movement of substances	molecular_function	0.068162	0.95389	46	3661	424	43818	Cluster-28704.61199,Cluster-28704.8904,Cluster-29701.0,Cluster-26711.0,Cluster-28704.3109,Cluster-28704.55455,Cluster-28704.22891,Cluster-28704.11213,Cluster-28704.10819,Cluster-28704.33466,Cluster-28704.34191,Cluster-27335.0,Cluster-21530.0,Cluster-28704.66599,Cluster-28704.57037,Cluster-28704.49761,Cluster-28704.10576,Cluster-28704.3888,Cluster-28704.55452,Cluster-28704.42080,Cluster-28704.5545…
GO:0032561	guanyl ribonucleotide binding	molecular_function	0.068412	0.95471	111	3661	1102	43818	Cluster-28243.0,Cluster-28704.54910,Cluster-19233.0,Cluster-20214.0,Cluster-28704.63243,Cluster-28704.61085,Cluster-28704.63241,Cluster-21804.0,Cluster-28704.46175,Cluster-28704.40276,Cluster-28704.67847,Cluster-28704.7757,Cluster-28867.0,Cluster-28704.18619,Cluster-28704.63183,Cluster-24286.0,Cluster-28704.28014,Cluster-28704.14327,Cluster-28704.62013,Cluster-28704.6396,Cluster-20106.0,Cluster-2…
GO:0046914	transition metal ion binding	molecular_function	0.068858	0.9551	312	3661	3177	43818	Cluster-28704.40625,Cluster-28704.40181,Cluster-24394.0,Cluster-28704.62791,Cluster-22144.0,Cluster-29542.0,Cluster-28704.58070,Cluster-28704.25486,Cluster-28704.60538,Cluster-28704.68822,Cluster-28704.61886,Cluster-28704.48591,Cluster-28704.9476,Cluster-25674.0,Cluster-21513.0,Cluster-29690.0,Cluster-28704.64854,Cluster-19028.0,Cluster-28704.60314,Cluster-28692.0,Cluster-28704.50135,Cluster-2870…
GO:0005784	Sec61 translocon complex	cellular_component	0.069153	0.9551	4	3661	20	43818	Cluster-28704.44177,Cluster-28704.66273,Cluster-28704.35989,Cluster-28704.50141
GO:0071256	translocon complex	cellular_component	0.069153	0.9551	4	3661	20	43818	Cluster-28704.66273,Cluster-28704.44177,Cluster-28704.35989,Cluster-28704.50141
GO:0044057	regulation of system process	biological_process	0.069202	0.9551	5	3661	27	43818	Cluster-28704.31285,Cluster-28704.5258,Cluster-28704.54286,Cluster-28704.37034,Cluster-28704.24899
GO:0031012	extracellular matrix	cellular_component	0.070324	0.96792	20	3661	163	43818	Cluster-28704.38538,Cluster-28704.7945,Cluster-28704.39461,Cluster-28704.41168,Cluster-28704.60151,Cluster-28704.41815,Cluster-28704.51543,Cluster-28704.42262,Cluster-28704.2142,Cluster-28704.67266,Cluster-28704.11090,Cluster-28704.52885,Cluster-28704.4129,Cluster-28704.4967,Cluster-28704.8551,Cluster-28704.14062,Cluster-28704.31058,Cluster-28704.10863,Cluster-28704.40556,Cluster-17803.0
GO:0003723	RNA binding	molecular_function	0.071522	0.97544	167	3661	1712	43818	Cluster-28704.60832,Cluster-28704.44393,Cluster-18137.0,Cluster-28704.66599,Cluster-28704.13974,Cluster-22450.0,Cluster-20881.0,Cluster-29190.0,Cluster-28704.64857,Cluster-28704.537,Cluster-22570.0,Cluster-28704.6389,Cluster-28704.17502,Cluster-21134.0,Cluster-28704.55455,Cluster-24110.0,Cluster-28704.7486,Cluster-28704.18209,Cluster-28704.24974,Cluster-28704.10735,Cluster-28704.14108,Cluster-287…
GO:0005737	cytoplasm	cellular_component	0.071695	0.97544	520	3661	6046	43818	Cluster-28514.0,Cluster-19135.0,Cluster-24394.0,Cluster-28704.9350,Cluster-24665.0,Cluster-28704.60538,Cluster-19697.0,Cluster-28704.40495,Cluster-28704.50141,Cluster-29545.1,Cluster-29193.0,Cluster-20457.0,Cluster-28704.61559,Cluster-28704.19402,Cluster-18063.0,Cluster-28704.42705,Cluster-28880.0,Cluster-28704.5224,Cluster-28704.68873,Cluster-21830.0,Cluster-28704.2800,Cluster-25040.0,Cluster-28…
GO:1901363	heterocyclic compound binding	molecular_function	0.072034	0.97544	1185	3661	13032	43818	Cluster-29701.0,Cluster-28704.15033,Cluster-28704.63930,Cluster-25442.0,Cluster-28704.31314,Cluster-28704.17011,Cluster-24879.0,Cluster-28704.40980,Cluster-28704.5766,Cluster-22114.0,Cluster-28704.46467,Cluster-28704.39103,Cluster-28704.14598,Cluster-28704.51601,Cluster-28441.0,Cluster-28704.8244,Cluster-28704.55463,Cluster-28704.41224,Cluster-28704.33617,Cluster-28704.32424,Cluster-28704.39782,C…
GO:0033865	nucleoside bisphosphate metabolic process	biological_process	0.072039	0.97544	7	3661	39	43818	Cluster-28704.47684,Cluster-28704.50141,Cluster-28704.37689,Cluster-28361.0,Cluster-29381.0,Cluster-28704.28181,Cluster-28704.40353
GO:0033875	ribonucleoside bisphosphate metabolic process	biological_process	0.072039	0.97544	7	3661	39	43818	Cluster-28704.28181,Cluster-28704.40353,Cluster-29381.0,Cluster-28704.37689,Cluster-28361.0,Cluster-28704.47684,Cluster-28704.50141
GO:0034032	purine nucleoside bisphosphate metabolic process	biological_process	0.072039	0.97544	7	3661	39	43818	Cluster-28704.40353,Cluster-28704.28181,Cluster-29381.0,Cluster-28704.37689,Cluster-28361.0,Cluster-28704.47684,Cluster-28704.50141
GO:0003924	GTPase activity	molecular_function	0.07274	0.97791	74	3661	689	43818	Cluster-28704.18343,Cluster-26590.0,Cluster-28704.37453,Cluster-26667.0,Cluster-28704.52958,Cluster-28704.24861,Cluster-24500.0,Cluster-24270.0,Cluster-28704.29636,Cluster-28704.52792,Cluster-19050.0,Cluster-21530.0,Cluster-28704.3617,Cluster-28704.33466,Cluster-28704.55453,Cluster-28704.33623,Cluster-28704.6396,Cluster-20106.0,Cluster-26333.0,Cluster-28704.63630,Cluster-28704.43759,Cluster-28704…
GO:0097159	organic cyclic compound binding	molecular_function	0.072781	0.97791	1185	3661	13034	43818	Cluster-28704.58877,Cluster-28704.44319,Cluster-24031.0,Cluster-28704.47627,Cluster-28704.15073,Cluster-28704.30203,Cluster-28704.6500,Cluster-28704.51543,Cluster-24984.0,Cluster-27811.0,Cluster-28704.40472,Cluster-28704.13536,Cluster-28704.15029,Cluster-28704.2518,Cluster-28704.45286,Cluster-28704.64031,Cluster-28704.3617,Cluster-28145.0,Cluster-28704.37806,Cluster-28704.51701,Cluster-28704.4294…
GO:0006084	acetyl-CoA metabolic process	biological_process	0.072807	0.97791	4	3661	18	43818	Cluster-28704.15048,Cluster-28704.15049,Cluster-28704.18618,Cluster-28704.18617
GO:0009415	response to water	biological_process	0.073981	0.98939	6	3661	40	43818	Cluster-28704.44242,Cluster-28704.40666,Cluster-28704.12266,Cluster-28704.2677,Cluster-28704.31649,Cluster-28704.7816
GO:0001558	regulation of cell growth	biological_process	0.074056	0.98939	3	3661	12	43818	Cluster-27005.0,Cluster-28704.55141,Cluster-29754.0
GO:0031505	fungal-type cell wall organization	biological_process	0.074987	0.99651	3	3661	12	43818	Cluster-28704.39414,Cluster-28704.59114,Cluster-18532.0
GO:0071852	fungal-type cell wall organization or biogenesis	biological_process	0.074987	0.99651	3	3661	12	43818	Cluster-18532.0,Cluster-28704.59114,Cluster-28704.39414
GO:0015936	coenzyme A metabolic process	biological_process	0.075204	0.99676	6	3661	33	43818	Cluster-29381.0,Cluster-28704.28181,Cluster-28704.47684,Cluster-28704.50141,Cluster-28361.0,Cluster-28704.37689
GO:0006769	nicotinamide metabolic process	biological_process	0.075707	1	4	3661	18	43818	Cluster-28704.56373,Cluster-28704.64668,Cluster-28704.64667,Cluster-28704.44104
GO:0016051	carbohydrate biosynthetic process	biological_process	0.076386	1	60	3661	579	43818	Cluster-28704.8736,Cluster-28704.53036,Cluster-28704.48751,Cluster-28704.64193,Cluster-28704.45122,Cluster-28704.58926,Cluster-28704.35678,Cluster-28704.51846,Cluster-28704.16754,Cluster-28704.38027,Cluster-28704.30573,Cluster-28704.35676,Cluster-28704.29664,Cluster-29301.0,Cluster-24762.0,Cluster-28704.46228,Cluster-27361.0,Cluster-28704.30864,Cluster-19706.0,Cluster-26372.7,Cluster-28704.48765,…
GO:0030076	light-harvesting complex	cellular_component	0.076487	1	7	3661	45	43818	Cluster-21509.0,Cluster-28704.15454,Cluster-28704.47107,Cluster-28704.57222,Cluster-28704.36846,Cluster-28704.9663,Cluster-7885.0
GO:0008883	glutamyl-tRNA reductase activity	molecular_function	0.076493	1	3	3661	10	43818	Cluster-28704.15287,Cluster-28704.44287,Cluster-478.0
GO:0008171	O-methyltransferase activity	molecular_function	0.07661	1	16	3661	119	43818	Cluster-28704.50421,Cluster-28704.9713,Cluster-23996.0,Cluster-28704.31374,Cluster-28704.8736,Cluster-28704.917,Cluster-18429.0,Cluster-28704.14891,Cluster-25508.0,Cluster-28704.16102,Cluster-24614.0,Cluster-28704.45358,Cluster-28184.0,Cluster-28704.25936,Cluster-22182.0,Cluster-29579.0
GO:0022857	transmembrane transporter activity	molecular_function	0.076866	1	302	3661	3271	43818	Cluster-28704.27075,Cluster-28704.44293,Cluster-28704.32435,Cluster-26306.0,Cluster-20289.0,Cluster-28704.45243,Cluster-16945.0,Cluster-28704.505,Cluster-28704.42080,Cluster-26745.0,Cluster-28704.3888,Cluster-28704.14722,Cluster-28704.36405,Cluster-28704.66599,Cluster-19555.0,Cluster-28704.13539,Cluster-28704.51993,Cluster-28704.51181,Cluster-21606.0,Cluster-28704.22889,Cluster-28704.50266,Cluste…
GO:0006520	cellular amino acid metabolic process	biological_process	0.077592	1	205	3661	2167	43818	Cluster-27674.0,Cluster-28704.46052,Cluster-28704.18945,Cluster-28704.2771,Cluster-25538.0,Cluster-22116.0,Cluster-29332.0,Cluster-20471.0,Cluster-28704.40500,Cluster-19996.0,Cluster-28704.28162,Cluster-28704.2686,Cluster-17602.0,Cluster-28704.27712,Cluster-28440.1,Cluster-28704.27696,Cluster-28704.42938,Cluster-28704.54295,Cluster-28704.50458,Cluster-28704.34007,Cluster-27301.0,Cluster-20887.0,C…
GO:0006050	mannosamine metabolic process	biological_process	0.077815	1	4	3661	18	43818	Cluster-19574.0,Cluster-28704.12912,Cluster-29566.0,Cluster-18410.0
GO:0006051	N-acetylmannosamine metabolic process	biological_process	0.077815	1	4	3661	18	43818	Cluster-18410.0,Cluster-28704.12912,Cluster-29566.0,Cluster-19574.0
GO:0047465	N-acylglucosamine-6-phosphate 2-epimerase activity	molecular_function	0.077815	1	4	3661	18	43818	Cluster-18410.0,Cluster-19574.0,Cluster-29566.0,Cluster-28704.12912
GO:0008283	cell proliferation	biological_process	0.079194	1	13	3661	99	43818	Cluster-28704.45383,Cluster-25789.0,Cluster-28704.62877,Cluster-28704.70098,Cluster-25723.0,Cluster-28704.5178,Cluster-28704.14824,Cluster-17440.0,Cluster-28704.46166,Cluster-28704.8478,Cluster-28704.33901,Cluster-23022.0,Cluster-28704.45168
GO:0005996	monosaccharide metabolic process	biological_process	0.079581	1	49	3661	471	43818	Cluster-28456.0,Cluster-28704.37921,Cluster-23632.0,Cluster-28704.36174,Cluster-21886.0,Cluster-28704.52466,Cluster-28688.0,Cluster-28704.68092,Cluster-29301.0,Cluster-19706.0,Cluster-27361.0,Cluster-28704.11475,Cluster-28704.35678,Cluster-28704.66373,Cluster-28704.29664,Cluster-28363.0,Cluster-28704.35676,Cluster-28704.15303,Cluster-28704.30573,Cluster-28704.62748,Cluster-28704.28721,Cluster-287…
GO:0006753	nucleoside phosphate metabolic process	biological_process	0.080105	1	156	3661	1707	43818	Cluster-18016.0,Cluster-28704.35828,Cluster-28419.0,Cluster-28327.0,Cluster-28704.63957,Cluster-20015.0,Cluster-16793.1,Cluster-28704.47684,Cluster-18651.0,Cluster-21606.0,Cluster-19928.0,Cluster-28704.67200,Cluster-28704.66907,Cluster-28023.0,Cluster-28704.49533,Cluster-28704.64668,Cluster-28704.37894,Cluster-28704.20769,Cluster-28704.35675,Cluster-27936.0,Cluster-28704.10819,Cluster-28704.46546…
GO:1901659	glycosyl compound biosynthetic process	biological_process	0.080493	1	46	3661	473	43818	Cluster-28704.28181,Cluster-20743.0,Cluster-28704.5061,Cluster-28704.33240,Cluster-28361.0,Cluster-28704.65459,Cluster-28704.7907,Cluster-28704.11696,Cluster-28704.10926,Cluster-28704.21120,Cluster-28704.19905,Cluster-25401.0,Cluster-28704.10819,Cluster-28704.57130,Cluster-20980.0,Cluster-26306.0,Cluster-28704.33930,Cluster-26711.0,Cluster-20171.0,Cluster-28704.57134,Cluster-17964.0,Cluster-28704…
GO:0005157	macrophage colony-stimulating factor receptor binding	molecular_function	0.080929	1	2	3661	5	43818	Cluster-28704.8478,Cluster-28704.46166
GO:0048856	anatomical structure development	biological_process	0.081578	1	51	3661	459	43818	Cluster-28704.1233,Cluster-28704.36330,Cluster-12013.4,Cluster-28704.68037,Cluster-17766.0,Cluster-28704.40397,Cluster-21946.0,Cluster-28704.4471,Cluster-28704.20685,Cluster-28704.45765,Cluster-28704.48647,Cluster-28704.59239,Cluster-28704.8161,Cluster-23103.0,Cluster-28704.63819,Cluster-18355.0,Cluster-19135.0,Cluster-28704.62323,Cluster-28704.9350,Cluster-28704.21044,Cluster-16996.0,Cluster-224…
GO:0030597	RNA glycosylase activity	molecular_function	0.082359	1	1	3661	1	43818	Cluster-28704.34330
GO:0030598	rRNA N-glycosylase activity	molecular_function	0.082359	1	1	3661	1	43818	Cluster-28704.34330
GO:0010467	gene expression	biological_process	0.08241	1	672	3661	7636	43818	Cluster-20461.0,Cluster-28704.3039,Cluster-28704.41375,Cluster-28704.10267,Cluster-28704.48186,Cluster-28704.9148,Cluster-28704.60832,Cluster-28704.3168,Cluster-28704.42080,Cluster-28704.22169,Cluster-28704.29500,Cluster-28704.20857,Cluster-28704.15616,Cluster-21134.0,Cluster-21420.0,Cluster-28704.29706,Cluster-29198.0,Cluster-28704.18209,Cluster-28704.2795,Cluster-28704.21819,Cluster-28704.39238…
GO:0016866	intramolecular transferase activity	molecular_function	0.082708	1	14	3661	105	43818	Cluster-28704.40331,Cluster-22324.0,Cluster-28704.2189,Cluster-28704.32907,Cluster-28704.39280,Cluster-23008.0,Cluster-21886.0,Cluster-28704.40762,Cluster-28704.20739,Cluster-28704.34600,Cluster-19380.0,Cluster-28704.40330,Cluster-17028.0,Cluster-28704.16754
GO:0009117	nucleotide metabolic process	biological_process	0.083312	1	153	3661	1676	43818	Cluster-19205.0,Cluster-28704.17439,Cluster-28704.30864,Cluster-28704.56593,Cluster-28704.42482,Cluster-25328.0,Cluster-26711.0,Cluster-21886.0,Cluster-28704.57134,Cluster-28704.38858,Cluster-28704.64193,Cluster-28704.68923,Cluster-28704.41153,Cluster-28704.4791,Cluster-28704.1068,Cluster-28704.50994,Cluster-20702.0,Cluster-28361.0,Cluster-28704.44108,Cluster-28704.40353,Cluster-28704.16293,Clust…
GO:0006952	defense response	biological_process	0.083672	1	60	3661	567	43818	Cluster-28704.51993,Cluster-28704.39789,Cluster-28704.8278,Cluster-28704.34343,Cluster-28704.37519,Cluster-28704.37349,Cluster-24326.0,Cluster-28704.3524,Cluster-28704.9856,Cluster-28704.39106,Cluster-19949.0,Cluster-28704.5417,Cluster-28704.17635,Cluster-28704.19117,Cluster-28704.7970,Cluster-28704.64776,Cluster-28704.29381,Cluster-28704.38035,Cluster-20943.0,Cluster-28704.61580,Cluster-28704.58…
GO:0006083	acetate metabolic process	biological_process	0.08598	1	4	3661	16	43818	Cluster-28704.27575,Cluster-28704.40490,Cluster-28704.44104,Cluster-18040.0
GO:0034645	cellular macromolecule biosynthetic process	biological_process	0.086467	1	675	3661	7691	43818	Cluster-21072.0,Cluster-21504.0,Cluster-21205.0,Cluster-28704.36667,Cluster-28704.33678,Cluster-28704.2611,Cluster-28704.5862,Cluster-20604.0,Cluster-28704.19143,Cluster-28704.61919,Cluster-28922.1,Cluster-28704.33310,Cluster-28704.63802,Cluster-17200.0,Cluster-19921.6,Cluster-28329.0,Cluster-20119.0,Cluster-23542.0,Cluster-17128.0,Cluster-28704.27823,Cluster-28704.65613,Cluster-28704.47684,Clust…
GO:0048585	negative regulation of response to stimulus	biological_process	0.086937	1	7	3661	45	43818	Cluster-28704.16307,Cluster-28704.9913,Cluster-28704.40521,Cluster-28704.58761,Cluster-28704.17635,Cluster-24326.0,Cluster-28704.33783
GO:0006040	amino sugar metabolic process	biological_process	0.087743	1	11	3661	81	43818	Cluster-28704.9826,Cluster-28704.21620,Cluster-29566.0,Cluster-28704.12912,Cluster-18410.0,Cluster-28704.57802,Cluster-28704.20354,Cluster-28704.16649,Cluster-19574.0,Cluster-28704.34191,Cluster-17475.0
GO:0019693	ribose phosphate metabolic process	biological_process	0.089048	1	132	3661	1457	43818	Cluster-19135.0,Cluster-25587.0,Cluster-28704.18735,Cluster-28704.13417,Cluster-28944.0,Cluster-23316.0,Cluster-28704.3351,Cluster-28704.50141,Cluster-28704.4672,Cluster-28704.44108,Cluster-28704.40353,Cluster-28704.16293,Cluster-29690.0,Cluster-20427.0,Cluster-28704.1068,Cluster-28704.4791,Cluster-28704.41153,Cluster-28704.38858,Cluster-28704.68923,Cluster-28361.0,Cluster-20702.0,Cluster-28704.5…
GO:0000266	mitochondrial fission	biological_process	0.089134	1	1	3661	1	43818	Cluster-28704.4749
GO:0045735	nutrient reservoir activity	molecular_function	0.089153	1	8	3661	61	43818	Cluster-28704.5833,Cluster-28704.61391,Cluster-17602.1,Cluster-28704.44051,Cluster-27894.0,Cluster-23886.0,Cluster-28704.10941,Cluster-17602.0
GO:0000735	removal of nonhomologous ends	biological_process	0.089443	1	2	3661	5	43818	Cluster-28704.67940,Cluster-28704.46052
GO:0000736	double-strand break repair via single-strand annealing, removal of nonhomologous ends	biological_process	0.089443	1	2	3661	5	43818	Cluster-28704.46052,Cluster-28704.67940
GO:0006312	mitotic recombination	biological_process	0.089443	1	2	3661	5	43818	Cluster-28704.46052,Cluster-28704.67940
GO:0007533	mating type switching	biological_process	0.089443	1	2	3661	5	43818	Cluster-28704.67940,Cluster-28704.46052
GO:0007534	gene conversion at mating-type locus	biological_process	0.089443	1	2	3661	5	43818	Cluster-28704.67940,Cluster-28704.46052
GO:0022413	reproductive process in single-celled organism	biological_process	0.089443	1	2	3661	5	43818	Cluster-28704.67940,Cluster-28704.46052
GO:0035822	gene conversion	biological_process	0.089443	1	2	3661	5	43818	Cluster-28704.67940,Cluster-28704.46052
GO:0045002	double-strand break repair via single-strand annealing	biological_process	0.089443	1	2	3661	5	43818	Cluster-28704.46052,Cluster-28704.67940
GO:0070336	flap-structured DNA binding	molecular_function	0.089443	1	2	3661	5	43818	Cluster-28704.46052,Cluster-28704.67940
GO:0019229	regulation of vasoconstriction	biological_process	0.090342	1	3	3661	15	43818	Cluster-28704.54286,Cluster-28704.5258,Cluster-28704.31285
GO:0042310	vasoconstriction	biological_process	0.090342	1	3	3661	15	43818	Cluster-28704.54286,Cluster-28704.5258,Cluster-28704.31285
GO:0004565	beta-galactosidase activity	molecular_function	0.090502	1	6	3661	31	43818	Cluster-28704.5354,Cluster-28704.11475,Cluster-28704.14781,Cluster-28704.39987,Cluster-28363.0,Cluster-28704.2388
GO:0009341	beta-galactosidase complex	cellular_component	0.090502	1	6	3661	31	43818	Cluster-28704.2388,Cluster-28704.11475,Cluster-28704.5354,Cluster-28363.0,Cluster-28704.39987,Cluster-28704.14781
GO:0044275	cellular carbohydrate catabolic process	biological_process	0.090875	1	4	3661	20	43818	Cluster-28704.22389,Cluster-28704.11690,Cluster-28704.11691,Cluster-23872.0
GO:2001057	reactive nitrogen species metabolic process	biological_process	0.091162	1	4	3661	19	43818	Cluster-24741.0,Cluster-25082.0,Cluster-28704.550,Cluster-28704.11843
GO:0004970	ionotropic glutamate receptor activity	molecular_function	0.091185	1	7	3661	41	43818	Cluster-28704.12375,Cluster-28704.12374,Cluster-28704.12380,Cluster-28704.16548,Cluster-28704.43352,Cluster-28704.16551,Cluster-28704.40307
GO:0008066	glutamate receptor activity	molecular_function	0.091185	1	7	3661	41	43818	Cluster-28704.40307,Cluster-28704.43352,Cluster-28704.16548,Cluster-28704.16551,Cluster-28704.12375,Cluster-28704.12380,Cluster-28704.12374
GO:0005788	endoplasmic reticulum lumen	cellular_component	0.091671	1	3	3661	12	43818	Cluster-16587.0,Cluster-28113.0,Cluster-28704.25367
GO:0044281	small molecule metabolic process	biological_process	0.093532	1	479	3661	5361	43818	Cluster-28704.40930,Cluster-28704.28357,Cluster-28704.18735,Cluster-25587.0,Cluster-28704.19292,Cluster-28704.13417,Cluster-28704.44055,Cluster-21263.0,Cluster-28704.28442,Cluster-28704.26169,Cluster-28704.26404,Cluster-28704.21337,Cluster-25082.0,Cluster-28704.18916,Cluster-28704.45675,Cluster-26184.0,Cluster-28704.38907,Cluster-28704.8123,Cluster-21102.0,Cluster-28704.6487,Cluster-28704.67262,C…
GO:0007016	cytoskeletal anchoring at plasma membrane	biological_process	0.09355	1	4	3661	20	43818	Cluster-28704.44049,Cluster-28704.39087,Cluster-28704.39734,Cluster-28704.48744
GO:1901657	glycosyl compound metabolic process	biological_process	0.094151	1	127	3661	1413	43818	Cluster-25561.0,Cluster-28704.16658,Cluster-27811.0,Cluster-28704.3885,Cluster-28704.2518,Cluster-28704.6487,Cluster-20427.0,Cluster-29690.0,Cluster-28704.44108,Cluster-28704.40353,Cluster-29696.0,Cluster-29151.0,Cluster-17332.0,Cluster-16503.0,Cluster-23316.0,Cluster-28944.0,Cluster-28704.50141,Cluster-28704.3882,Cluster-28704.4672,Cluster-28704.3351,Cluster-28704.20947,Cluster-28704.18735,Clust…
GO:0022611	dormancy process	biological_process	0.094277	1	2	3661	6	43818	Cluster-28704.2374,Cluster-28704.32435
GO:0042451	purine nucleoside biosynthetic process	biological_process	0.095112	1	42	3661	436	43818	Cluster-28704.19905,Cluster-28704.57130,Cluster-28704.10819,Cluster-20980.0,Cluster-25401.0,Cluster-28704.7907,Cluster-28704.65459,Cluster-28704.21120,Cluster-28704.11696,Cluster-28704.5061,Cluster-28704.33240,Cluster-28361.0,Cluster-28704.28181,Cluster-20743.0,Cluster-24762.0,Cluster-26711.0,Cluster-28704.33930,Cluster-28704.37915,Cluster-28704.57134,Cluster-26306.0,Cluster-19135.0,Cluster-28704…
GO:0046129	purine ribonucleoside biosynthetic process	biological_process	0.095112	1	42	3661	436	43818	Cluster-28704.63957,Cluster-28327.0,Cluster-28704.13417,Cluster-29679.0,Cluster-25587.0,Cluster-28704.53587,Cluster-19135.0,Cluster-28704.9528,Cluster-28704.16658,Cluster-28023.0,Cluster-20427.0,Cluster-28704.11487,Cluster-17332.0,Cluster-28704.53586,Cluster-29381.0,Cluster-28704.44108,Cluster-28704.53588,Cluster-28704.4672,Cluster-28704.3351,Cluster-28704.47684,Cluster-18651.0,Cluster-28704.2704…
GO:0015947	methane metabolic process	biological_process	0.0954	1	17	3661	132	43818	Cluster-28704.61839,Cluster-29332.0,Cluster-28704.18031,Cluster-28704.590,Cluster-22175.0,Cluster-28704.44104,Cluster-19693.0,Cluster-28704.17599,Cluster-28441.0,Cluster-28704.42184,Cluster-19151.0,Cluster-22440.0,Cluster-22868.0,Cluster-16626.0,Cluster-22299.0,Cluster-28704.15104,Cluster-20729.0
GO:0043446	cellular alkane metabolic process	biological_process	0.0954	1	17	3661	132	43818	Cluster-22440.0,Cluster-22868.0,Cluster-16626.0,Cluster-22299.0,Cluster-28704.15104,Cluster-20729.0,Cluster-28704.61839,Cluster-29332.0,Cluster-28704.18031,Cluster-22175.0,Cluster-28704.590,Cluster-19693.0,Cluster-28704.44104,Cluster-28704.17599,Cluster-28441.0,Cluster-28704.42184,Cluster-19151.0
GO:0010333	terpene synthase activity	molecular_function	0.096505	1	6	3661	34	43818	Cluster-28704.59315,Cluster-28704.47708,Cluster-28704.67940,Cluster-28704.10108,Cluster-28704.23608,Cluster-25801.0
GO:0051348	negative regulation of transferase activity	biological_process	0.096759	1	6	3661	35	43818	Cluster-29094.0,Cluster-28704.45948,Cluster-28704.32455,Cluster-28704.51993,Cluster-28704.9569,Cluster-20753.0
GO:1901136	carbohydrate derivative catabolic process	biological_process	0.097374	1	16	3661	119	43818	Cluster-28704.16649,Cluster-28704.39987,Cluster-28704.11475,Cluster-28704.5354,Cluster-27936.0,Cluster-28704.2388,Cluster-28704.20354,Cluster-28704.57802,Cluster-28704.21620,Cluster-28704.3297,Cluster-17475.0,Cluster-18016.0,Cluster-22471.0,Cluster-28363.0,Cluster-28704.9826,Cluster-28704.14781
GO:0002682	regulation of immune system process	biological_process	0.097699	1	14	3661	103	43818	Cluster-14191.1,Cluster-22707.0,Cluster-28704.17635,Cluster-28704.38803,Cluster-28704.13063,Cluster-28704.5417,Cluster-19942.0,Cluster-28704.5416,Cluster-28704.56997,Cluster-28704.9913,Cluster-28704.61580,Cluster-24326.0,Cluster-28704.4636,Cluster-28704.33783
GO:0031399	regulation of protein modification process	biological_process	0.09779	1	17	3661	139	43818	Cluster-28704.45948,Cluster-28704.32455,Cluster-28704.26748,Cluster-28704.4788,Cluster-28704.36787,Cluster-28704.9569,Cluster-22496.0,Cluster-19556.0,Cluster-28704.20583,Cluster-29094.0,Cluster-28704.51993,Cluster-28704.8478,Cluster-28704.61214,Cluster-20753.0,Cluster-28704.11921,Cluster-28704.59051,Cluster-28704.46166
GO:0009968	negative regulation of signal transduction	biological_process	0.098355	1	3	3661	14	43818	Cluster-28704.40521,Cluster-28704.58761,Cluster-28704.16307
GO:0006012	galactose metabolic process	biological_process	0.098397	1	13	3661	93	43818	Cluster-28704.28721,Cluster-28704.62748,Cluster-19746.0,Cluster-28704.22389,Cluster-28704.39987,Cluster-28704.5354,Cluster-28704.11475,Cluster-28456.0,Cluster-28704.22563,Cluster-28704.2388,Cluster-28704.14781,Cluster-28363.0,Cluster-28704.52466
GO:0044255	cellular lipid metabolic process	biological_process	0.099287	1	121	3661	1206	43818	Cluster-28704.26111,Cluster-24031.0,Cluster-28704.4614,Cluster-28704.14284,Cluster-29542.0,Cluster-28704.47470,Cluster-18566.0,Cluster-29294.0,Cluster-28704.56369,Cluster-28704.35670,Cluster-21507.0,Cluster-28704.15049,Cluster-28704.39987,Cluster-20452.0,Cluster-28704.43037,Cluster-25915.0,Cluster-21102.0,Cluster-26300.0,Cluster-28704.9541,Cluster-29690.0,Cluster-28704.30633,Cluster-28704.45765,C…
GO:0071555	cell wall organization	biological_process	0.099646	1	11	3661	74	43818	Cluster-18532.0,Cluster-28704.44872,Cluster-28704.59114,Cluster-28704.21886,Cluster-28704.39414,Cluster-28704.1899,Cluster-28264.0,Cluster-13437.1,Cluster-28704.40256,Cluster-27357.0,Cluster-28704.47627
GO:0016853	isomerase activity	molecular_function	0.10023	1	53	3661	520	43818	Cluster-28704.50720,Cluster-25311.0,Cluster-28704.32907,Cluster-28704.50893,Cluster-25235.0,Cluster-28704.41169,Cluster-28704.60121,Cluster-28704.39229,Cluster-28704.16754,Cluster-29566.0,Cluster-28704.40050,Cluster-18833.0,Cluster-18709.0,Cluster-29301.0,Cluster-27361.0,Cluster-22324.0,Cluster-19380.0,Cluster-25617.0,Cluster-28704.31333,Cluster-28704.40330,Cluster-21886.0,Cluster-17964.0,Cluster…
GO:0004860	protein kinase inhibitor activity	molecular_function	0.10053	1	5	3661	29	43818	Cluster-28704.20583,Cluster-28704.36787,Cluster-28704.59051,Cluster-28704.9569,Cluster-28704.61214
GO:0019210	kinase inhibitor activity	molecular_function	0.10053	1	5	3661	29	43818	Cluster-28704.61214,Cluster-28704.59051,Cluster-28704.9569,Cluster-28704.20583,Cluster-28704.36787
GO:0016872	intramolecular lyase activity	molecular_function	0.10095	1	5	3661	28	43818	Cluster-17212.2,Cluster-28704.53154,Cluster-28704.50893,Cluster-17964.0,Cluster-20171.0
GO:0009059	macromolecule biosynthetic process	biological_process	0.10223	1	681	3661	7783	43818	Cluster-28704.18869,Cluster-29723.0,Cluster-23706.0,Cluster-28704.32724,Cluster-28704.51990,Cluster-28704.50517,Cluster-28704.2337,Cluster-28704.37232,Cluster-28704.42920,Cluster-28704.19292,Cluster-28704.51016,Cluster-28704.22076,Cluster-28704.68870,Cluster-28704.40331,Cluster-28704.41948,Cluster-28704.29496,Cluster-28704.21272,Cluster-28704.59114,Cluster-25631.0,Cluster-28704.42482,Cluster-2870…
GO:0001071	nucleic acid binding transcription factor activity	molecular_function	0.1039	1	109	3661	1070	43818	Cluster-28704.26911,Cluster-28704.29496,Cluster-28704.41948,Cluster-17855.0,Cluster-19861.0,Cluster-28704.917,Cluster-22583.0,Cluster-28704.10856,Cluster-28704.31647,Cluster-28704.62013,Cluster-28704.51394,Cluster-22066.0,Cluster-28704.30736,Cluster-28704.4729,Cluster-28704.12853,Cluster-28704.10802,Cluster-29281.0,Cluster-28704.19972,Cluster-28704.39278,Cluster-28704.50991,Cluster-28704.49220,Cl…
GO:0003700	transcription factor activity, sequence-specific DNA binding	molecular_function	0.1039	1	109	3661	1070	43818	Cluster-28704.4441,Cluster-28704.8109,Cluster-20508.0,Cluster-28704.34240,Cluster-28704.43456,Cluster-28704.2741,Cluster-28704.29706,Cluster-28704.38034,Cluster-28704.14599,Cluster-28704.54987,Cluster-28704.57284,Cluster-22857.0,Cluster-25235.0,Cluster-28704.37684,Cluster-28704.40149,Cluster-28704.29500,Cluster-28704.34718,Cluster-28704.22169,Cluster-20461.0,Cluster-28704.13547,Cluster-28704.4137…
GO:0042302	structural constituent of cuticle	molecular_function	0.10404	1	6	3661	38	43818	Cluster-28704.21759,Cluster-19949.0,Cluster-28704.37024,Cluster-28704.27804,Cluster-28704.67262,Cluster-26955.0
GO:0022414	reproductive process	biological_process	0.10434	1	38	3661	341	43818	Cluster-28704.41669,Cluster-28704.45296,Cluster-21946.0,Cluster-28704.37311,Cluster-28704.67124,Cluster-28704.13607,Cluster-28704.37316,Cluster-28704.21044,Cluster-28704.45667,Cluster-28704.39539,Cluster-22025.0,Cluster-28704.42528,Cluster-28704.10652,Cluster-28704.48902,Cluster-28704.61691,Cluster-28704.63059,Cluster-28704.14521,Cluster-29494.0,Cluster-28704.52194,Cluster-28704.56957,Cluster-287…
GO:0006813	potassium ion transport	biological_process	0.10439	1	33	3661	291	43818	Cluster-25726.0,Cluster-28704.23092,Cluster-27936.0,Cluster-28704.36022,Cluster-28704.29151,Cluster-28704.54858,Cluster-28704.60095,Cluster-28704.9170,Cluster-28704.36021,Cluster-21680.0,Cluster-28704.20177,Cluster-28704.43294,Cluster-27873.0,Cluster-28704.3218,Cluster-28114.0,Cluster-28966.0,Cluster-18293.0,Cluster-28704.2718,Cluster-18016.0,Cluster-28704.39172,Cluster-28704.8904,Cluster-28704.6…
GO:0019008	molybdopterin synthase complex	cellular_component	0.10583	1	2	3661	6	43818	Cluster-27704.0,Cluster-24500.0
GO:0004345	glucose-6-phosphate dehydrogenase activity	molecular_function	0.10599	1	4	3661	24	43818	Cluster-28704.16293,Cluster-28704.49533,Cluster-28704.35943,Cluster-28704.37324
GO:0043570	maintenance of DNA repeat elements	biological_process	0.10635	1	2	3661	6	43818	Cluster-28704.19143,Cluster-28704.5416
GO:0043571	maintenance of CRISPR repeat elements	biological_process	0.10635	1	2	3661	6	43818	Cluster-28704.5416,Cluster-28704.19143
GO:0043666	regulation of phosphoprotein phosphatase activity	biological_process	0.10638	1	2	3661	7	43818	Cluster-28704.11921,Cluster-22496.0
GO:0097351	toxin-antitoxin pair type II binding	molecular_function	0.10665	1	1	3661	1	43818	Cluster-29754.0
GO:0018580	nitronate monooxygenase activity	molecular_function	0.10675	1	10	3661	83	43818	Cluster-19954.0,Cluster-29566.0,Cluster-28704.36075,Cluster-10818.2,Cluster-20797.0,Cluster-23485.0,Cluster-23924.0,Cluster-19574.0,Cluster-19706.0,Cluster-25405.0
GO:0016597	amino acid binding	molecular_function	0.10687	1	11	3661	73	43818	Cluster-28704.10318,Cluster-28704.61643,Cluster-28704.25159,Cluster-23040.0,Cluster-28704.52294,Cluster-28704.1068,Cluster-28704.41153,Cluster-28704.11628,Cluster-28704.27375,Cluster-18823.0,Cluster-28704.33759
GO:0045226	extracellular polysaccharide biosynthetic process	biological_process	0.10762	1	2	3661	6	43818	Cluster-28704.13908,Cluster-23440.0
GO:0045227	capsule polysaccharide biosynthetic process	biological_process	0.10762	1	2	3661	6	43818	Cluster-23440.0,Cluster-28704.13908
GO:0045230	capsule organization	biological_process	0.10762	1	2	3661	6	43818	Cluster-28704.13908,Cluster-23440.0
GO:0046379	extracellular polysaccharide metabolic process	biological_process	0.10762	1	2	3661	6	43818	Cluster-23440.0,Cluster-28704.13908
GO:0016310	phosphorylation	biological_process	0.10806	1	264	3661	2796	43818	Cluster-28704.50303,Cluster-28704.35676,Cluster-28704.51603,Cluster-28704.38394,Cluster-28704.56830,Cluster-28704.65673,Cluster-28704.10819,Cluster-28704.37993,Cluster-28704.54467,Cluster-28704.47126,Cluster-13437.1,Cluster-28704.46851,Cluster-23402.0,Cluster-28704.33711,Cluster-28704.43030,Cluster-28704.39208,Cluster-19706.0,Cluster-28704.48718,Cluster-28704.42262,Cluster-28704.50238,Cluster-287…
GO:0009163	nucleoside biosynthetic process	biological_process	0.10817	1	43	3661	453	43818	Cluster-17332.0,Cluster-29381.0,Cluster-28704.53586,Cluster-28704.44108,Cluster-28704.53588,Cluster-28704.47684,Cluster-28704.4672,Cluster-28704.3351,Cluster-18651.0,Cluster-28704.27048,Cluster-28704.16658,Cluster-28023.0,Cluster-28704.11487,Cluster-20427.0,Cluster-19135.0,Cluster-28704.9528,Cluster-28327.0,Cluster-28704.63957,Cluster-28704.13417,Cluster-29679.0,Cluster-25587.0,Cluster-28704.5358…
GO:0042455	ribonucleoside biosynthetic process	biological_process	0.10817	1	43	3661	453	43818	Cluster-20743.0,Cluster-28704.28181,Cluster-28361.0,Cluster-28704.5061,Cluster-28704.33240,Cluster-28704.10926,Cluster-28704.21120,Cluster-28704.11696,Cluster-28704.7907,Cluster-28704.65459,Cluster-28704.10819,Cluster-28704.57130,Cluster-20980.0,Cluster-25401.0,Cluster-28704.19905,Cluster-26306.0,Cluster-28704.37915,Cluster-28704.57134,Cluster-26711.0,Cluster-28704.33930,Cluster-24762.0,Cluster-2…
GO:0004089	carbonate dehydratase activity	molecular_function	0.1086	1	4	3661	26	43818	Cluster-28704.65345,Cluster-28704.65347,Cluster-25819.0,Cluster-28704.13232
GO:0045261	proton-transporting ATP synthase complex, catalytic core F(1)	cellular_component	0.10894	1	8	3661	68	43818	Cluster-28327.0,Cluster-25587.0,Cluster-28023.0,Cluster-26711.0,Cluster-24762.0,Cluster-28704.9528,Cluster-28704.10819,Cluster-20980.0
GO:0030638	polyketide metabolic process	biological_process	0.10914	1	2	3661	5	43818	Cluster-28704.14853,Cluster-28704.64120
GO:0030639	polyketide biosynthetic process	biological_process	0.10914	1	2	3661	5	43818	Cluster-28704.64120,Cluster-28704.14853
GO:0017003	protein-heme linkage	biological_process	0.10992	1	1	3661	1	43818	Cluster-28704.22081
GO:0048869	cellular developmental process	biological_process	0.11012	1	42	3661	378	43818	Cluster-28704.20178,Cluster-27301.0,Cluster-21211.0,Cluster-28704.34750,Cluster-28704.21044,Cluster-16996.0,Cluster-22486.0,Cluster-28704.62323,Cluster-28704.9350,Cluster-23103.0,Cluster-28704.48647,Cluster-28704.20685,Cluster-28704.4471,Cluster-28704.68037,Cluster-12013.4,Cluster-28704.40397,Cluster-21946.0,Cluster-17766.0,Cluster-28704.1233,Cluster-28704.59524,Cluster-28704.46052,Cluster-28704.…
GO:0006030	chitin metabolic process	biological_process	0.11195	1	7	3661	48	43818	Cluster-28704.57802,Cluster-28704.20354,Cluster-17475.0,Cluster-28704.34191,Cluster-28704.21620,Cluster-28704.9826,Cluster-28704.16649
GO:1901071	glucosamine-containing compound metabolic process	biological_process	0.11195	1	7	3661	48	43818	Cluster-17475.0,Cluster-28704.57802,Cluster-28704.20354,Cluster-28704.16649,Cluster-28704.9826,Cluster-28704.21620,Cluster-28704.34191
GO:0019475	L-lysine catabolic process to acetate	biological_process	0.11258	1	3	3661	11	43818	Cluster-28704.40490,Cluster-28704.27575,Cluster-18040.0
GO:0019477	L-lysine catabolic process	biological_process	0.11258	1	3	3661	11	43818	Cluster-28704.27575,Cluster-28704.40490,Cluster-18040.0
GO:0046440	L-lysine metabolic process	biological_process	0.11258	1	3	3661	11	43818	Cluster-28704.27575,Cluster-28704.40490,Cluster-18040.0
GO:0009116	nucleoside metabolic process	biological_process	0.11326	1	124	3661	1393	43818	Cluster-21495.0,Cluster-28704.38394,Cluster-28704.61031,Cluster-28704.3888,Cluster-28704.35678,Cluster-28704.47847,Cluster-28704.13709,Cluster-28704.33240,Cluster-28704.35676,Cluster-28704.10926,Cluster-28704.45874,Cluster-28710.0,Cluster-28704.7907,Cluster-28704.57130,Cluster-28704.10819,Cluster-25401.0,Cluster-23402.0,Cluster-26306.0,Cluster-23632.0,Cluster-26409.0,Cluster-26341.0,Cluster-16945…
GO:0051213	dioxygenase activity	molecular_function	0.11333	1	17	3661	144	43818	Cluster-28704.23444,Cluster-28704.39789,Cluster-23886.0,Cluster-17602.0,Cluster-19943.0,Cluster-28704.27712,Cluster-28704.60394,Cluster-23539.0,Cluster-28704.41383,Cluster-13437.1,Cluster-28704.61391,Cluster-20471.0,Cluster-28704.41091,Cluster-28692.0,Cluster-23035.0,Cluster-28704.35528,Cluster-28704.26640
GO:0006000	fructose metabolic process	biological_process	0.11344	1	18	3661	160	43818	Cluster-28704.68092,Cluster-28704.43797,Cluster-27361.0,Cluster-28704.35675,Cluster-19341.0,Cluster-28704.35673,Cluster-28704.37921,Cluster-29690.0,Cluster-21886.0,Cluster-28704.36174,Cluster-28704.35674,Cluster-28688.0,Cluster-28704.22563,Cluster-28704.35678,Cluster-28704.36177,Cluster-28704.66373,Cluster-28704.14327,Cluster-28704.35676
GO:0048583	regulation of response to stimulus	biological_process	0.11352	1	29	3661	250	43818	Cluster-28704.37504,Cluster-28704.5416,Cluster-28704.11921,Cluster-28704.45769,Cluster-28704.61580,Cluster-28704.58761,Cluster-28704.4636,Cluster-28704.14733,Cluster-28704.25819,Cluster-28704.16307,Cluster-28704.18159,Cluster-28704.9057,Cluster-14191.1,Cluster-28704.40521,Cluster-28704.38803,Cluster-20753.0,Cluster-22707.0,Cluster-28704.45051,Cluster-28704.9913,Cluster-22114.0,Cluster-28443.0,Clu…
GO:0015774	polysaccharide transport	biological_process	0.11429	1	3	3661	16	43818	Cluster-28704.11090,Cluster-25194.0,Cluster-28704.67266
GO:0033037	polysaccharide localization	biological_process	0.11429	1	3	3661	16	43818	Cluster-28704.67266,Cluster-25194.0,Cluster-28704.11090
GO:0005230	extracellular ligand-gated ion channel activity	molecular_function	0.1146	1	7	3661	44	43818	Cluster-28704.40307,Cluster-28704.12375,Cluster-28704.12380,Cluster-28704.12374,Cluster-28704.16551,Cluster-28704.16548,Cluster-28704.43352
GO:0019751	polyol metabolic process	biological_process	0.11504	1	13	3661	114	43818	Cluster-29690.0,Cluster-28704.11690,Cluster-17964.0,Cluster-28704.35674,Cluster-28704.35676,Cluster-20171.0,Cluster-28704.35675,Cluster-28704.35673,Cluster-17212.2,Cluster-28704.35678,Cluster-28704.37921,Cluster-27361.0,Cluster-28704.11691
GO:0000105	histidine biosynthetic process	biological_process	0.11673	1	12	3661	96	43818	Cluster-19574.0,Cluster-19706.0,Cluster-28704.63428,Cluster-28704.11600,Cluster-28704.51450,Cluster-18410.0,Cluster-23485.0,Cluster-23924.0,Cluster-28704.36337,Cluster-28704.9912,Cluster-28704.25486,Cluster-28704.12912
GO:0031515	tRNA (m1A) methyltransferase complex	cellular_component	0.11705	1	4	3661	22	43818	Cluster-18429.0,Cluster-12617.1,Cluster-28704.38748,Cluster-25508.0
GO:0034708	methyltransferase complex	cellular_component	0.11705	1	4	3661	22	43818	Cluster-25508.0,Cluster-12617.1,Cluster-28704.38748,Cluster-18429.0
GO:0043527	tRNA methyltransferase complex	cellular_component	0.11705	1	4	3661	22	43818	Cluster-12617.1,Cluster-28704.38748,Cluster-18429.0,Cluster-25508.0
GO:0032507	maintenance of protein location in cell	biological_process	0.1175	1	6	3661	37	43818	Cluster-28704.44049,Cluster-28704.31801,Cluster-17719.0,Cluster-28704.39734,Cluster-28704.39087,Cluster-28704.48744
GO:0045185	maintenance of protein location	biological_process	0.1175	1	6	3661	37	43818	Cluster-28704.31801,Cluster-28704.44049,Cluster-28704.39734,Cluster-28704.39087,Cluster-17719.0,Cluster-28704.48744
GO:0051651	maintenance of location in cell	biological_process	0.1175	1	6	3661	37	43818	Cluster-28704.39734,Cluster-28704.39087,Cluster-17719.0,Cluster-28704.48744,Cluster-28704.44049,Cluster-28704.31801
GO:0042278	purine nucleoside metabolic process	biological_process	0.1182	1	117	3661	1317	43818	Cluster-20743.0,Cluster-28704.50994,Cluster-28704.28181,Cluster-28704.55453,Cluster-20702.0,Cluster-28361.0,Cluster-28704.5061,Cluster-17465.0,Cluster-28704.11696,Cluster-28704.42085,Cluster-28704.68923,Cluster-28704.14891,Cluster-18429.0,Cluster-28704.21120,Cluster-28704.8736,Cluster-28704.65459,Cluster-28704.38858,Cluster-20980.0,Cluster-28704.19905,Cluster-27257.0,Cluster-28704.37921,Cluster-2…
GO:0046128	purine ribonucleoside metabolic process	biological_process	0.1182	1	117	3661	1317	43818	Cluster-28704.9528,Cluster-19135.0,Cluster-28704.5295,Cluster-28704.20465,Cluster-28704.22563,Cluster-28704.3889,Cluster-28704.13417,Cluster-28704.18735,Cluster-25587.0,Cluster-29679.0,Cluster-28704.3882,Cluster-28704.20947,Cluster-28704.4672,Cluster-28704.3351,Cluster-28704.50141,Cluster-28944.0,Cluster-23316.0,Cluster-17332.0,Cluster-16503.0,Cluster-29696.0,Cluster-28704.44108,Cluster-28704.403…
GO:0010309	acireductone dioxygenase [iron(II)-requiring] activity	molecular_function	0.11827	1	4	3661	26	43818	Cluster-17602.0,Cluster-28704.41091,Cluster-23886.0,Cluster-23035.0
GO:0015066	alpha-amylase inhibitor activity	molecular_function	0.11855	1	1	3661	1	43818	Cluster-28704.3039
GO:0008671	2-dehydro-3-deoxygalactonokinase activity	molecular_function	0.11902	1	1	3661	1	43818	Cluster-28704.22389
GO:0019583	galactonate metabolic process	biological_process	0.11902	1	1	3661	1	43818	Cluster-28704.22389
GO:0019584	galactonate catabolic process	biological_process	0.11902	1	1	3661	1	43818	Cluster-28704.22389
GO:0034192	D-galactonate metabolic process	biological_process	0.11902	1	1	3661	1	43818	Cluster-28704.22389
GO:0034194	D-galactonate catabolic process	biological_process	0.11902	1	1	3661	1	43818	Cluster-28704.22389
GO:0046176	aldonic acid catabolic process	biological_process	0.11902	1	1	3661	1	43818	Cluster-28704.22389
GO:0090307	mitotic spindle assembly	biological_process	0.11902	1	1	3661	1	43818	Cluster-28704.14733
GO:1902850	microtubule cytoskeleton organization involved in mitosis	biological_process	0.11902	1	1	3661	1	43818	Cluster-28704.14733
GO:0008174	mRNA methyltransferase activity	molecular_function	0.12031	1	4	3661	20	43818	Cluster-28704.31374,Cluster-28704.61441,Cluster-21935.0,Cluster-28704.22826
GO:0008083	growth factor activity	molecular_function	0.12136	1	9	3661	69	43818	Cluster-28704.62877,Cluster-28704.45383,Cluster-25723.0,Cluster-28704.70098,Cluster-28704.14824,Cluster-28704.5178,Cluster-23022.0,Cluster-28704.33901,Cluster-28704.45168
GO:0009110	vitamin biosynthetic process	biological_process	0.12338	1	40	3661	378	43818	Cluster-28704.3297,Cluster-28704.33604,Cluster-23299.0,Cluster-28704.10304,Cluster-28440.1,Cluster-25861.0,Cluster-19996.0,Cluster-28704.35435,Cluster-28704.40546,Cluster-23387.0,Cluster-28443.0,Cluster-28704.54295,Cluster-23389.0,Cluster-28704.58667,Cluster-28361.0,Cluster-28704.26125,Cluster-28704.28181,Cluster-28704.42943,Cluster-28704.42184,Cluster-28441.0,Cluster-28704.590,Cluster-28704.3789…
GO:0042364	water-soluble vitamin biosynthetic process	biological_process	0.12338	1	40	3661	378	43818	Cluster-28704.590,Cluster-28704.26125,Cluster-28361.0,Cluster-28704.58667,Cluster-28441.0,Cluster-28704.42184,Cluster-28704.28181,Cluster-28704.42943,Cluster-28704.40546,Cluster-23387.0,Cluster-28704.35435,Cluster-23389.0,Cluster-28443.0,Cluster-28704.54295,Cluster-25861.0,Cluster-28440.1,Cluster-28704.10304,Cluster-23299.0,Cluster-28704.3297,Cluster-28704.33604,Cluster-19996.0,Cluster-19574.0,Cl…
GO:0015696	ammonium transport	biological_process	0.12425	1	4	3661	21	43818	Cluster-28704.15032,Cluster-19070.0,Cluster-28704.56033,Cluster-28704.40974
GO:0020012	evasion or tolerance of host immune response	biological_process	0.12482	1	5	3661	31	43818	Cluster-28704.9913,Cluster-28704.5917,Cluster-28704.17635,Cluster-28704.33783,Cluster-24326.0
GO:0051805	evasion or tolerance of immune response of other organism involved in symbiotic interaction	biological_process	0.12482	1	5	3661	31	43818	Cluster-28704.9913,Cluster-28704.5917,Cluster-24326.0,Cluster-28704.17635,Cluster-28704.33783
GO:0052564	response to immune response of other organism involved in symbiotic interaction	biological_process	0.12482	1	5	3661	31	43818	Cluster-28704.33783,Cluster-28704.17635,Cluster-24326.0,Cluster-28704.5917,Cluster-28704.9913
GO:0052572	response to host immune response	biological_process	0.12482	1	5	3661	31	43818	Cluster-28704.9913,Cluster-24326.0,Cluster-28704.17635,Cluster-28704.33783,Cluster-28704.5917
GO:0016857	racemase and epimerase activity, acting on carbohydrates and derivatives	molecular_function	0.12518	1	6	3661	39	43818	Cluster-18410.0,Cluster-28704.39229,Cluster-18709.0,Cluster-19574.0,Cluster-29566.0,Cluster-28704.12912
GO:0033645	host cell endomembrane system	cellular_component	0.12533	1	2	3661	8	43818	Cluster-28704.17635,Cluster-24326.0
GO:0044165	host cell endoplasmic reticulum	cellular_component	0.12533	1	2	3661	8	43818	Cluster-24326.0,Cluster-28704.17635
GO:0044167	host cell endoplasmic reticulum membrane	cellular_component	0.12533	1	2	3661	8	43818	Cluster-24326.0,Cluster-28704.17635
GO:0044385	integral to membrane of host cell	cellular_component	0.12533	1	2	3661	8	43818	Cluster-28704.17635,Cluster-24326.0
GO:0044386	integral to host endoplasmic reticulum membrane	cellular_component	0.12533	1	2	3661	8	43818	Cluster-24326.0,Cluster-28704.17635
GO:0051082	unfolded protein binding	molecular_function	0.12541	1	27	3661	246	43818	Cluster-28704.44393,Cluster-28704.40495,Cluster-28704.33186,Cluster-28704.2637,Cluster-28704.46952,Cluster-28704.26921,Cluster-20418.0,Cluster-28704.14576,Cluster-28704.47470,Cluster-28704.14577,Cluster-28704.50518,Cluster-28704.32536,Cluster-28704.49005,Cluster-28704.14575,Cluster-28704.2211,Cluster-28704.45948,Cluster-28704.32455,Cluster-28704.43669,Cluster-28704.14572,Cluster-25098.0,Cluster-2…
GO:0016846	carbon-sulfur lyase activity	molecular_function	0.12618	1	11	3661	106	43818	Cluster-28704.40762,Cluster-28704.67105,Cluster-28704.13250,Cluster-28704.52996,Cluster-24272.0,Cluster-28704.45119,Cluster-28704.12182,Cluster-16976.0,Cluster-23769.0,Cluster-28704.6469,Cluster-28704.36745
GO:0006457	protein folding	biological_process	0.12668	1	35	3661	349	43818	Cluster-26325.0,Cluster-28704.14577,Cluster-28704.28637,Cluster-28704.47119,Cluster-28704.28635,Cluster-28704.39191,Cluster-28704.14576,Cluster-26312.10,Cluster-28704.18735,Cluster-28704.40495,Cluster-28704.20206,Cluster-28704.11240,Cluster-28704.4661,Cluster-28704.36272,Cluster-28704.14574,Cluster-25098.0,Cluster-28704.8184,Cluster-28704.14572,Cluster-28704.32536,Cluster-28704.50518,Cluster-2087…
GO:0033897	ribonuclease T2 activity	molecular_function	0.12722	1	3	3661	14	43818	Cluster-28704.54264,Cluster-28704.37894,Cluster-28704.7972
GO:0016667	oxidoreductase activity, acting on a sulfur group of donors	molecular_function	0.1275	1	28	3661	267	43818	Cluster-28704.38894,Cluster-28704.8338,Cluster-28704.46397,Cluster-28277.0,Cluster-28704.22333,Cluster-22192.0,Cluster-26747.0,Cluster-28008.0,Cluster-28704.2677,Cluster-16587.0,Cluster-25494.0,Cluster-18685.0,Cluster-17645.0,Cluster-23294.0,Cluster-16734.0,Cluster-20922.0,Cluster-25709.0,Cluster-16976.0,Cluster-28704.5715,Cluster-28704.20223,Cluster-21832.0,Cluster-28704.56837,Cluster-28704.4157…
GO:0009820	alkaloid metabolic process	biological_process	0.12772	1	4	3661	22	43818	Cluster-28704.56373,Cluster-28704.64668,Cluster-28704.64667,Cluster-28704.44104
GO:0006790	sulfur compound metabolic process	biological_process	0.12776	1	46	3661	458	43818	Cluster-28704.22891,Cluster-29456.9,Cluster-28704.49236,Cluster-28704.63431,Cluster-28704.37915,Cluster-28704.7760,Cluster-22182.0,Cluster-28704.18618,Cluster-28704.33839,Cluster-28704.28181,Cluster-28704.42579,Cluster-28704.5061,Cluster-28704.33240,Cluster-28704.11696,Cluster-18429.0,Cluster-28704.15689,Cluster-28704.14891,Cluster-28704.21120,Cluster-28704.8736,Cluster-28704.65459,Cluster-28429.…
GO:0015179	L-amino acid transmembrane transporter activity	molecular_function	0.12835	1	2	3661	7	43818	Cluster-28704.31266,Cluster-28704.36405
GO:0006338	chromatin remodeling	biological_process	0.12996	1	14	3661	102	43818	Cluster-28704.12619,Cluster-28704.20583,Cluster-28704.17329,Cluster-28704.56473,Cluster-28704.65704,Cluster-28704.22734,Cluster-28704.20857,Cluster-28704.12424,Cluster-29312.0,Cluster-28704.52405,Cluster-28704.40495,Cluster-28704.3032,Cluster-28704.47951,Cluster-28704.68777
GO:0002831	regulation of response to biotic stimulus	biological_process	0.13143	1	7	3661	45	43818	Cluster-28704.9913,Cluster-14191.1,Cluster-28704.61580,Cluster-24326.0,Cluster-28704.17635,Cluster-28704.4636,Cluster-28704.33783
GO:0044703	multi-organism reproductive process	biological_process	0.13144	1	35	3661	319	43818	Cluster-28704.34495,Cluster-28704.25194,Cluster-28704.54714,Cluster-28704.54467,Cluster-28704.52049,Cluster-28704.62396,Cluster-28704.61031,Cluster-28704.54835,Cluster-29494.0,Cluster-28704.52194,Cluster-28704.56957,Cluster-28704.40118,Cluster-28704.19993,Cluster-28704.55594,Cluster-28704.41946,Cluster-28704.62766,Cluster-28704.40874,Cluster-28704.53817,Cluster-28704.37316,Cluster-28704.21044,Clu…
GO:0015979	photosynthesis	biological_process	0.13164	1	46	3661	448	43818	Cluster-28704.44872,Cluster-28704.46175,Cluster-28704.7211,Cluster-7885.0,Cluster-28704.17492,Cluster-28704.23497,Cluster-28704.6425,Cluster-28704.23605,Cluster-28704.27748,Cluster-17555.0,Cluster-28704.58137,Cluster-28704.42569,Cluster-28704.7359,Cluster-28704.42740,Cluster-28704.34211,Cluster-28704.14680,Cluster-28704.28158,Cluster-28704.25565,Cluster-28704.58560,Cluster-28704.47120,Cluster-287…
GO:0008519	ammonium transmembrane transporter activity	molecular_function	0.13167	1	4	3661	22	43818	Cluster-28704.40974,Cluster-28704.56033,Cluster-19070.0,Cluster-28704.15032
GO:0009119	ribonucleoside metabolic process	biological_process	0.13219	1	118	3661	1337	43818	Cluster-28704.10926,Cluster-28704.7907,Cluster-28704.45874,Cluster-25401.0,Cluster-28704.57130,Cluster-28704.10819,Cluster-28704.38394,Cluster-21495.0,Cluster-28704.35678,Cluster-28704.61031,Cluster-28704.3888,Cluster-28704.13709,Cluster-28704.33240,Cluster-28704.35676,Cluster-24762.0,Cluster-29301.0,Cluster-19706.0,Cluster-27361.0,Cluster-23402.0,Cluster-26306.0,Cluster-26409.0,Cluster-23632.0,C…
GO:0072348	sulfur compound transport	biological_process	0.13307	1	6	3661	35	43818	Cluster-29047.0,Cluster-28704.32263,Cluster-28704.45765,Cluster-28704.2730,Cluster-28704.45243,Cluster-28704.41872
GO:0030488	tRNA methylation	biological_process	0.13412	1	4	3661	23	43818	Cluster-25508.0,Cluster-18429.0,Cluster-12617.1,Cluster-28704.38748
GO:0043168	anion binding	molecular_function	0.13477	1	591	3661	6425	43818	Cluster-28704.61691,Cluster-28704.28539,Cluster-28704.31373,Cluster-28704.7469,Cluster-28704.69055,Cluster-28704.52885,Cluster-28704.33621,Cluster-28704.7452,Cluster-10245.7,Cluster-28704.38129,Cluster-28704.7111,Cluster-26613.0,Cluster-29312.0,Cluster-28704.29381,Cluster-22329.0,Cluster-28704.51607,Cluster-8517.1,Cluster-20695.0,Cluster-28704.22890,Cluster-28704.10576,Cluster-28704.24505,Cluster…
GO:0009108	coenzyme biosynthetic process	biological_process	0.1358	1	60	3661	616	43818	Cluster-27936.0,Cluster-28704.20769,Cluster-9352.1,Cluster-26398.0,Cluster-21216.0,Cluster-27811.0,Cluster-28704.39731,Cluster-28704.64668,Cluster-16626.0,Cluster-28704.2619,Cluster-28704.53588,Cluster-29381.0,Cluster-5393.2,Cluster-28704.53586,Cluster-28704.22890,Cluster-19594.0,Cluster-28704.47684,Cluster-18410.0,Cluster-28704.38950,Cluster-28704.12912,Cluster-28419.0,Cluster-28704.53587,Cluste…
GO:2001070	starch binding	molecular_function	0.13599	1	5	3661	32	43818	Cluster-28704.8137,Cluster-18040.0,Cluster-26112.0,Cluster-18040.1,Cluster-22406.0
GO:1901607	alpha-amino acid biosynthetic process	biological_process	0.14027	1	63	3661	662	43818	Cluster-28704.50458,Cluster-28704.2226,Cluster-28704.11600,Cluster-28704.51450,Cluster-16944.0,Cluster-19706.0,Cluster-28704.40546,Cluster-28704.9912,Cluster-23632.0,Cluster-28704.40500,Cluster-23485.0,Cluster-19996.0,Cluster-19374.0,Cluster-28440.1,Cluster-29456.9,Cluster-28704.49236,Cluster-28704.590,Cluster-25538.0,Cluster-28704.15689,Cluster-25405.0,Cluster-28704.60121,Cluster-28704.41091,Clu…
GO:0019220	regulation of phosphate metabolic process	biological_process	0.14031	1	13	3661	110	43818	Cluster-19556.0,Cluster-28704.11921,Cluster-28704.20583,Cluster-28704.59051,Cluster-28704.46166,Cluster-28704.8478,Cluster-28704.4788,Cluster-28704.26748,Cluster-24228.0,Cluster-28704.36787,Cluster-28704.9569,Cluster-28704.61214,Cluster-22496.0
GO:0051174	regulation of phosphorus metabolic process	biological_process	0.14031	1	13	3661	110	43818	Cluster-22496.0,Cluster-28704.61214,Cluster-28704.9569,Cluster-28704.36787,Cluster-28704.26748,Cluster-24228.0,Cluster-28704.4788,Cluster-28704.8478,Cluster-28704.46166,Cluster-28704.59051,Cluster-28704.11921,Cluster-28704.20583,Cluster-19556.0
GO:0008652	cellular amino acid biosynthetic process	biological_process	0.14042	1	65	3661	684	43818	Cluster-10818.2,Cluster-28704.39731,Cluster-19954.0,Cluster-28704.15410,Cluster-21216.0,Cluster-23924.0,Cluster-28704.38907,Cluster-19594.0,Cluster-29696.0,Cluster-16626.0,Cluster-28704.2619,Cluster-21263.0,Cluster-28704.25486,Cluster-28704.12912,Cluster-28704.38950,Cluster-18410.0,Cluster-28704.63428,Cluster-3025.5,Cluster-19374.0,Cluster-29456.9,Cluster-28704.49236,Cluster-28704.9912,Cluster-23…
GO:0031400	negative regulation of protein modification process	biological_process	0.1412	1	6	3661	38	43818	Cluster-29094.0,Cluster-28704.45948,Cluster-28704.32455,Cluster-28704.51993,Cluster-20753.0,Cluster-28704.9569
GO:0009067	aspartate family amino acid biosynthetic process	biological_process	0.14126	1	14	3661	130	43818	Cluster-28704.59305,Cluster-28704.23999,Cluster-21263.0,Cluster-16633.0,Cluster-28704.58205,Cluster-28704.49236,Cluster-7071.2,Cluster-28704.15689,Cluster-25538.0,Cluster-28704.2226,Cluster-28704.41091,Cluster-16944.0,Cluster-28704.60121,Cluster-3025.5
GO:0007423	sensory organ development	biological_process	0.14137	1	3	3661	13	43818	Cluster-28704.60538,Cluster-28704.54969,Cluster-28704.43508
GO:0042626	ATPase activity, coupled to transmembrane movement of substances	molecular_function	0.14143	1	33	3661	318	43818	Cluster-28704.10576,Cluster-28704.42080,Cluster-28704.49761,Cluster-28704.57037,Cluster-28704.66599,Cluster-21530.0,Cluster-27335.0,Cluster-28704.33466,Cluster-28704.10819,Cluster-28704.22891,Cluster-28704.3109,Cluster-26711.0,Cluster-29701.0,Cluster-28704.61199,Cluster-28704.55217,Cluster-28704.7757,Cluster-28704.22893,Cluster-25587.0,Cluster-28704.67986,Cluster-28327.0,Cluster-28704.34750,Clust…
GO:0043492	ATPase activity, coupled to movement of substances	molecular_function	0.14143	1	33	3661	318	43818	Cluster-25194.0,Cluster-28704.34750,Cluster-28704.67986,Cluster-28327.0,Cluster-28704.55217,Cluster-28704.7757,Cluster-28704.22893,Cluster-25587.0,Cluster-18651.0,Cluster-28704.22890,Cluster-28704.22892,Cluster-28704.22889,Cluster-25281.1,Cluster-28704.6396,Cluster-28704.40678,Cluster-28704.13539,Cluster-20106.0,Cluster-28704.13536,Cluster-28023.0,Cluster-28704.33466,Cluster-28704.10819,Cluster-2…
GO:0051346	negative regulation of hydrolase activity	biological_process	0.14176	1	5	3661	36	43818	Cluster-28704.40108,Cluster-23330.0,Cluster-24946.0,Cluster-28704.23159,Cluster-17320.0
GO:0015937	coenzyme A biosynthetic process	biological_process	0.14273	1	4	3661	23	43818	Cluster-28361.0,Cluster-28704.47684,Cluster-28704.28181,Cluster-29381.0
GO:0033866	nucleoside bisphosphate biosynthetic process	biological_process	0.14273	1	4	3661	23	43818	Cluster-28704.47684,Cluster-28361.0,Cluster-29381.0,Cluster-28704.28181
GO:0034030	ribonucleoside bisphosphate biosynthetic process	biological_process	0.14273	1	4	3661	23	43818	Cluster-29381.0,Cluster-28704.28181,Cluster-28704.47684,Cluster-28361.0
GO:0034033	purine nucleoside bisphosphate biosynthetic process	biological_process	0.14273	1	4	3661	23	43818	Cluster-29381.0,Cluster-28704.28181,Cluster-28704.47684,Cluster-28361.0
GO:0006113	fermentation	biological_process	0.14457	1	3	3661	13	43818	Cluster-18040.0,Cluster-28704.40490,Cluster-28704.27575
GO:0019665	anaerobic amino acid catabolic process	biological_process	0.14457	1	3	3661	13	43818	Cluster-28704.40490,Cluster-28704.27575,Cluster-18040.0
GO:0031555	transcriptional attenuation	biological_process	0.1463	1	4	3661	22	43818	Cluster-28704.13001,Cluster-28704.58499,Cluster-28704.41091,Cluster-28704.29705
GO:0031556	transcriptional attenuation by ribosome	biological_process	0.1463	1	4	3661	22	43818	Cluster-28704.13001,Cluster-28704.41091,Cluster-28704.29705,Cluster-28704.58499
GO:0016832	aldehyde-lyase activity	molecular_function	0.14677	1	9	3661	77	43818	Cluster-28704.40546,Cluster-29035.0,Cluster-19718.0,Cluster-28704.35673,Cluster-28704.35675,Cluster-28704.37921,Cluster-28704.35678,Cluster-28704.35676,Cluster-28704.35674
GO:0008833	deoxyribonuclease IV (phage-T4-induced) activity	molecular_function	0.14697	1	1	3661	2	43818	Cluster-28704.22088
GO:0000120	RNA polymerase I transcription factor complex	cellular_component	0.14759	1	2	3661	8	43818	Cluster-28704.6847,Cluster-28704.42351
GO:0005668	RNA polymerase transcription factor SL1 complex	cellular_component	0.14759	1	2	3661	8	43818	Cluster-28704.42351,Cluster-28704.6847
GO:0051015	actin filament binding	molecular_function	0.14945	1	6	3661	34	43818	Cluster-28704.18404,Cluster-28704.41135,Cluster-19225.0,Cluster-28704.9303,Cluster-28704.58692,Cluster-28704.38276
GO:0016854	racemase and epimerase activity	molecular_function	0.15189	1	7	3661	50	43818	Cluster-18410.0,Cluster-28704.39229,Cluster-18709.0,Cluster-19574.0,Cluster-29566.0,Cluster-28704.12912,Cluster-28704.60121
GO:0003013	circulatory system process	biological_process	0.15227	1	3	3661	18	43818	Cluster-28704.31285,Cluster-28704.54286,Cluster-28704.5258
GO:0003018	vascular process in circulatory system	biological_process	0.15227	1	3	3661	18	43818	Cluster-28704.31285,Cluster-28704.54286,Cluster-28704.5258
GO:0008015	blood circulation	biological_process	0.15227	1	3	3661	18	43818	Cluster-28704.31285,Cluster-28704.54286,Cluster-28704.5258
GO:0035150	regulation of tube size	biological_process	0.15227	1	3	3661	18	43818	Cluster-28704.5258,Cluster-28704.54286,Cluster-28704.31285
GO:0050880	regulation of blood vessel size	biological_process	0.15227	1	3	3661	18	43818	Cluster-28704.54286,Cluster-28704.5258,Cluster-28704.31285
GO:1903522	regulation of blood circulation	biological_process	0.15227	1	3	3661	18	43818	Cluster-28704.31285,Cluster-28704.54286,Cluster-28704.5258
GO:0030570	pectate lyase activity	molecular_function	0.15293	1	2	3661	7	43818	Cluster-28704.64777,Cluster-28704.62520
GO:0008108	UDP-glucose:hexose-1-phosphate uridylyltransferase activity	molecular_function	0.15513	1	2	3661	9	43818	Cluster-19746.0,Cluster-28704.28721
GO:0004425	indole-3-glycerol-phosphate synthase activity	molecular_function	0.15551	1	3	3661	17	43818	Cluster-19574.0,Cluster-28704.12912,Cluster-18410.0
GO:0016998	cell wall macromolecule catabolic process	biological_process	0.15553	1	4	3661	23	43818	Cluster-28704.20354,Cluster-28704.57802,Cluster-17475.0,Cluster-28704.16649
GO:0070402	NADPH binding	molecular_function	0.15572	1	2	3661	9	43818	Cluster-28704.913,Cluster-28704.2686
GO:0000334	3-hydroxyanthranilate 3,4-dioxygenase activity	molecular_function	0.15629	1	2	3661	10	43818	Cluster-23886.0,Cluster-17602.0
GO:0003951	NAD+ kinase activity	molecular_function	0.15673	1	3	3661	15	43818	Cluster-28704.64668,Cluster-28704.56373,Cluster-28704.64667
GO:0006741	NADP biosynthetic process	biological_process	0.15673	1	3	3661	15	43818	Cluster-28704.64667,Cluster-28704.64668,Cluster-28704.56373
GO:0016645	oxidoreductase activity, acting on the CH-NH group of donors	molecular_function	0.1578	1	16	3661	142	43818	Cluster-28704.10926,Cluster-28704.590,Cluster-23012.0,Cluster-28704.4426,Cluster-28704.25951,Cluster-26526.0,Cluster-28704.42579,Cluster-28704.38950,Cluster-28704.18945,Cluster-28704.7456,Cluster-28704.21952,Cluster-28704.28820,Cluster-21216.0,Cluster-9352.1,Cluster-28704.61626,Cluster-29456.9
GO:0019955	cytokine binding	molecular_function	0.15951	1	2	3661	8	43818	Cluster-28704.36947,Cluster-28704.25060
GO:0006027	glycosaminoglycan catabolic process	biological_process	0.16163	1	6	3661	37	43818	Cluster-28704.11475,Cluster-28704.5354,Cluster-28704.39987,Cluster-28363.0,Cluster-28704.14781,Cluster-28704.2388
GO:0032270	positive regulation of cellular protein metabolic process	biological_process	0.16339	1	8	3661	66	43818	Cluster-28704.8478,Cluster-20881.0,Cluster-28704.46166,Cluster-28704.18209,Cluster-28745.0,Cluster-28704.6389,Cluster-28704.14572,Cluster-28704.4788
GO:0051247	positive regulation of protein metabolic process	biological_process	0.16339	1	8	3661	66	43818	Cluster-28704.14572,Cluster-28704.4788,Cluster-28704.6389,Cluster-28745.0,Cluster-28704.18209,Cluster-28704.46166,Cluster-20881.0,Cluster-28704.8478
GO:0007093	mitotic cell cycle checkpoint	biological_process	0.16457	1	5	3661	31	43818	Cluster-28704.45948,Cluster-28704.32455,Cluster-29094.0,Cluster-20753.0,Cluster-28704.51993
GO:0007094	mitotic spindle assembly checkpoint	biological_process	0.16457	1	5	3661	31	43818	Cluster-29094.0,Cluster-28704.45948,Cluster-28704.32455,Cluster-28704.51993,Cluster-20753.0
GO:0009895	negative regulation of catabolic process	biological_process	0.16457	1	5	3661	31	43818	Cluster-29094.0,Cluster-28704.45948,Cluster-28704.32455,Cluster-28704.51993,Cluster-20753.0
GO:0031330	negative regulation of cellular catabolic process	biological_process	0.16457	1	5	3661	31	43818	Cluster-28704.45948,Cluster-28704.32455,Cluster-29094.0,Cluster-20753.0,Cluster-28704.51993
GO:0031396	regulation of protein ubiquitination	biological_process	0.16457	1	5	3661	31	43818	Cluster-29094.0,Cluster-28704.32455,Cluster-28704.45948,Cluster-28704.51993,Cluster-20753.0
GO:0031397	negative regulation of protein ubiquitination	biological_process	0.16457	1	5	3661	31	43818	Cluster-28704.51993,Cluster-20753.0,Cluster-29094.0,Cluster-28704.45948,Cluster-28704.32455
GO:0031577	spindle checkpoint	biological_process	0.16457	1	5	3661	31	43818	Cluster-29094.0,Cluster-28704.45948,Cluster-28704.32455,Cluster-28704.51993,Cluster-20753.0
GO:0032435	negative regulation of proteasomal ubiquitin-dependent protein catabolic process	biological_process	0.16457	1	5	3661	31	43818	Cluster-20753.0,Cluster-28704.51993,Cluster-28704.45948,Cluster-28704.32455,Cluster-29094.0
GO:0033046	negative regulation of sister chromatid segregation	biological_process	0.16457	1	5	3661	31	43818	Cluster-20753.0,Cluster-28704.51993,Cluster-28704.45948,Cluster-28704.32455,Cluster-29094.0
GO:0033048	negative regulation of mitotic sister chromatid segregation	biological_process	0.16457	1	5	3661	31	43818	Cluster-28704.51993,Cluster-20753.0,Cluster-29094.0,Cluster-28704.45948,Cluster-28704.32455
GO:0042177	negative regulation of protein catabolic process	biological_process	0.16457	1	5	3661	31	43818	Cluster-28704.51993,Cluster-20753.0,Cluster-29094.0,Cluster-28704.45948,Cluster-28704.32455
GO:0045839	negative regulation of mitotic nuclear division	biological_process	0.16457	1	5	3661	31	43818	Cluster-28704.51993,Cluster-20753.0,Cluster-29094.0,Cluster-28704.32455,Cluster-28704.45948
GO:0045841	negative regulation of mitotic metaphase/anaphase transition	biological_process	0.16457	1	5	3661	31	43818	Cluster-20753.0,Cluster-28704.51993,Cluster-28704.45948,Cluster-28704.32455,Cluster-29094.0
GO:0051340	regulation of ligase activity	biological_process	0.16457	1	5	3661	31	43818	Cluster-20753.0,Cluster-28704.51993,Cluster-28704.45948,Cluster-28704.32455,Cluster-29094.0
GO:0051352	negative regulation of ligase activity	biological_process	0.16457	1	5	3661	31	43818	Cluster-29094.0,Cluster-28704.32455,Cluster-28704.45948,Cluster-28704.51993,Cluster-20753.0
GO:0051436	negative regulation of ubiquitin-protein ligase activity involved in mitotic cell cycle	biological_process	0.16457	1	5	3661	31	43818	Cluster-28704.45948,Cluster-28704.32455,Cluster-29094.0,Cluster-20753.0,Cluster-28704.51993
GO:0051438	regulation of ubiquitin-protein transferase activity	biological_process	0.16457	1	5	3661	31	43818	Cluster-29094.0,Cluster-28704.32455,Cluster-28704.45948,Cluster-28704.51993,Cluster-20753.0
GO:0051439	regulation of ubiquitin-protein ligase activity involved in mitotic cell cycle	biological_process	0.16457	1	5	3661	31	43818	Cluster-28704.51993,Cluster-20753.0,Cluster-29094.0,Cluster-28704.45948,Cluster-28704.32455
GO:0051444	negative regulation of ubiquitin-protein transferase activity	biological_process	0.16457	1	5	3661	31	43818	Cluster-20753.0,Cluster-28704.51993,Cluster-28704.45948,Cluster-28704.32455,Cluster-29094.0
GO:0051985	negative regulation of chromosome segregation	biological_process	0.16457	1	5	3661	31	43818	Cluster-29094.0,Cluster-28704.45948,Cluster-28704.32455,Cluster-28704.51993,Cluster-20753.0
GO:0071173	spindle assembly checkpoint	biological_process	0.16457	1	5	3661	31	43818	Cluster-20753.0,Cluster-28704.51993,Cluster-28704.45948,Cluster-28704.32455,Cluster-29094.0
GO:0071174	mitotic spindle checkpoint	biological_process	0.16457	1	5	3661	31	43818	Cluster-28704.45948,Cluster-28704.32455,Cluster-29094.0,Cluster-20753.0,Cluster-28704.51993
GO:1901799	negative regulation of proteasomal protein catabolic process	biological_process	0.16457	1	5	3661	31	43818	Cluster-29094.0,Cluster-28704.45948,Cluster-28704.32455,Cluster-28704.51993,Cluster-20753.0
GO:1902100	negative regulation of metaphase/anaphase transition of cell cycle	biological_process	0.16457	1	5	3661	31	43818	Cluster-28704.32455,Cluster-28704.45948,Cluster-29094.0,Cluster-20753.0,Cluster-28704.51993
GO:1903051	negative regulation of proteolysis involved in cellular protein catabolic process	biological_process	0.16457	1	5	3661	31	43818	Cluster-28704.51993,Cluster-20753.0,Cluster-29094.0,Cluster-28704.32455,Cluster-28704.45948
GO:1903320	regulation of protein modification by small protein conjugation or removal	biological_process	0.16457	1	5	3661	31	43818	Cluster-28704.32455,Cluster-28704.45948,Cluster-29094.0,Cluster-20753.0,Cluster-28704.51993
GO:1903321	negative regulation of protein modification by small protein conjugation or removal	biological_process	0.16457	1	5	3661	31	43818	Cluster-28704.51993,Cluster-20753.0,Cluster-29094.0,Cluster-28704.32455,Cluster-28704.45948
GO:1903363	negative regulation of cellular protein catabolic process	biological_process	0.16457	1	5	3661	31	43818	Cluster-20753.0,Cluster-28704.51993,Cluster-28704.32455,Cluster-28704.45948,Cluster-29094.0
GO:1904666	regulation of ubiquitin protein ligase activity	biological_process	0.16457	1	5	3661	31	43818	Cluster-29094.0,Cluster-28704.32455,Cluster-28704.45948,Cluster-28704.51993,Cluster-20753.0
GO:1904667	negative regulation of ubiquitin protein ligase activity	biological_process	0.16457	1	5	3661	31	43818	Cluster-28704.51993,Cluster-20753.0,Cluster-29094.0,Cluster-28704.32455,Cluster-28704.45948
GO:2000816	negative regulation of mitotic sister chromatid separation	biological_process	0.16457	1	5	3661	31	43818	Cluster-28704.51993,Cluster-20753.0,Cluster-29094.0,Cluster-28704.32455,Cluster-28704.45948
GO:2001251	negative regulation of chromosome organization	biological_process	0.16457	1	5	3661	31	43818	Cluster-28704.51993,Cluster-20753.0,Cluster-29094.0,Cluster-28704.45948,Cluster-28704.32455
GO:0005212	structural constituent of eye lens	molecular_function	0.16775	1	2	3661	7	43818	Cluster-28704.54969,Cluster-28704.43508
GO:0002200	somatic diversification of immune receptors	biological_process	0.16783	1	1	3661	2	43818	Cluster-28704.14521
GO:0002562	somatic diversification of immune receptors via germline recombination within a single locus	biological_process	0.16783	1	1	3661	2	43818	Cluster-28704.14521
GO:0016444	somatic cell DNA recombination	biological_process	0.16783	1	1	3661	2	43818	Cluster-28704.14521
GO:0033151	V(D)J recombination	biological_process	0.16783	1	1	3661	2	43818	Cluster-28704.14521
GO:0015562	efflux transmembrane transporter activity	molecular_function	0.16792	1	1	3661	2	43818	Cluster-28704.36405
GO:0034639	L-amino acid efflux transmembrane transporter activity	molecular_function	0.16792	1	1	3661	2	43818	Cluster-28704.36405
GO:0008175	tRNA methyltransferase activity	molecular_function	0.16859	1	9	3661	69	43818	Cluster-18429.0,Cluster-12617.1,Cluster-28704.38748,Cluster-28704.8736,Cluster-19135.0,Cluster-28704.41164,Cluster-28704.21952,Cluster-25508.0,Cluster-28704.62142
GO:0051188	cofactor biosynthetic process	biological_process	0.16885	1	76	3661	795	43818	Cluster-29381.0,Cluster-28704.53586,Cluster-28704.53588,Cluster-28704.47684,Cluster-28704.22890,Cluster-26398.0,Cluster-9352.1,Cluster-28704.20769,Cluster-27936.0,Cluster-28704.64668,Cluster-28704.37894,Cluster-28704.64667,Cluster-23012.0,Cluster-28704.25071,Cluster-19574.0,Cluster-27430.0,Cluster-18016.0,Cluster-28419.0,Cluster-28704.53587,Cluster-28704.43294,Cluster-28704.55482,Cluster-28704.54…
GO:0009289	pilus	cellular_component	0.17057	1	3	3661	15	43818	Cluster-28704.21903,Cluster-28704.1899,Cluster-18903.0
GO:0004386	helicase activity	molecular_function	0.17073	1	56	3661	538	43818	Cluster-28704.8123,Cluster-28704.9871,Cluster-28704.28950,Cluster-28704.33617,Cluster-28704.67791,Cluster-28704.41041,Cluster-28704.35315,Cluster-20695.0,Cluster-28704.43759,Cluster-21182.0,Cluster-28136.0,Cluster-28704.28951,Cluster-28704.42920,Cluster-28704.28014,Cluster-28704.63183,Cluster-28704.69055,Cluster-28704.67617,Cluster-28704.13030,Cluster-28704.16734,Cluster-20214.0,Cluster-28704.200…
GO:0005993	trehalose catabolic process	biological_process	0.17085	1	1	3661	2	43818	Cluster-23872.0
GO:0009313	oligosaccharide catabolic process	biological_process	0.17085	1	1	3661	2	43818	Cluster-23872.0
GO:0046352	disaccharide catabolic process	biological_process	0.17085	1	1	3661	2	43818	Cluster-23872.0
GO:0010007	magnesium chelatase complex	cellular_component	0.17124	1	1	3661	2	43818	Cluster-28704.41561
GO:0016851	magnesium chelatase activity	molecular_function	0.17124	1	1	3661	2	43818	Cluster-28704.41561
GO:0051002	ligase activity, forming nitrogen-metal bonds	molecular_function	0.17124	1	1	3661	2	43818	Cluster-28704.41561
GO:0051003	ligase activity, forming nitrogen-metal bonds, forming coordination complexes	molecular_function	0.17124	1	1	3661	2	43818	Cluster-28704.41561
GO:0008849	enterochelin esterase activity	molecular_function	0.17183	1	1	3661	3	43818	Cluster-28704.2073
GO:0008061	chitin binding	molecular_function	0.17347	1	6	3661	44	43818	Cluster-28704.16649,Cluster-28704.9826,Cluster-28704.1141,Cluster-28704.61430,Cluster-28704.20583,Cluster-28704.21620
GO:0035303	regulation of dephosphorylation	biological_process	0.17379	1	3	3661	15	43818	Cluster-22496.0,Cluster-28704.11921,Cluster-28704.4788
GO:0035304	regulation of protein dephosphorylation	biological_process	0.17379	1	3	3661	15	43818	Cluster-28704.4788,Cluster-28704.11921,Cluster-22496.0
GO:0019725	cellular homeostasis	biological_process	0.17438	1	40	3661	400	43818	Cluster-24228.0,Cluster-28704.30768,Cluster-9352.1,Cluster-28704.32120,Cluster-28704.17635,Cluster-28704.5715,Cluster-17332.0,Cluster-18823.0,Cluster-21832.0,Cluster-28704.56837,Cluster-18685.0,Cluster-28704.14629,Cluster-28704.35528,Cluster-28704.39983,Cluster-25548.0,Cluster-16947.0,Cluster-28704.22333,Cluster-28704.8338,Cluster-24031.0,Cluster-25390.0,Cluster-28008.0,Cluster-27925.0,Cluster-18…
GO:0004512	inositol-3-phosphate synthase activity	molecular_function	0.17498	1	3	3661	17	43818	Cluster-17964.0,Cluster-20171.0,Cluster-17212.2
GO:0006021	inositol biosynthetic process	biological_process	0.17498	1	3	3661	17	43818	Cluster-17212.2,Cluster-20171.0,Cluster-17964.0
GO:0019872	streptomycin biosynthetic process	biological_process	0.17498	1	3	3661	17	43818	Cluster-17964.0,Cluster-20171.0,Cluster-17212.2
GO:0030647	aminoglycoside antibiotic metabolic process	biological_process	0.17498	1	3	3661	17	43818	Cluster-20171.0,Cluster-17964.0,Cluster-17212.2
GO:0030648	aminoglycoside antibiotic biosynthetic process	biological_process	0.17498	1	3	3661	17	43818	Cluster-17212.2,Cluster-17964.0,Cluster-20171.0
GO:0046173	polyol biosynthetic process	biological_process	0.17498	1	3	3661	17	43818	Cluster-17964.0,Cluster-20171.0,Cluster-17212.2
GO:0046343	streptomycin metabolic process	biological_process	0.17498	1	3	3661	17	43818	Cluster-17212.2,Cluster-17964.0,Cluster-20171.0
GO:0016765	transferase activity, transferring alkyl or aryl (other than methyl) groups	molecular_function	0.1751	1	18	3661	163	43818	Cluster-28704.21120,Cluster-28704.11696,Cluster-28704.65459,Cluster-28704.10451,Cluster-28704.24899,Cluster-18748.0,Cluster-28704.5061,Cluster-28704.33240,Cluster-28704.53587,Cluster-28704.6396,Cluster-28704.53586,Cluster-28704.53588,Cluster-28704.8123,Cluster-28704.38907,Cluster-17981.0,Cluster-21264.0,Cluster-28704.37915,Cluster-28704.14810
GO:0052855	ADP-dependent NAD(P)H-hydrate dehydratase activity	molecular_function	0.17553	1	2	3661	9	43818	Cluster-29330.0,Cluster-28704.29118
GO:0031406	carboxylic acid binding	molecular_function	0.17609	1	11	3661	83	43818	Cluster-28704.11628,Cluster-18823.0,Cluster-28704.27375,Cluster-28704.33759,Cluster-28704.1068,Cluster-28704.41153,Cluster-28704.25159,Cluster-28704.61643,Cluster-28704.52294,Cluster-23040.0,Cluster-28704.10318
GO:0043177	organic acid binding	molecular_function	0.17609	1	11	3661	83	43818	Cluster-28704.33759,Cluster-18823.0,Cluster-28704.27375,Cluster-28704.11628,Cluster-28704.41153,Cluster-28704.1068,Cluster-28704.52294,Cluster-23040.0,Cluster-28704.25159,Cluster-28704.61643,Cluster-28704.10318
GO:0006950	response to stress	biological_process	0.17636	1	200	3661	2083	43818	Cluster-28704.21159,Cluster-28704.3524,Cluster-21946.0,Cluster-28704.51993,Cluster-18663.0,Cluster-28704.19117,Cluster-28704.5417,Cluster-28704.5683,Cluster-28704.4558,Cluster-19949.0,Cluster-28704.21711,Cluster-28704.23519,Cluster-28874.0,Cluster-28704.63802,Cluster-28704.2737,Cluster-28704.19976,Cluster-28704.31649,Cluster-28704.6571,Cluster-28704.61580,Cluster-28704.12346,Cluster-28704.2677,Cl…
GO:0030354	melanin-concentrating hormone activity	molecular_function	0.17668	1	1	3661	4	43818	Cluster-28704.52007
GO:0009892	negative regulation of metabolic process	biological_process	0.17777	1	21	3661	198	43818	Cluster-20753.0,Cluster-28704.52663,Cluster-28704.3039,Cluster-28704.10700,Cluster-24946.0,Cluster-28704.34330,Cluster-28704.11841,Cluster-28704.40108,Cluster-23330.0,Cluster-28704.14289,Cluster-28704.9569,Cluster-28704.44122,Cluster-28704.45948,Cluster-17320.0,Cluster-28704.32455,Cluster-28704.51993,Cluster-28704.14661,Cluster-28704.23159,Cluster-28704.18404,Cluster-29094.0,Cluster-28704.34948
GO:0005853	eukaryotic translation elongation factor 1 complex	cellular_component	0.17904	1	3	3661	19	43818	Cluster-28145.0,Cluster-28704.8452,Cluster-28692.0
GO:0002697	regulation of immune effector process	biological_process	0.17932	1	5	3661	33	43818	Cluster-28704.9913,Cluster-14191.1,Cluster-28704.17635,Cluster-24326.0,Cluster-28704.33783
GO:0050688	regulation of defense response to virus	biological_process	0.17932	1	5	3661	33	43818	Cluster-14191.1,Cluster-28704.17635,Cluster-24326.0,Cluster-28704.33783,Cluster-28704.9913
GO:0050690	regulation of defense response to virus by virus	biological_process	0.17932	1	5	3661	33	43818	Cluster-28704.9913,Cluster-24326.0,Cluster-28704.17635,Cluster-28704.33783,Cluster-14191.1
GO:0004476	mannose-6-phosphate isomerase activity	molecular_function	0.17942	1	2	3661	9	43818	Cluster-28688.0,Cluster-19341.0
GO:0006547	histidine metabolic process	biological_process	0.17969	1	12	3661	105	43818	Cluster-28704.63428,Cluster-28704.11600,Cluster-28704.51450,Cluster-19574.0,Cluster-19706.0,Cluster-28704.25486,Cluster-28704.12912,Cluster-28704.36337,Cluster-28704.9912,Cluster-23485.0,Cluster-18410.0,Cluster-23924.0
GO:0052803	imidazole-containing compound metabolic process	biological_process	0.17969	1	12	3661	105	43818	Cluster-19574.0,Cluster-19706.0,Cluster-28704.63428,Cluster-28704.11600,Cluster-28704.51450,Cluster-28704.12912,Cluster-28704.25486,Cluster-18410.0,Cluster-23485.0,Cluster-23924.0,Cluster-28704.36337,Cluster-28704.9912
GO:0018208	peptidyl-proline modification	biological_process	0.18037	1	11	3661	96	43818	Cluster-28704.28637,Cluster-28704.47119,Cluster-25235.0,Cluster-28704.40050,Cluster-28704.39191,Cluster-28704.50720,Cluster-25311.0,Cluster-28704.27712,Cluster-26312.10,Cluster-25617.0,Cluster-19242.0
GO:0003746	translation elongation factor activity	molecular_function	0.18074	1	11	3661	103	43818	Cluster-28704.6389,Cluster-28145.0,Cluster-28704.14108,Cluster-28692.0,Cluster-28704.8452,Cluster-28704.18209,Cluster-28745.0,Cluster-27211.0,Cluster-28704.42685,Cluster-20881.0,Cluster-28704.45469
GO:0016861	intramolecular oxidoreductase activity, interconverting aldoses and ketoses	molecular_function	0.18101	1	9	3661	77	43818	Cluster-28758.0,Cluster-19341.0,Cluster-20603.0,Cluster-29690.0,Cluster-28688.0,Cluster-29301.0,Cluster-28704.10941,Cluster-27361.0,Cluster-28704.43797
GO:0004857	enzyme inhibitor activity	molecular_function	0.18129	1	29	3661	290	43818	Cluster-28704.41520,Cluster-28704.11921,Cluster-28704.67672,Cluster-28704.40354,Cluster-24946.0,Cluster-28704.59051,Cluster-28704.44433,Cluster-28704.3039,Cluster-28704.63027,Cluster-7885.0,Cluster-28704.61214,Cluster-28704.15139,Cluster-28704.44872,Cluster-22670.0,Cluster-28704.20583,Cluster-28704.23159,Cluster-28704.46571,Cluster-28704.54858,Cluster-28704.40668,Cluster-28704.27712,Cluster-28704…
GO:0006635	fatty acid beta-oxidation	biological_process	0.18232	1	3	3661	17	43818	Cluster-20452.0,Cluster-26091.0,Cluster-25915.0
GO:0009062	fatty acid catabolic process	biological_process	0.18232	1	3	3661	17	43818	Cluster-25915.0,Cluster-26091.0,Cluster-20452.0
GO:0019395	fatty acid oxidation	biological_process	0.18232	1	3	3661	17	43818	Cluster-20452.0,Cluster-25915.0,Cluster-26091.0
GO:0034440	lipid oxidation	biological_process	0.18232	1	3	3661	17	43818	Cluster-25915.0,Cluster-26091.0,Cluster-20452.0
GO:0004057	arginyltransferase activity	molecular_function	0.18255	1	2	3661	9	43818	Cluster-29754.0,Cluster-28704.33678
GO:0016598	protein arginylation	biological_process	0.18255	1	2	3661	9	43818	Cluster-28704.33678,Cluster-29754.0
GO:0008033	tRNA processing	biological_process	0.18349	1	61	3661	597	43818	Cluster-28704.30633,Cluster-28704.67262,Cluster-28704.5417,Cluster-27936.0,Cluster-28704.62142,Cluster-28704.8123,Cluster-28704.51543,Cluster-20695.0,Cluster-8517.1,Cluster-28704.45296,Cluster-22421.0,Cluster-28704.13567,Cluster-28704.12912,Cluster-28704.28014,Cluster-28704.69055,Cluster-21182.0,Cluster-28136.0,Cluster-18410.0,Cluster-25508.0,Cluster-24031.0,Cluster-28704.4614,Cluster-16947.0,Clu…
GO:0006480	N-terminal protein amino acid methylation	biological_process	0.18373	1	3	3661	15	43818	Cluster-23583.0,Cluster-28704.8736,Cluster-24614.0
GO:0031365	N-terminal protein amino acid modification	biological_process	0.18373	1	3	3661	15	43818	Cluster-24614.0,Cluster-28704.8736,Cluster-23583.0
GO:0004779	sulfate adenylyltransferase activity	molecular_function	0.18432	1	2	3661	8	43818	Cluster-28704.28235,Cluster-17328.0
GO:0004781	sulfate adenylyltransferase (ATP) activity	molecular_function	0.18432	1	2	3661	8	43818	Cluster-28704.28235,Cluster-17328.0
GO:0010562	positive regulation of phosphorus metabolic process	biological_process	0.185	1	3	3661	16	43818	Cluster-28704.8478,Cluster-28704.46166,Cluster-28704.4788
GO:0031401	positive regulation of protein modification process	biological_process	0.185	1	3	3661	16	43818	Cluster-28704.4788,Cluster-28704.46166,Cluster-28704.8478
GO:0045937	positive regulation of phosphate metabolic process	biological_process	0.185	1	3	3661	16	43818	Cluster-28704.8478,Cluster-28704.46166,Cluster-28704.4788
GO:0006013	mannose metabolic process	biological_process	0.1855	1	18	3661	172	43818	Cluster-28704.35678,Cluster-28704.36177,Cluster-28704.22563,Cluster-28704.14327,Cluster-28704.35676,Cluster-28704.66373,Cluster-28704.37921,Cluster-28704.35675,Cluster-19341.0,Cluster-28704.35673,Cluster-28704.35674,Cluster-28688.0,Cluster-21886.0,Cluster-29690.0,Cluster-28704.36174,Cluster-28704.68092,Cluster-28704.43797,Cluster-27361.0
GO:0008277	regulation of G-protein coupled receptor protein signaling pathway	biological_process	0.18557	1	2	3661	9	43818	Cluster-28704.37504,Cluster-28704.25819
GO:0050830	defense response to Gram-positive bacterium	biological_process	0.18673	1	4	3661	26	43818	Cluster-28704.368,Cluster-28704.64122,Cluster-28704.29381,Cluster-28704.1531
GO:0016010	dystrophin-associated glycoprotein complex	cellular_component	0.18794	1	5	3661	34	43818	Cluster-28704.39087,Cluster-28704.39734,Cluster-28704.48744,Cluster-28704.44049,Cluster-28704.49294
GO:0009772	photosynthetic electron transport in photosystem II	biological_process	0.18794	1	2	3661	9	43818	Cluster-28704.41504,Cluster-28704.42569
GO:0044454	nuclear chromosome part	cellular_component	0.19003	1	21	3661	187	43818	Cluster-28704.10611,Cluster-28704.59659,Cluster-28704.20465,Cluster-29130.0,Cluster-28704.7111,Cluster-28704.15073,Cluster-26473.0,Cluster-28704.64120,Cluster-27005.0,Cluster-28704.62228,Cluster-28704.42547,Cluster-24540.0,Cluster-28704.17402,Cluster-28704.2661,Cluster-28704.47120,Cluster-28704.18813,Cluster-28704.50895,Cluster-28704.11240,Cluster-28704.33089,Cluster-28704.54685,Cluster-28704.149…
GO:0003725	double-stranded RNA binding	molecular_function	0.1903	1	3	3661	16	43818	Cluster-28704.51119,Cluster-27301.0,Cluster-22114.0
GO:0005488	binding	molecular_function	0.19034	1	2007	3661	22818	43818	Cluster-28704.10318,Cluster-21992.0,Cluster-28704.25060,Cluster-28704.30633,Cluster-28704.35943,Cluster-28704.37324,Cluster-28704.30692,Cluster-28704.5280,Cluster-23040.0,Cluster-28704.68777,Cluster-28704.21826,Cluster-28704.3882,Cluster-27961.0,Cluster-28851.0,Cluster-28188.0,Cluster-18963.0,Cluster-28704.39691,Cluster-28704.14522,Cluster-28704.13567,Cluster-28704.38537,Cluster-28704.14629,Clust…
GO:0032400	melanosome localization	biological_process	0.19178	1	1	3661	2	43818	Cluster-28704.64318
GO:0032401	establishment of melanosome localization	biological_process	0.19178	1	1	3661	2	43818	Cluster-28704.64318
GO:0032402	melanosome transport	biological_process	0.19178	1	1	3661	2	43818	Cluster-28704.64318
GO:0033059	cellular pigmentation	biological_process	0.19178	1	1	3661	2	43818	Cluster-28704.64318
GO:0043473	pigmentation	biological_process	0.19178	1	1	3661	2	43818	Cluster-28704.64318
GO:0051875	pigment granule localization	biological_process	0.19178	1	1	3661	2	43818	Cluster-28704.64318
GO:0051904	pigment granule transport	biological_process	0.19178	1	1	3661	2	43818	Cluster-28704.64318
GO:0051905	establishment of pigment granule localization	biological_process	0.19178	1	1	3661	2	43818	Cluster-28704.64318
GO:0000808	origin recognition complex	cellular_component	0.19229	1	8	3661	69	43818	Cluster-25697.0,Cluster-28704.10611,Cluster-28704.2661,Cluster-29130.0,Cluster-28704.12982,Cluster-27005.0,Cluster-26473.0,Cluster-28704.15073
GO:0006452	translational frameshifting	biological_process	0.1925	1	4	3661	33	43818	Cluster-20881.0,Cluster-28704.6389,Cluster-28745.0,Cluster-28704.18209
GO:0034250	positive regulation of cellular amide metabolic process	biological_process	0.1925	1	4	3661	33	43818	Cluster-28745.0,Cluster-28704.18209,Cluster-28704.6389,Cluster-20881.0
GO:0043243	positive regulation of protein complex disassembly	biological_process	0.1925	1	4	3661	33	43818	Cluster-20881.0,Cluster-28704.6389,Cluster-28745.0,Cluster-28704.18209
GO:0045727	positive regulation of translation	biological_process	0.1925	1	4	3661	33	43818	Cluster-28704.18209,Cluster-28745.0,Cluster-28704.6389,Cluster-20881.0
GO:0045901	positive regulation of translational elongation	biological_process	0.1925	1	4	3661	33	43818	Cluster-28745.0,Cluster-28704.18209,Cluster-20881.0,Cluster-28704.6389
GO:0045905	positive regulation of translational termination	biological_process	0.1925	1	4	3661	33	43818	Cluster-28745.0,Cluster-28704.18209,Cluster-28704.6389,Cluster-20881.0
GO:0072686	mitotic spindle	cellular_component	0.19279	1	9	3661	68	43818	Cluster-28704.54685,Cluster-28704.42547,Cluster-28704.17402,Cluster-28704.14960,Cluster-28704.47120,Cluster-28704.20465,Cluster-28704.18813,Cluster-28704.7111,Cluster-28704.50895
GO:0007213	G-protein coupled acetylcholine receptor signaling pathway	biological_process	0.19498	1	1	3661	2	43818	Cluster-28704.26436
GO:0043113	receptor clustering	biological_process	0.19498	1	1	3661	2	43818	Cluster-28704.26436
GO:0043236	laminin binding	molecular_function	0.19498	1	1	3661	2	43818	Cluster-28704.26436
GO:0043412	macromolecule modification	biological_process	0.19684	1	333	3661	3456	43818	Cluster-28704.56947,Cluster-28704.24974,Cluster-28704.11765,Cluster-28704.2677,Cluster-28704.8312,Cluster-28704.28637,Cluster-28704.64067,Cluster-17981.0,Cluster-21554.0,Cluster-28704.19231,Cluster-28704.14341,Cluster-21935.0,Cluster-25686.0,Cluster-28704.51993,Cluster-28704.24406,Cluster-28704.60822,Cluster-26955.0,Cluster-28704.48873,Cluster-28704.42080,Cluster-28704.51846,Cluster-28704.61214,C…
GO:0006464	cellular protein modification process	biological_process	0.19748	1	288	3661	2966	43818	Cluster-28704.45286,Cluster-28704.45948,Cluster-28704.39731,Cluster-28704.41013,Cluster-27811.0,Cluster-28704.20583,Cluster-28704.44124,Cluster-28704.14941,Cluster-28704.44051,Cluster-28704.5048,Cluster-28704.7945,Cluster-28704.30203,Cluster-28704.37614,Cluster-28704.26111,Cluster-28704.37659,Cluster-28704.58877,Cluster-28704.38620,Cluster-28704.31647,Cluster-28704.21361,Cluster-28704.48608,Clust…
GO:0036211	protein modification process	biological_process	0.19748	1	288	3661	2966	43818	Cluster-28704.46849,Cluster-28704.46072,Cluster-28704.22856,Cluster-28704.20587,Cluster-28704.47747,Cluster-28704.48902,Cluster-28704.3595,Cluster-26312.10,Cluster-20418.0,Cluster-28250.0,Cluster-28704.29204,Cluster-20327.0,Cluster-28704.49015,Cluster-28704.61004,Cluster-28704.58785,Cluster-19242.0,Cluster-28704.62763,Cluster-28704.42457,Cluster-28704.22691,Cluster-28704.39931,Cluster-28704.21651…
GO:0072329	monocarboxylic acid catabolic process	biological_process	0.19805	1	5	3661	34	43818	Cluster-20452.0,Cluster-28704.15303,Cluster-25915.0,Cluster-26091.0,Cluster-28704.22389
GO:0004347	glucose-6-phosphate isomerase activity	molecular_function	0.19959	1	3	3661	20	43818	Cluster-29301.0,Cluster-28758.0,Cluster-20603.0
GO:0007530	sex determination	biological_process	0.20097	1	2	3661	9	43818	Cluster-28704.46052,Cluster-28704.67940
GO:0007531	mating type determination	biological_process	0.20097	1	2	3661	9	43818	Cluster-28704.46052,Cluster-28704.67940
GO:0045165	cell fate commitment	biological_process	0.20097	1	2	3661	9	43818	Cluster-28704.46052,Cluster-28704.67940
GO:0017006	protein-tetrapyrrole linkage	biological_process	0.20106	1	2	3661	8	43818	Cluster-28704.22081,Cluster-28704.53923
GO:0050840	extracellular matrix binding	molecular_function	0.20188	1	3	3661	20	43818	Cluster-28704.26436,Cluster-28704.18296,Cluster-28704.14351
GO:0051648	vesicle localization	biological_process	0.20206	1	2	3661	8	43818	Cluster-28704.64318,Cluster-20339.0
GO:0051650	establishment of vesicle localization	biological_process	0.20206	1	2	3661	8	43818	Cluster-28704.64318,Cluster-20339.0
GO:0004864	protein phosphatase inhibitor activity	molecular_function	0.20332	1	2	3661	12	43818	Cluster-28704.11921,Cluster-22496.0
GO:0019212	phosphatase inhibitor activity	molecular_function	0.20332	1	2	3661	12	43818	Cluster-22496.0,Cluster-28704.11921
GO:0004482	mRNA (guanine-N7-)-methyltransferase activity	molecular_function	0.20425	1	2	3661	9	43818	Cluster-28704.31374,Cluster-28704.61441
GO:0015103	inorganic anion transmembrane transporter activity	molecular_function	0.20468	1	11	3661	87	43818	Cluster-29047.0,Cluster-25748.0,Cluster-28704.45765,Cluster-28704.41872,Cluster-28704.45243,Cluster-19687.0,Cluster-28704.41273,Cluster-28704.44412,Cluster-28704.32263,Cluster-28704.2730,Cluster-28704.39997
GO:0016999	antibiotic metabolic process	biological_process	0.20507	1	3	3661	19	43818	Cluster-17212.2,Cluster-20171.0,Cluster-17964.0
GO:0017000	antibiotic biosynthetic process	biological_process	0.20507	1	3	3661	19	43818	Cluster-20171.0,Cluster-17964.0,Cluster-17212.2
GO:0017144	drug metabolic process	biological_process	0.20507	1	3	3661	19	43818	Cluster-17212.2,Cluster-17964.0,Cluster-20171.0
GO:0030682	evasion or tolerance of host defense response	biological_process	0.2054	1	5	3661	36	43818	Cluster-28704.9913,Cluster-28704.5917,Cluster-28704.17635,Cluster-28704.33783,Cluster-24326.0
GO:0051807	evasion or tolerance of defense response of other organism involved in symbiotic interaction	biological_process	0.2054	1	5	3661	36	43818	Cluster-28704.9913,Cluster-28704.5917,Cluster-24326.0,Cluster-28704.17635,Cluster-28704.33783
GO:0006643	membrane lipid metabolic process	biological_process	0.20644	1	32	3661	290	43818	Cluster-28704.26111,Cluster-28704.38803,Cluster-28704.44663,Cluster-28704.35670,Cluster-28704.14781,Cluster-28704.10374,Cluster-28704.5354,Cluster-28704.44664,Cluster-28704.39987,Cluster-28704.2388,Cluster-28704.41663,Cluster-28704.22312,Cluster-28704.45765,Cluster-28704.44453,Cluster-28704.39139,Cluster-27285.0,Cluster-28704.4967,Cluster-20303.3,Cluster-28704.13809,Cluster-28704.43195,Cluster-28…
GO:0008767	UDP-galactopyranose mutase activity	molecular_function	0.20729	1	2	3661	8	43818	Cluster-19380.0,Cluster-28704.20739
GO:0015035	protein disulfide oxidoreductase activity	molecular_function	0.20808	1	13	3661	125	43818	Cluster-23294.0,Cluster-16734.0,Cluster-16587.0,Cluster-18685.0,Cluster-21832.0,Cluster-28704.56837,Cluster-28008.0,Cluster-28704.38894,Cluster-28704.8338,Cluster-28704.22333,Cluster-28704.20223,Cluster-28704.5715,Cluster-28277.0
GO:0015036	disulfide oxidoreductase activity	molecular_function	0.20808	1	13	3661	125	43818	Cluster-28704.8338,Cluster-28704.5715,Cluster-28704.22333,Cluster-28277.0,Cluster-28704.20223,Cluster-28704.38894,Cluster-28008.0,Cluster-28704.56837,Cluster-21832.0,Cluster-18685.0,Cluster-16587.0,Cluster-23294.0,Cluster-16734.0
GO:0009306	protein secretion	biological_process	0.20813	1	10	3661	82	43818	Cluster-28113.0,Cluster-28704.34478,Cluster-16587.0,Cluster-28704.9578,Cluster-28704.46274,Cluster-16998.0,Cluster-25281.1,Cluster-28704.50346,Cluster-28704.25367,Cluster-28704.5917
GO:0033856	pyridoxine 5'-phosphate synthase activity	molecular_function	0.20888	1	1	3661	2	43818	Cluster-28443.0
GO:0005227	calcium activated cation channel activity	molecular_function	0.20958	1	5	3661	35	43818	Cluster-28704.10286,Cluster-28704.21168,Cluster-28704.60095,Cluster-28704.8904,Cluster-28704.2718
GO:0015269	calcium-activated potassium channel activity	molecular_function	0.20958	1	5	3661	35	43818	Cluster-28704.60095,Cluster-28704.10286,Cluster-28704.21168,Cluster-28704.2718,Cluster-28704.8904
GO:0022839	ion gated channel activity	molecular_function	0.20958	1	5	3661	35	43818	Cluster-28704.8904,Cluster-28704.2718,Cluster-28704.10286,Cluster-28704.21168,Cluster-28704.60095
GO:0004483	mRNA (nucleoside-2'-O-)-methyltransferase activity	molecular_function	0.21014	1	1	3661	2	43818	Cluster-28704.31374
GO:0000051	obsolete urea cycle intermediate metabolic process	biological_process	0.21248	1	2	3661	11	43818	Cluster-28704.2686,Cluster-28704.57964
GO:0003942	N-acetyl-gamma-glutamyl-phosphate reductase activity	molecular_function	0.21248	1	2	3661	11	43818	Cluster-28704.57964,Cluster-28704.2686
GO:0019627	urea metabolic process	biological_process	0.21253	1	2	3661	10	43818	Cluster-28704.24779,Cluster-28704.36385
GO:0016830	carbon-carbon lyase activity	molecular_function	0.21262	1	51	3661	521	43818	Cluster-28704.47480,Cluster-28704.12912,Cluster-28704.27748,Cluster-18410.0,Cluster-28704.33933,Cluster-27301.0,Cluster-19574.0,Cluster-6085.1,Cluster-28704.60238,Cluster-23776.0,Cluster-28704.52575,Cluster-26613.0,Cluster-28704.35674,Cluster-28704.37894,Cluster-28704.35673,Cluster-28704.35675,Cluster-28704.43268,Cluster-29035.0,Cluster-19718.0,Cluster-12013.4,Cluster-28704.31633,Cluster-28704.20…
GO:0033655	host cell cytoplasm part	cellular_component	0.21268	1	2	3661	10	43818	Cluster-24326.0,Cluster-28704.17635
GO:0001510	RNA methylation	biological_process	0.21303	1	9	3661	71	43818	Cluster-21935.0,Cluster-28704.51846,Cluster-25508.0,Cluster-28704.8736,Cluster-12617.1,Cluster-28704.38748,Cluster-28704.22826,Cluster-22182.0,Cluster-18429.0
GO:0007186	G-protein coupled receptor signaling pathway	biological_process	0.21353	1	46	3661	460	43818	Cluster-28704.11240,Cluster-28704.63630,Cluster-20695.0,Cluster-24715.0,Cluster-28704.67791,Cluster-28704.57042,Cluster-28704.43845,Cluster-28704.29637,Cluster-28704.62323,Cluster-28704.14284,Cluster-28704.67617,Cluster-28704.26436,Cluster-28704.28014,Cluster-28704.14327,Cluster-28704.5581,Cluster-28704.56369,Cluster-28704.51172,Cluster-28704.69055,Cluster-28704.33933,Cluster-28704.56367,Cluster-…
GO:0004497	monooxygenase activity	molecular_function	0.21406	1	20	3661	201	43818	Cluster-10818.2,Cluster-19954.0,Cluster-23924.0,Cluster-27936.0,Cluster-23485.0,Cluster-20797.0,Cluster-19706.0,Cluster-20472.0,Cluster-26575.0,Cluster-28704.36075,Cluster-28704.10298,Cluster-19216.0,Cluster-29566.0,Cluster-25163.0,Cluster-28704.64424,Cluster-25405.0,Cluster-28704.4614,Cluster-18016.0,Cluster-19574.0,Cluster-28704.15044
GO:0043022	ribosome binding	molecular_function	0.21482	1	5	3661	46	43818	Cluster-28704.65456,Cluster-20881.0,Cluster-28704.6389,Cluster-28704.18209,Cluster-28745.0
GO:0047961	glycine N-acyltransferase activity	molecular_function	0.21549	1	1	3661	2	43818	Cluster-17891.0
GO:0000413	protein peptidyl-prolyl isomerization	biological_process	0.21649	1	10	3661	91	43818	Cluster-25235.0,Cluster-28704.47119,Cluster-28704.28637,Cluster-25311.0,Cluster-28704.50720,Cluster-28704.39191,Cluster-28704.40050,Cluster-26312.10,Cluster-19242.0,Cluster-25617.0
GO:0003755	peptidyl-prolyl cis-trans isomerase activity	molecular_function	0.21649	1	10	3661	91	43818	Cluster-25235.0,Cluster-28704.28637,Cluster-28704.47119,Cluster-25311.0,Cluster-28704.40050,Cluster-28704.39191,Cluster-28704.50720,Cluster-26312.10,Cluster-25617.0,Cluster-19242.0
GO:0016859	cis-trans isomerase activity	molecular_function	0.21649	1	10	3661	91	43818	Cluster-26312.10,Cluster-25617.0,Cluster-19242.0,Cluster-25235.0,Cluster-28704.47119,Cluster-28704.28637,Cluster-25311.0,Cluster-28704.39191,Cluster-28704.50720,Cluster-28704.40050
GO:0006400	tRNA modification	biological_process	0.21651	1	29	3661	277	43818	Cluster-28704.69055,Cluster-28704.28014,Cluster-28136.0,Cluster-28704.55125,Cluster-28704.62396,Cluster-18748.0,Cluster-28704.42080,Cluster-21182.0,Cluster-28704.28181,Cluster-29289.0,Cluster-28704.64857,Cluster-25508.0,Cluster-28704.47770,Cluster-18429.0,Cluster-28704.52792,Cluster-12617.1,Cluster-28704.38748,Cluster-28704.28961,Cluster-28704.26750,Cluster-28704.52958,Cluster-28704.62142,Cluster…
GO:0030337	DNA polymerase processivity factor activity	molecular_function	0.21669	1	3	3661	19	43818	Cluster-28704.9261,Cluster-28704.39534,Cluster-28704.9142
GO:1901575	organic substance catabolic process	biological_process	0.21685	1	146	3661	1560	43818	Cluster-28704.18618,Cluster-19706.0,Cluster-28704.16649,Cluster-28704.37613,Cluster-28704.9082,Cluster-23632.0,Cluster-28704.41561,Cluster-28704.34023,Cluster-17481.0,Cluster-28704.64130,Cluster-28704.39803,Cluster-28704.45860,Cluster-28704.35678,Cluster-28704.21145,Cluster-28704.11690,Cluster-17339.0,Cluster-28704.15303,Cluster-28704.35676,Cluster-28704.51993,Cluster-18040.0,Cluster-27541.0,Clus…
GO:0017108	5'-flap endonuclease activity	molecular_function	0.21692	1	2	3661	9	43818	Cluster-28704.33089,Cluster-24540.0
GO:0033557	Slx1-Slx4 complex	cellular_component	0.21692	1	2	3661	9	43818	Cluster-28704.33089,Cluster-24540.0
GO:0048256	flap endonuclease activity	molecular_function	0.21692	1	2	3661	9	43818	Cluster-28704.33089,Cluster-24540.0
GO:0045930	negative regulation of mitotic cell cycle	biological_process	0.21738	1	5	3661	34	43818	Cluster-20753.0,Cluster-28704.51993,Cluster-28704.45948,Cluster-28704.32455,Cluster-29094.0
GO:1901988	negative regulation of cell cycle phase transition	biological_process	0.21738	1	5	3661	34	43818	Cluster-28704.51993,Cluster-20753.0,Cluster-29094.0,Cluster-28704.32455,Cluster-28704.45948
GO:1901991	negative regulation of mitotic cell cycle phase transition	biological_process	0.21738	1	5	3661	34	43818	Cluster-29094.0,Cluster-28704.45948,Cluster-28704.32455,Cluster-28704.51993,Cluster-20753.0
GO:0003012	muscle system process	biological_process	0.21782	1	2	3661	9	43818	Cluster-28704.24899,Cluster-28704.37034
GO:0006936	muscle contraction	biological_process	0.21782	1	2	3661	9	43818	Cluster-28704.37034,Cluster-28704.24899
GO:0006937	regulation of muscle contraction	biological_process	0.21782	1	2	3661	9	43818	Cluster-28704.24899,Cluster-28704.37034
GO:0006939	smooth muscle contraction	biological_process	0.21782	1	2	3661	9	43818	Cluster-28704.24899,Cluster-28704.37034
GO:0006940	regulation of smooth muscle contraction	biological_process	0.21782	1	2	3661	9	43818	Cluster-28704.37034,Cluster-28704.24899
GO:0090257	regulation of muscle system process	biological_process	0.21782	1	2	3661	9	43818	Cluster-28704.24899,Cluster-28704.37034
GO:0004592	pantoate-beta-alanine ligase activity	molecular_function	0.21806	1	1	3661	2	43818	Cluster-28704.54295
GO:0042822	pyridoxal phosphate metabolic process	biological_process	0.21848	1	4	3661	27	43818	Cluster-18410.0,Cluster-28704.21337,Cluster-19574.0,Cluster-28704.12912
GO:0042823	pyridoxal phosphate biosynthetic process	biological_process	0.21848	1	4	3661	27	43818	Cluster-18410.0,Cluster-28704.21337,Cluster-28704.12912,Cluster-19574.0
GO:0046184	aldehyde biosynthetic process	biological_process	0.21848	1	4	3661	27	43818	Cluster-18410.0,Cluster-28704.21337,Cluster-19574.0,Cluster-28704.12912
GO:0006730	one-carbon metabolic process	biological_process	0.21852	1	7	3661	70	43818	Cluster-28704.9286,Cluster-29456.9,Cluster-28704.65345,Cluster-28704.65347,Cluster-28704.13232,Cluster-25819.0,Cluster-28429.2
GO:0005780	extrinsic component of intraperoxisomal membrane	cellular_component	0.21916	1	1	3661	4	43818	Cluster-28704.42705
GO:0031312	extrinsic component of organelle membrane	cellular_component	0.21916	1	1	3661	4	43818	Cluster-28704.42705
GO:0045033	peroxisome inheritance	biological_process	0.21916	1	1	3661	4	43818	Cluster-28704.42705
GO:0002684	positive regulation of immune system process	biological_process	0.21949	1	4	3661	26	43818	Cluster-28704.13063,Cluster-28704.38803,Cluster-28704.5417,Cluster-28704.5416
GO:0050778	positive regulation of immune response	biological_process	0.21949	1	4	3661	26	43818	Cluster-28704.5416,Cluster-28704.38803,Cluster-28704.13063,Cluster-28704.5417
GO:0005129	granulocyte macrophage colony-stimulating factor receptor binding	molecular_function	0.21966	1	1	3661	2	43818	Cluster-28704.62877
GO:0019354	siroheme biosynthetic process	biological_process	0.22011	1	11	3661	92	43818	Cluster-25082.0,Cluster-24031.0,Cluster-28704.25071,Cluster-18016.0,Cluster-24914.0,Cluster-27936.0,Cluster-28704.34023,Cluster-28704.10298,Cluster-28704.28158,Cluster-28704.43294,Cluster-29456.9
GO:0043115	precorrin-2 dehydrogenase activity	molecular_function	0.22011	1	11	3661	92	43818	Cluster-27936.0,Cluster-24914.0,Cluster-28704.10298,Cluster-28704.34023,Cluster-28704.28158,Cluster-29456.9,Cluster-28704.43294,Cluster-24031.0,Cluster-25082.0,Cluster-18016.0,Cluster-28704.25071
GO:0046156	siroheme metabolic process	biological_process	0.22011	1	11	3661	92	43818	Cluster-28704.25071,Cluster-18016.0,Cluster-25082.0,Cluster-24031.0,Cluster-24914.0,Cluster-27936.0,Cluster-28704.43294,Cluster-29456.9,Cluster-28704.10298,Cluster-28704.28158,Cluster-28704.34023
GO:0044765	single-organism transport	biological_process	0.22014	1	474	3661	5342	43818	Cluster-28704.12375,Cluster-25860.0,Cluster-26409.0,Cluster-25748.0,Cluster-28704.13008,Cluster-26341.0,Cluster-28704.10190,Cluster-17538.0,Cluster-28704.50481,Cluster-20339.0,Cluster-28704.42938,Cluster-25691.0,Cluster-28704.68319,Cluster-28704.44412,Cluster-18420.0,Cluster-28704.14654,Cluster-28704.50346,Cluster-28704.22640,Cluster-28704.34007,Cluster-28704.26852,Cluster-21495.0,Cluster-29047.0…
GO:0005664	nuclear origin of replication recognition complex	cellular_component	0.2204	1	6	3661	50	43818	Cluster-29130.0,Cluster-27005.0,Cluster-28704.10611,Cluster-26473.0,Cluster-28704.15073,Cluster-28704.2661
GO:0016646	oxidoreductase activity, acting on the CH-NH group of donors, NAD or NADP as acceptor	molecular_function	0.22221	1	10	3661	91	43818	Cluster-28704.10926,Cluster-23012.0,Cluster-28704.18945,Cluster-29456.9,Cluster-28704.28820,Cluster-21216.0,Cluster-28704.38950,Cluster-26526.0,Cluster-28704.42579,Cluster-9352.1
GO:0032007	negative regulation of TOR signaling	biological_process	0.2229	1	1	3661	4	43818	Cluster-28704.58761
GO:0038179	neurotrophin signaling pathway	biological_process	0.2229	1	1	3661	4	43818	Cluster-28704.58761
GO:0048011	neurotrophin TRK receptor signaling pathway	biological_process	0.2229	1	1	3661	4	43818	Cluster-28704.58761
GO:0070848	response to growth factor	biological_process	0.2229	1	1	3661	4	43818	Cluster-28704.58761
GO:0071363	cellular response to growth factor stimulus	biological_process	0.2229	1	1	3661	4	43818	Cluster-28704.58761
GO:1902532	negative regulation of intracellular signal transduction	biological_process	0.2229	1	1	3661	4	43818	Cluster-28704.58761
GO:0016901	oxidoreductase activity, acting on the CH-OH group of donors, quinone or similar compound as acceptor	molecular_function	0.22346	1	3	3661	19	43818	Cluster-28704.12820,Cluster-28704.59244,Cluster-28704.12822
GO:0009758	carbohydrate utilization	biological_process	0.22387	1	1	3661	2	43818	Cluster-28704.33711
GO:0045926	negative regulation of growth	biological_process	0.22387	1	1	3661	2	43818	Cluster-28704.63802
GO:0050053	levansucrase activity	molecular_function	0.22387	1	1	3661	2	43818	Cluster-28704.33711
GO:0006664	glycolipid metabolic process	biological_process	0.2239	1	30	3661	273	43818	Cluster-28704.44664,Cluster-28704.39987,Cluster-28704.5354,Cluster-28704.39534,Cluster-28704.11475,Cluster-28704.8702,Cluster-28704.10374,Cluster-28704.44453,Cluster-28704.45765,Cluster-28704.52466,Cluster-28704.22312,Cluster-28456.0,Cluster-28704.45306,Cluster-28704.41663,Cluster-28704.47947,Cluster-28704.2388,Cluster-25217.0,Cluster-28704.48731,Cluster-20303.3,Cluster-28704.4967,Cluster-28704.2…
GO:0048478	replication fork protection	biological_process	0.22451	1	2	3661	10	43818	Cluster-28704.44122,Cluster-28704.10700
GO:0006414	translational elongation	biological_process	0.22485	1	11	3661	107	43818	Cluster-28692.0,Cluster-28704.8452,Cluster-28704.6389,Cluster-28145.0,Cluster-28704.14108,Cluster-27211.0,Cluster-28704.42685,Cluster-28745.0,Cluster-28704.18209,Cluster-28704.45469,Cluster-20881.0
GO:0006448	regulation of translational elongation	biological_process	0.22485	1	11	3661	107	43818	Cluster-20881.0,Cluster-28704.45469,Cluster-28704.42685,Cluster-27211.0,Cluster-28704.18209,Cluster-28745.0,Cluster-28692.0,Cluster-28704.8452,Cluster-28145.0,Cluster-28704.6389,Cluster-28704.14108
GO:0033539	fatty acid beta-oxidation using acyl-CoA dehydrogenase	biological_process	0.22615	1	1	3661	3	43818	Cluster-20452.0
GO:1901070	guanosine-containing compound biosynthetic process	biological_process	0.22617	1	4	3661	33	43818	Cluster-28704.13417,Cluster-28704.7907,Cluster-29679.0,Cluster-28704.3351
GO:0003726	double-stranded RNA adenosine deaminase activity	molecular_function	0.22687	1	1	3661	3	43818	Cluster-29696.0
GO:0002949	tRNA threonylcarbamoyladenosine modification	biological_process	0.22698	1	20	3661	188	43818	Cluster-28704.42080,Cluster-28704.62396,Cluster-18748.0,Cluster-28704.28181,Cluster-21182.0,Cluster-28136.0,Cluster-28704.28014,Cluster-28704.69055,Cluster-28704.52792,Cluster-29289.0,Cluster-28704.64857,Cluster-21264.0,Cluster-24500.0,Cluster-28704.52958,Cluster-28704.4619,Cluster-28704.26750,Cluster-28704.28961,Cluster-28704.36012,Cluster-20695.0,Cluster-28704.18343
GO:0070525	tRNA threonylcarbamoyladenosine metabolic process	biological_process	0.22698	1	20	3661	188	43818	Cluster-28704.26750,Cluster-28704.28961,Cluster-21264.0,Cluster-24500.0,Cluster-28704.52958,Cluster-28704.4619,Cluster-28704.18343,Cluster-20695.0,Cluster-28704.36012,Cluster-28704.28014,Cluster-28704.69055,Cluster-28704.62396,Cluster-28704.42080,Cluster-18748.0,Cluster-28704.28181,Cluster-21182.0,Cluster-28136.0,Cluster-29289.0,Cluster-28704.64857,Cluster-28704.52792
GO:0002683	negative regulation of immune system process	biological_process	0.22704	1	4	3661	28	43818	Cluster-28704.9913,Cluster-28704.33783,Cluster-28704.17635,Cluster-24326.0
GO:0002698	negative regulation of immune effector process	biological_process	0.22704	1	4	3661	28	43818	Cluster-28704.9913,Cluster-28704.17635,Cluster-24326.0,Cluster-28704.33783
GO:0002832	negative regulation of response to biotic stimulus	biological_process	0.22704	1	4	3661	28	43818	Cluster-28704.17635,Cluster-24326.0,Cluster-28704.33783,Cluster-28704.9913
GO:0030683	evasion or tolerance by virus of host immune response	biological_process	0.22704	1	4	3661	28	43818	Cluster-28704.9913,Cluster-28704.33783,Cluster-28704.17635,Cluster-24326.0
GO:0031348	negative regulation of defense response	biological_process	0.22704	1	4	3661	28	43818	Cluster-28704.17635,Cluster-28704.33783,Cluster-24326.0,Cluster-28704.9913
GO:0043901	negative regulation of multi-organism process	biological_process	0.22704	1	4	3661	28	43818	Cluster-28704.9913,Cluster-28704.17635,Cluster-28704.33783,Cluster-24326.0
GO:0050687	negative regulation of defense response to virus	biological_process	0.22704	1	4	3661	28	43818	Cluster-28704.9913,Cluster-28704.17635,Cluster-28704.33783,Cluster-24326.0
GO:0005520	insulin-like growth factor binding	molecular_function	0.2275	1	2	3661	11	43818	Cluster-27005.0,Cluster-28704.55141
GO:0016942	insulin-like growth factor binding protein complex	cellular_component	0.2275	1	2	3661	11	43818	Cluster-28704.55141,Cluster-27005.0
GO:0019838	growth factor binding	molecular_function	0.2275	1	2	3661	11	43818	Cluster-27005.0,Cluster-28704.55141
GO:0036454	growth factor complex	cellular_component	0.2275	1	2	3661	11	43818	Cluster-27005.0,Cluster-28704.55141
GO:0071949	FAD binding	molecular_function	0.2278	1	21	3661	197	43818	Cluster-28704.30633,Cluster-28704.67262,Cluster-24653.0,Cluster-28704.5298,Cluster-27936.0,Cluster-24914.0,Cluster-9352.1,Cluster-28704.23092,Cluster-19468.0,Cluster-28704.45296,Cluster-8517.1,Cluster-28704.10298,Cluster-28704.13567,Cluster-28704.8262,Cluster-28704.64424,Cluster-18016.0,Cluster-24653.1,Cluster-18175.0,Cluster-28704.25071,Cluster-24031.0,Cluster-28704.4614
GO:0051336	regulation of hydrolase activity	biological_process	0.22822	1	14	3661	125	43818	Cluster-28704.11921,Cluster-28704.45051,Cluster-24946.0,Cluster-28704.23159,Cluster-28704.49295,Cluster-28704.39414,Cluster-17320.0,Cluster-21916.1,Cluster-28704.14572,Cluster-28704.17524,Cluster-23330.0,Cluster-28704.40108,Cluster-22496.0,Cluster-28704.13597
GO:0018537	coenzyme F420-dependent N5,N10-methenyltetrahydromethanopterin reductase activity	molecular_function	0.22939	1	1	3661	3	43818	Cluster-28704.590
GO:0046995	oxidoreductase activity, acting on hydrogen as donor, with other known acceptors	molecular_function	0.22939	1	1	3661	3	43818	Cluster-28704.590
GO:0047068	N5,N10-methenyltetrahydromethanopterin hydrogenase activity	molecular_function	0.22939	1	1	3661	3	43818	Cluster-28704.590
GO:0003849	3-deoxy-7-phosphoheptulonate synthase activity	molecular_function	0.2295	1	2	3661	11	43818	Cluster-28704.10451,Cluster-28704.38907
GO:0009628	response to abiotic stimulus	biological_process	0.22987	1	8	3661	71	43818	Cluster-28704.2677,Cluster-28704.38034,Cluster-28704.7816,Cluster-28704.44242,Cluster-28704.14100,Cluster-28704.31649,Cluster-28704.40666,Cluster-28704.12266
GO:0044421	extracellular region part	cellular_component	0.23189	1	32	3661	307	43818	Cluster-28704.4129,Cluster-28704.11090,Cluster-28704.46166,Cluster-28704.52885,Cluster-27005.0,Cluster-28704.31058,Cluster-28704.10863,Cluster-28704.60151,Cluster-28704.18404,Cluster-25900.0,Cluster-28704.51543,Cluster-28704.8478,Cluster-28704.51993,Cluster-28704.7945,Cluster-28704.9938,Cluster-28704.16448,Cluster-28704.67266,Cluster-28704.34191,Cluster-28704.4967,Cluster-28704.14062,Cluster-2870…
GO:0016703	oxidoreductase activity, acting on single donors with incorporation of molecular oxygen, incorporation of one atom of oxygen (internal monooxygenases or internal mixed function oxidases)	molecular_function	0.23292	1	10	3661	96	43818	Cluster-19706.0,Cluster-19574.0,Cluster-25405.0,Cluster-19954.0,Cluster-10818.2,Cluster-28704.36075,Cluster-29566.0,Cluster-23924.0,Cluster-23485.0,Cluster-20797.0
GO:0008746	NAD(P)+ transhydrogenase activity	molecular_function	0.2339	1	1	3661	3	43818	Cluster-28704.44104
GO:0008750	NAD(P)+ transhydrogenase (AB-specific) activity	molecular_function	0.2339	1	1	3661	3	43818	Cluster-28704.44104
GO:0016652	oxidoreductase activity, acting on NAD(P)H, NAD(P) as acceptor	molecular_function	0.2339	1	1	3661	3	43818	Cluster-28704.44104
GO:0060966	regulation of gene silencing by RNA	biological_process	0.23472	1	1	3661	3	43818	Cluster-28704.52663
GO:0060967	negative regulation of gene silencing by RNA	biological_process	0.23472	1	1	3661	3	43818	Cluster-28704.52663
GO:0060968	regulation of gene silencing	biological_process	0.23472	1	1	3661	3	43818	Cluster-28704.52663
GO:0060969	negative regulation of gene silencing	biological_process	0.23472	1	1	3661	3	43818	Cluster-28704.52663
GO:0010921	regulation of phosphatase activity	biological_process	0.23498	1	2	3661	10	43818	Cluster-28704.11921,Cluster-22496.0
GO:0016837	carbon-oxygen lyase activity, acting on polysaccharides	molecular_function	0.23515	1	3	3661	17	43818	Cluster-28704.62520,Cluster-28704.40184,Cluster-28704.64777
GO:0043900	regulation of multi-organism process	biological_process	0.23768	1	11	3661	95	43818	Cluster-28704.9913,Cluster-28704.4636,Cluster-24326.0,Cluster-28704.33783,Cluster-28704.61580,Cluster-28704.55680,Cluster-28704.15638,Cluster-28704.8904,Cluster-21936.0,Cluster-28704.17635,Cluster-14191.1
GO:0019773	proteasome core complex, alpha-subunit complex	cellular_component	0.23857	1	6	3661	48	43818	Cluster-23299.0,Cluster-17481.0,Cluster-17339.0,Cluster-24633.0,Cluster-28704.16448,Cluster-22577.0
GO:0019310	inositol catabolic process	biological_process	0.23879	1	2	3661	10	43818	Cluster-28704.11690,Cluster-28704.11691
GO:0046164	alcohol catabolic process	biological_process	0.23879	1	2	3661	10	43818	Cluster-28704.11690,Cluster-28704.11691
GO:0046174	polyol catabolic process	biological_process	0.23879	1	2	3661	10	43818	Cluster-28704.11691,Cluster-28704.11690
GO:0050113	inositol oxygenase activity	molecular_function	0.23879	1	2	3661	10	43818	Cluster-28704.11690,Cluster-28704.11691
GO:1901616	organic hydroxy compound catabolic process	biological_process	0.23879	1	2	3661	10	43818	Cluster-28704.11690,Cluster-28704.11691
GO:1902578	single-organism localization	biological_process	0.24037	1	479	3661	5413	43818	Cluster-28704.9610,Cluster-28704.34841,Cluster-28704.20769,Cluster-28704.17367,Cluster-28704.28953,Cluster-19555.0,Cluster-28704.13539,Cluster-28704.51993,Cluster-28704.49619,Cluster-21606.0,Cluster-28704.51181,Cluster-28704.40915,Cluster-28704.22889,Cluster-28704.20621,Cluster-28704.8380,Cluster-28704.50266,Cluster-28704.63059,Cluster-28704.63957,Cluster-28327.0,Cluster-28704.33933,Cluster-28419…
GO:0008173	RNA methyltransferase activity	molecular_function	0.24061	1	13	3661	113	43818	Cluster-28704.31374,Cluster-21935.0,Cluster-28704.62142,Cluster-28704.61441,Cluster-25508.0,Cluster-28704.21952,Cluster-28704.41164,Cluster-19135.0,Cluster-28704.8736,Cluster-12617.1,Cluster-28704.38748,Cluster-28704.22826,Cluster-18429.0
GO:0019637	organophosphate metabolic process	biological_process	0.24069	1	193	3661	2194	43818	Cluster-28704.47684,Cluster-18651.0,Cluster-21606.0,Cluster-19928.0,Cluster-28704.67200,Cluster-28704.42351,Cluster-28704.66907,Cluster-28023.0,Cluster-28704.49533,Cluster-28704.64668,Cluster-28704.37894,Cluster-28704.20769,Cluster-27936.0,Cluster-28704.35675,Cluster-19574.0,Cluster-18016.0,Cluster-28704.35828,Cluster-28419.0,Cluster-28704.63957,Cluster-28327.0,Cluster-20015.0,Cluster-16793.1,Clu…
GO:0048519	negative regulation of biological process	biological_process	0.24165	1	36	3661	365	43818	Cluster-28704.18404,Cluster-24326.0,Cluster-28704.51993,Cluster-28704.45948,Cluster-25789.0,Cluster-23542.0,Cluster-28704.17635,Cluster-28704.40108,Cluster-28704.63802,Cluster-24946.0,Cluster-28704.10700,Cluster-28704.34948,Cluster-28704.9913,Cluster-29094.0,Cluster-28704.23159,Cluster-28704.33783,Cluster-20339.0,Cluster-28704.14661,Cluster-17320.0,Cluster-28704.32455,Cluster-28704.44122,Cluster-…
GO:0098602	single organism cell adhesion	biological_process	0.24171	1	2	3661	9	43818	Cluster-28704.38531,Cluster-20339.0
GO:0016887	ATPase activity	molecular_function	0.24219	1	105	3661	1120	43818	Cluster-28327.0,Cluster-28704.67986,Cluster-28136.0,Cluster-28704.22893,Cluster-21182.0,Cluster-28704.55217,Cluster-28704.34750,Cluster-28704.48007,Cluster-28704.33621,Cluster-28704.67617,Cluster-28704.9511,Cluster-28704.65589,Cluster-28704.20015,Cluster-25194.0,Cluster-28704.28950,Cluster-28023.0,Cluster-21640.0,Cluster-28704.29381,Cluster-28704.60097,Cluster-28704.13539,Cluster-28704.40678,Clus…
GO:0016831	carboxy-lyase activity	molecular_function	0.24225	1	39	3661	387	43818	Cluster-26613.0,Cluster-28704.37894,Cluster-28704.43268,Cluster-12013.4,Cluster-28704.20013,Cluster-28704.31633,Cluster-28704.29858,Cluster-28704.47480,Cluster-28704.27748,Cluster-28704.12912,Cluster-18410.0,Cluster-28704.33933,Cluster-27301.0,Cluster-19574.0,Cluster-6085.1,Cluster-28704.60238,Cluster-23776.0,Cluster-28704.52575,Cluster-28704.10304,Cluster-28704.5483,Cluster-28704.28162,Cluster-2…
GO:0090066	regulation of anatomical structure size	biological_process	0.24257	1	8	3661	74	43818	Cluster-23542.0,Cluster-28704.5258,Cluster-28704.16269,Cluster-25401.0,Cluster-28704.54286,Cluster-20339.0,Cluster-28704.9241,Cluster-28704.31285
GO:0018216	peptidyl-arginine methylation	biological_process	0.24367	1	1	3661	3	43818	Cluster-28704.4282
GO:0034969	histone arginine methylation	biological_process	0.24367	1	1	3661	3	43818	Cluster-28704.4282
GO:0043985	histone H4-R3 methylation	biological_process	0.24367	1	1	3661	3	43818	Cluster-28704.4282
GO:0046165	alcohol biosynthetic process	biological_process	0.24379	1	3	3661	20	43818	Cluster-17212.2,Cluster-17964.0,Cluster-20171.0
GO:0003993	acid phosphatase activity	molecular_function	0.24433	1	8	3661	65	43818	Cluster-28704.57134,Cluster-28704.8273,Cluster-28704.19777,Cluster-16966.0,Cluster-28704.22730,Cluster-28704.19775,Cluster-28704.25312,Cluster-28704.12602
GO:0019497	hexachlorocyclohexane metabolic process	biological_process	0.24433	1	8	3661	65	43818	Cluster-28704.8273,Cluster-28704.19777,Cluster-28704.57134,Cluster-28704.22730,Cluster-16966.0,Cluster-28704.19775,Cluster-28704.25312,Cluster-28704.12602
GO:0031554	regulation of DNA-templated transcription, termination	biological_process	0.24442	1	4	3661	29	43818	Cluster-28704.29705,Cluster-28704.41091,Cluster-28704.58499,Cluster-28704.13001
GO:0046497	nicotinate nucleotide metabolic process	biological_process	0.24599	1	4	3661	28	43818	Cluster-28704.64668,Cluster-28704.56373,Cluster-28704.44104,Cluster-28704.64667
GO:0009399	nitrogen fixation	biological_process	0.24649	1	3	3661	20	43818	Cluster-28704.23092,Cluster-28704.15096,Cluster-28704.11464
GO:1901700	response to oxygen-containing compound	biological_process	0.24741	1	8	3661	72	43818	Cluster-28704.2677,Cluster-28704.7816,Cluster-28704.44242,Cluster-28704.31649,Cluster-28704.39014,Cluster-28704.40666,Cluster-28704.12266,Cluster-28704.40050
GO:0018342	protein prenylation	biological_process	0.24815	1	3	3661	17	43818	Cluster-28704.6396,Cluster-17981.0,Cluster-28704.14810
GO:0097354	prenylation	biological_process	0.24815	1	3	3661	17	43818	Cluster-28704.14810,Cluster-28704.6396,Cluster-17981.0
GO:0031122	cytoplasmic microtubule organization	biological_process	0.24839	1	1	3661	3	43818	Cluster-12013.4
GO:0035058	nonmotile primary cilium assembly	biological_process	0.24839	1	1	3661	3	43818	Cluster-12013.4
GO:0097546	ciliary base	cellular_component	0.24839	1	1	3661	3	43818	Cluster-12013.4
GO:0004399	histidinol dehydrogenase activity	molecular_function	0.24848	1	2	3661	14	43818	Cluster-28704.25486,Cluster-28704.63428
GO:0016838	carbon-oxygen lyase activity, acting on phosphates	molecular_function	0.25019	1	6	3661	48	43818	Cluster-28704.10108,Cluster-28704.47708,Cluster-28704.59315,Cluster-28704.67940,Cluster-25801.0,Cluster-28704.23608
GO:0004420	hydroxymethylglutaryl-CoA reductase (NADPH) activity	molecular_function	0.25024	1	2	3661	10	43818	Cluster-28704.37689,Cluster-28704.50141
GO:0042030	ATPase inhibitor activity	molecular_function	0.25042	1	7	3661	57	43818	Cluster-28704.67672,Cluster-28704.40354,Cluster-24946.0,Cluster-28704.23159,Cluster-28704.40108,Cluster-23330.0,Cluster-28704.40668
GO:0001933	negative regulation of protein phosphorylation	biological_process	0.25061	1	1	3661	4	43818	Cluster-28704.9569
GO:0004862	cAMP-dependent protein kinase inhibitor activity	molecular_function	0.25061	1	1	3661	4	43818	Cluster-28704.9569
GO:0005952	cAMP-dependent protein kinase complex	cellular_component	0.25061	1	1	3661	4	43818	Cluster-28704.9569
GO:0006469	negative regulation of protein kinase activity	biological_process	0.25061	1	1	3661	4	43818	Cluster-28704.9569
GO:0033673	negative regulation of kinase activity	biological_process	0.25061	1	1	3661	4	43818	Cluster-28704.9569
GO:0042326	negative regulation of phosphorylation	biological_process	0.25061	1	1	3661	4	43818	Cluster-28704.9569
GO:0001934	positive regulation of protein phosphorylation	biological_process	0.25116	1	2	3661	11	43818	Cluster-28704.8478,Cluster-28704.46166
GO:0042327	positive regulation of phosphorylation	biological_process	0.25116	1	2	3661	11	43818	Cluster-28704.46166,Cluster-28704.8478
GO:0002250	adaptive immune response	biological_process	0.25141	1	1	3661	3	43818	Cluster-28704.19117
GO:0002437	inflammatory response to antigenic stimulus	biological_process	0.25141	1	1	3661	3	43818	Cluster-28704.19117
GO:0002438	acute inflammatory response to antigenic stimulus	biological_process	0.25141	1	1	3661	3	43818	Cluster-28704.19117
GO:0002449	lymphocyte mediated immunity	biological_process	0.25141	1	1	3661	3	43818	Cluster-28704.19117
GO:0002460	adaptive immune response based on somatic recombination of immune receptors built from immunoglobulin superfamily domains	biological_process	0.25141	1	1	3661	3	43818	Cluster-28704.19117
GO:0002524	hypersensitivity	biological_process	0.25141	1	1	3661	3	43818	Cluster-28704.19117
GO:0016064	immunoglobulin mediated immune response	biological_process	0.25141	1	1	3661	3	43818	Cluster-28704.19117
GO:0016068	type I hypersensitivity	biological_process	0.25141	1	1	3661	3	43818	Cluster-28704.19117
GO:0019724	B cell mediated immunity	biological_process	0.25141	1	1	3661	3	43818	Cluster-28704.19117
GO:0051239	regulation of multicellular organismal process	biological_process	0.25144	1	11	3661	96	43818	Cluster-28704.18159,Cluster-28704.5258,Cluster-28704.11439,Cluster-28704.5417,Cluster-28704.31314,Cluster-28704.37034,Cluster-28704.24899,Cluster-28704.54286,Cluster-28704.5416,Cluster-28704.31285,Cluster-28443.0
GO:0019251	anaerobic cobalamin biosynthetic process	biological_process	0.25157	1	1	3661	3	43818	Cluster-28704.37894
GO:0030158	protein xylosyltransferase activity	molecular_function	0.25235	1	1	3661	3	43818	Cluster-28606.0
GO:0035252	UDP-xylosyltransferase activity	molecular_function	0.25235	1	1	3661	3	43818	Cluster-28606.0
GO:0042285	xylosyltransferase activity	molecular_function	0.25235	1	1	3661	3	43818	Cluster-28606.0
GO:0015721	bile acid and bile salt transport	biological_process	0.25285	1	2	3661	11	43818	Cluster-28704.2142,Cluster-28704.50833
GO:0046982	protein heterodimerization activity	molecular_function	0.25285	1	2	3661	11	43818	Cluster-28704.2142,Cluster-28704.50833
GO:0030021	extracellular matrix structural constituent conferring compression resistance	molecular_function	0.25359	1	1	3661	3	43818	Cluster-28704.40556
GO:0030345	structural constituent of tooth enamel	molecular_function	0.25359	1	1	3661	3	43818	Cluster-28704.40556
GO:0006091	generation of precursor metabolites and energy	biological_process	0.25383	1	106	3661	1230	43818	Cluster-21606.0,Cluster-28704.67200,Cluster-19928.0,Cluster-12013.4,Cluster-18040.0,Cluster-28704.45938,Cluster-20204.0,Cluster-28023.0,Cluster-20603.0,Cluster-28704.35674,Cluster-28704.20769,Cluster-28704.35675,Cluster-22029.0,Cluster-28704.35673,Cluster-28704.60021,Cluster-27430.0,Cluster-6085.1,Cluster-28704.35828,Cluster-25197.0,Cluster-28704.23605,Cluster-28419.0,Cluster-28704.67986,Cluster-…
GO:0015939	pantothenate metabolic process	biological_process	0.25539	1	14	3661	133	43818	Cluster-5393.2,Cluster-29381.0,Cluster-28704.54295,Cluster-28966.0,Cluster-28704.4614,Cluster-28704.47684,Cluster-28704.28181,Cluster-28704.42943,Cluster-19996.0,Cluster-27936.0,Cluster-28704.58667,Cluster-28704.3297,Cluster-28440.1,Cluster-28361.0
GO:0015940	pantothenate biosynthetic process	biological_process	0.25539	1	14	3661	133	43818	Cluster-19996.0,Cluster-27936.0,Cluster-28704.42943,Cluster-28704.28181,Cluster-28440.1,Cluster-28361.0,Cluster-28704.3297,Cluster-28704.58667,Cluster-28966.0,Cluster-28704.54295,Cluster-5393.2,Cluster-29381.0,Cluster-28704.47684,Cluster-28704.4614
GO:0031082	BLOC complex	cellular_component	0.25658	1	4	3661	28	43818	Cluster-28704.9871,Cluster-28704.33732,Cluster-28704.49477,Cluster-28704.22076
GO:0031083	BLOC-1 complex	cellular_component	0.25658	1	4	3661	28	43818	Cluster-28704.33732,Cluster-28704.9871,Cluster-28704.49477,Cluster-28704.22076
GO:0000287	magnesium ion binding	molecular_function	0.26152	1	26	3661	253	43818	Cluster-28704.47708,Cluster-28704.44104,Cluster-28704.47770,Cluster-28704.5295,Cluster-28704.35824,Cluster-19439.0,Cluster-25197.0,Cluster-25801.0,Cluster-5393.2,Cluster-29151.0,Cluster-29696.0,Cluster-28704.10108,Cluster-28817.0,Cluster-19360.0,Cluster-19706.0,Cluster-28704.42388,Cluster-23632.0,Cluster-28704.67940,Cluster-28704.59315,Cluster-28704.9912,Cluster-27257.0,Cluster-28704.38035,Cluste…
GO:0009523	photosystem II	cellular_component	0.26156	1	25	3661	246	43818	Cluster-28704.19775,Cluster-28704.61388,Cluster-17330.0,Cluster-28704.56372,Cluster-28704.62649,Cluster-28704.58137,Cluster-17555.0,Cluster-28704.69452,Cluster-28704.46175,Cluster-28704.23497,Cluster-28704.23605,Cluster-28704.29604,Cluster-28704.58560,Cluster-28704.47120,Cluster-28704.53705,Cluster-28704.23060,Cluster-28704.40506,Cluster-28704.7359,Cluster-28704.42740,Cluster-28704.34211,Cluster-…
GO:0065008	regulation of biological quality	biological_process	0.2626	1	117	3661	1259	43818	Cluster-28704.36667,Cluster-28704.36898,Cluster-28704.913,Cluster-28704.62228,Cluster-25548.0,Cluster-28704.56152,Cluster-28704.14521,Cluster-28704.39997,Cluster-16947.0,Cluster-28704.46397,Cluster-28704.8338,Cluster-28704.26469,Cluster-17719.0,Cluster-27873.0,Cluster-28704.9241,Cluster-28704.65387,Cluster-28704.48744,Cluster-28008.0,Cluster-28704.59080,Cluster-25390.0,Cluster-28704.23999,Cluster…
GO:0005138	interleukin-6 receptor binding	molecular_function	0.26463	1	1	3661	3	43818	Cluster-17440.0
GO:0005896	interleukin-6 receptor complex	cellular_component	0.26463	1	1	3661	3	43818	Cluster-17440.0
GO:0042651	thylakoid membrane	cellular_component	0.26506	1	12	3661	121	43818	Cluster-28704.40506,Cluster-28704.62649,Cluster-28704.53705,Cluster-28704.29604,Cluster-28704.61388,Cluster-28704.47120,Cluster-21509.0,Cluster-28704.45567,Cluster-28704.14680,Cluster-28704.49822,Cluster-28704.42740,Cluster-28704.15454
GO:0042618	poly-hydroxybutyrate metabolic process	biological_process	0.26531	1	1	3661	3	43818	Cluster-28704.7486
GO:0042619	poly-hydroxybutyrate biosynthetic process	biological_process	0.26531	1	1	3661	3	43818	Cluster-28704.7486
GO:1901440	poly(hydroxyalkanoate) metabolic process	biological_process	0.26531	1	1	3661	3	43818	Cluster-28704.7486
GO:1901441	poly(hydroxyalkanoate) biosynthetic process	biological_process	0.26531	1	1	3661	3	43818	Cluster-28704.7486
GO:0004665	prephenate dehydrogenase (NADP+) activity	molecular_function	0.26554	1	2	3661	11	43818	Cluster-28704.40500,Cluster-28704.38226
GO:0008977	prephenate dehydrogenase activity	molecular_function	0.26554	1	2	3661	11	43818	Cluster-28704.40500,Cluster-28704.38226
GO:0031072	heat shock protein binding	molecular_function	0.26738	1	6	3661	47	43818	Cluster-20418.0,Cluster-28704.16372,Cluster-28704.2211,Cluster-28704.26921,Cluster-28704.46952,Cluster-28704.2637
GO:0016137	glycoside metabolic process	biological_process	0.26768	1	3	3661	20	43818	Cluster-17964.0,Cluster-20171.0,Cluster-17212.2
GO:0016138	glycoside biosynthetic process	biological_process	0.26768	1	3	3661	20	43818	Cluster-17212.2,Cluster-20171.0,Cluster-17964.0
GO:0008375	acetylglucosaminyltransferase activity	molecular_function	0.26851	1	10	3661	78	43818	Cluster-28704.48614,Cluster-28704.19376,Cluster-27577.0,Cluster-20303.3,Cluster-28704.29112,Cluster-28704.34191,Cluster-28704.61360,Cluster-28704.33986,Cluster-28704.33987,Cluster-28704.22312
GO:0004489	methylenetetrahydrofolate reductase (NAD(P)H) activity	molecular_function	0.26902	1	2	3661	10	43818	Cluster-28704.42579,Cluster-28704.28820
GO:0048306	calcium-dependent protein binding	molecular_function	0.27108	1	1	3661	4	43818	Cluster-16895.0
GO:0016790	thiolester hydrolase activity	molecular_function	0.27171	1	2	3661	11	43818	Cluster-28704.52726,Cluster-28704.21920
GO:0005777	peroxisome	cellular_component	0.27194	1	10	3661	97	43818	Cluster-25915.0,Cluster-28704.60538,Cluster-26613.0,Cluster-20774.0,Cluster-28704.35503,Cluster-28704.39238,Cluster-28704.4661,Cluster-28704.42705,Cluster-26091.0,Cluster-28704.55478
GO:0042579	microbody	cellular_component	0.27194	1	10	3661	97	43818	Cluster-28704.55478,Cluster-28704.39238,Cluster-28704.4661,Cluster-28704.42705,Cluster-26091.0,Cluster-20774.0,Cluster-28704.35503,Cluster-28704.60538,Cluster-25915.0,Cluster-26613.0
GO:0004140	dephospho-CoA kinase activity	molecular_function	0.27365	1	2	3661	10	43818	Cluster-28704.47684,Cluster-28704.28181
GO:0016337	single organismal cell-cell adhesion	biological_process	0.27469	1	1	3661	3	43818	Cluster-28704.38531
GO:0030493	bacteriochlorophyll metabolic process	biological_process	0.27489	1	2	3661	10	43818	Cluster-28704.61117,Cluster-28704.55482
GO:0030494	bacteriochlorophyll biosynthetic process	biological_process	0.27489	1	2	3661	10	43818	Cluster-28704.61117,Cluster-28704.55482
GO:0000228	nuclear chromosome	cellular_component	0.27498	1	23	3661	221	43818	Cluster-28704.17402,Cluster-24540.0,Cluster-28704.62228,Cluster-28704.42547,Cluster-27005.0,Cluster-26473.0,Cluster-28704.2637,Cluster-28704.15073,Cluster-28704.64120,Cluster-28704.7111,Cluster-29130.0,Cluster-28704.20465,Cluster-28704.59659,Cluster-28704.10611,Cluster-28704.14960,Cluster-28704.54685,Cluster-28704.33089,Cluster-28704.55753,Cluster-28704.11240,Cluster-28704.50895,Cluster-28704.188…
GO:0043414	macromolecule methylation	biological_process	0.27535	1	21	3661	197	43818	Cluster-23996.0,Cluster-28704.9713,Cluster-28704.51846,Cluster-23583.0,Cluster-28704.14891,Cluster-18429.0,Cluster-28704.34495,Cluster-28704.38748,Cluster-12617.1,Cluster-28704.8736,Cluster-28704.4282,Cluster-25508.0,Cluster-28704.35454,Cluster-24614.0,Cluster-28704.56235,Cluster-21935.0,Cluster-28704.22826,Cluster-22182.0,Cluster-19458.0,Cluster-28704.62492,Cluster-22868.0
GO:0033178	proton-transporting two-sector ATPase complex, catalytic domain	cellular_component	0.27548	1	17	3661	177	43818	Cluster-28704.34191,Cluster-20980.0,Cluster-28704.10819,Cluster-28704.9528,Cluster-28704.3883,Cluster-28704.55452,Cluster-25587.0,Cluster-28704.3888,Cluster-28704.55453,Cluster-28327.0,Cluster-28704.3889,Cluster-24762.0,Cluster-28704.51993,Cluster-26711.0,Cluster-28704.55455,Cluster-28023.0,Cluster-28704.8904
GO:0032502	developmental process	biological_process	0.27673	1	75	3661	764	43818	Cluster-28704.41501,Cluster-19498.0,Cluster-20471.0,Cluster-28704.54969,Cluster-28704.58664,Cluster-28704.20683,Cluster-28704.40556,Cluster-28704.64119,Cluster-28704.46052,Cluster-28704.7890,Cluster-28704.21145,Cluster-28704.3868,Cluster-28704.32435,Cluster-28704.15854,Cluster-28704.44293,Cluster-20339.0,Cluster-22502.0,Cluster-28704.40176,Cluster-28704.69721,Cluster-28704.62323,Cluster-28704.435…
GO:0048598	embryonic morphogenesis	biological_process	0.27683	1	1	3661	3	43818	Cluster-18479.0
GO:0072669	tRNA-splicing ligase complex	cellular_component	0.27683	1	1	3661	3	43818	Cluster-18479.0
GO:0042325	regulation of phosphorylation	biological_process	0.27729	1	10	3661	96	43818	Cluster-24228.0,Cluster-28704.26748,Cluster-28704.36787,Cluster-28704.9569,Cluster-28704.61214,Cluster-19556.0,Cluster-28704.20583,Cluster-28704.59051,Cluster-28704.46166,Cluster-28704.8478
GO:0015276	ligand-gated ion channel activity	molecular_function	0.27771	1	19	3661	187	43818	Cluster-28704.12375,Cluster-28704.12380,Cluster-28704.17635,Cluster-28704.67940,Cluster-28704.66875,Cluster-28704.30768,Cluster-28704.40598,Cluster-27798.0,Cluster-17332.0,Cluster-28704.43352,Cluster-28704.16551,Cluster-28704.12374,Cluster-25548.0,Cluster-28704.16548,Cluster-28704.20177,Cluster-28704.20203,Cluster-27616.0,Cluster-28704.6847,Cluster-28704.40307
GO:0022834	ligand-gated channel activity	molecular_function	0.27771	1	19	3661	187	43818	Cluster-28704.67940,Cluster-28704.17635,Cluster-28704.66875,Cluster-28704.12375,Cluster-28704.12380,Cluster-28704.30768,Cluster-28704.43352,Cluster-28704.16551,Cluster-28704.40598,Cluster-27798.0,Cluster-17332.0,Cluster-25548.0,Cluster-28704.16548,Cluster-28704.20177,Cluster-28704.12374,Cluster-28704.20203,Cluster-27616.0,Cluster-28704.6847,Cluster-28704.40307
GO:0051784	negative regulation of nuclear division	biological_process	0.27824	1	5	3661	37	43818	Cluster-29094.0,Cluster-28704.32455,Cluster-28704.45948,Cluster-28704.51993,Cluster-20753.0
GO:0043461	proton-transporting ATP synthase complex assembly	biological_process	0.27839	1	1	3661	4	43818	Cluster-25609.0
GO:0070272	proton-transporting ATP synthase complex biogenesis	biological_process	0.27839	1	1	3661	4	43818	Cluster-25609.0
GO:0016829	lyase activity	molecular_function	0.27895	1	101	3661	1124	43818	Cluster-29330.0,Cluster-23185.0,Cluster-16976.0,Cluster-28704.31633,Cluster-28704.9170,Cluster-28704.36745,Cluster-29696.0,Cluster-28704.29858,Cluster-28704.6469,Cluster-28704.47480,Cluster-28704.26169,Cluster-28704.52996,Cluster-28704.12912,Cluster-18410.0,Cluster-28704.13232,Cluster-28704.52575,Cluster-28704.67105,Cluster-28704.10304,Cluster-28704.7760,Cluster-28704.65345,Cluster-28704.62520,Cl…
GO:0023051	regulation of signaling	biological_process	0.28097	1	17	3661	163	43818	Cluster-22496.0,Cluster-28704.45051,Cluster-22114.0,Cluster-28704.18159,Cluster-28704.14733,Cluster-28704.25819,Cluster-28704.16307,Cluster-22707.0,Cluster-28704.38803,Cluster-28704.9057,Cluster-28704.40521,Cluster-28704.11921,Cluster-28704.45769,Cluster-28704.37504,Cluster-28704.393,Cluster-13437.1,Cluster-28704.58761
GO:0046434	organophosphate catabolic process	biological_process	0.28181	1	13	3661	123	43818	Cluster-28704.51172,Cluster-28704.56369,Cluster-28704.3297,Cluster-18566.0,Cluster-27936.0,Cluster-28704.478,Cluster-18016.0,Cluster-28704.14284,Cluster-22471.0,Cluster-21507.0,Cluster-28704.45860,Cluster-28704.56367,Cluster-28704.56370
GO:0002115	store-operated calcium entry	biological_process	0.28223	1	3	3661	21	43818	Cluster-22502.0,Cluster-28704.39087,Cluster-28704.60453
GO:0051924	regulation of calcium ion transport	biological_process	0.28223	1	3	3661	21	43818	Cluster-28704.39087,Cluster-22502.0,Cluster-28704.60453
GO:2001256	regulation of store-operated calcium entry	biological_process	0.28223	1	3	3661	21	43818	Cluster-28704.60453,Cluster-22502.0,Cluster-28704.39087
GO:0017150	tRNA dihydrouridine synthase activity	molecular_function	0.28341	1	4	3661	30	43818	Cluster-19868.0,Cluster-18410.0,Cluster-28704.12912,Cluster-19574.0
GO:0017048	Rho GTPase binding	molecular_function	0.28401	1	2	3661	13	43818	Cluster-27747.0,Cluster-28704.38317
GO:0006720	isoprenoid metabolic process	biological_process	0.28426	1	25	3661	248	43818	Cluster-28704.23092,Cluster-28704.8123,Cluster-27936.0,Cluster-28704.5631,Cluster-21264.0,Cluster-28704.4137,Cluster-28704.30633,Cluster-28704.9541,Cluster-28704.15048,Cluster-28704.18618,Cluster-22421.0,Cluster-19997.0,Cluster-28704.9032,Cluster-28704.45296,Cluster-28704.15049,Cluster-28704.18617,Cluster-18748.0,Cluster-28704.46536,Cluster-29294.0,Cluster-28704.10298,Cluster-22091.0,Cluster-2030…
GO:0008299	isoprenoid biosynthetic process	biological_process	0.28426	1	25	3661	248	43818	Cluster-28704.18617,Cluster-18748.0,Cluster-28704.10298,Cluster-28704.46536,Cluster-29294.0,Cluster-22091.0,Cluster-28704.4614,Cluster-24031.0,Cluster-20303.3,Cluster-18016.0,Cluster-21264.0,Cluster-28704.23092,Cluster-28704.8123,Cluster-27936.0,Cluster-28704.5631,Cluster-28704.15048,Cluster-28704.4137,Cluster-28704.30633,Cluster-28704.9541,Cluster-19997.0,Cluster-28704.18618,Cluster-22421.0,Clus…
GO:0006811	ion transport	biological_process	0.28463	1	268	3661	3040	43818	Cluster-25587.0,Cluster-28704.16548,Cluster-19070.0,Cluster-25294.0,Cluster-28704.3218,Cluster-28704.39087,Cluster-28704.58498,Cluster-28704.29151,Cluster-28704.7970,Cluster-28704.45765,Cluster-25059.0,Cluster-28704.2073,Cluster-28704.41872,Cluster-28704.23092,Cluster-28704.17635,Cluster-28704.62492,Cluster-23316.0,Cluster-28704.7670,Cluster-28704.9170,Cluster-28704.32724,Cluster-28704.44108,Clus…
GO:0000155	phosphorelay sensor kinase activity	molecular_function	0.28489	1	9	3661	77	43818	Cluster-28704.26887,Cluster-28704.44122,Cluster-20753.0,Cluster-28704.56830,Cluster-28704.12377,Cluster-28704.41135,Cluster-28704.3617,Cluster-13437.1,Cluster-27357.0
GO:0015399	primary active transmembrane transporter activity	molecular_function	0.28659	1	33	3661	345	43818	Cluster-25194.0,Cluster-28704.34750,Cluster-28704.67986,Cluster-28327.0,Cluster-28704.55217,Cluster-25587.0,Cluster-28704.22893,Cluster-28704.7757,Cluster-18651.0,Cluster-28704.22890,Cluster-28704.22892,Cluster-25281.1,Cluster-28704.22889,Cluster-28704.6396,Cluster-28704.40678,Cluster-28704.13539,Cluster-20106.0,Cluster-28704.13536,Cluster-28023.0,Cluster-28704.33466,Cluster-28704.10819,Cluster-2…
GO:0015405	P-P-bond-hydrolysis-driven transmembrane transporter activity	molecular_function	0.28659	1	33	3661	345	43818	Cluster-27335.0,Cluster-21530.0,Cluster-28704.10819,Cluster-28704.33466,Cluster-28704.49761,Cluster-28704.10576,Cluster-28704.42080,Cluster-28704.66599,Cluster-28704.57037,Cluster-28704.22891,Cluster-28704.61199,Cluster-29701.0,Cluster-28704.3109,Cluster-26711.0,Cluster-25194.0,Cluster-28327.0,Cluster-28704.67986,Cluster-28704.22893,Cluster-25587.0,Cluster-28704.7757,Cluster-28704.55217,Cluster-2…
GO:0008855	exodeoxyribonuclease VII activity	molecular_function	0.28676	1	9	3661	79	43818	Cluster-21754.0,Cluster-28704.45948,Cluster-28704.32455,Cluster-28704.49005,Cluster-28704.37453,Cluster-28704.54685,Cluster-22857.0,Cluster-20339.0,Cluster-28443.0
GO:0009318	exodeoxyribonuclease VII complex	cellular_component	0.28676	1	9	3661	79	43818	Cluster-28704.32455,Cluster-28704.45948,Cluster-21754.0,Cluster-28704.54685,Cluster-28704.37453,Cluster-28704.49005,Cluster-22857.0,Cluster-28443.0,Cluster-20339.0
GO:0032102	negative regulation of response to external stimulus	biological_process	0.28839	1	4	3661	31	43818	Cluster-24326.0,Cluster-28704.17635,Cluster-28704.33783,Cluster-28704.9913
GO:0008942	nitrite reductase [NAD(P)H] activity	molecular_function	0.28843	1	1	3661	3	43818	Cluster-25082.0
GO:0046857	oxidoreductase activity, acting on other nitrogenous compounds as donors, with NAD or NADP as acceptor	molecular_function	0.28843	1	1	3661	3	43818	Cluster-25082.0
GO:0050776	regulation of immune response	biological_process	0.2885	1	7	3661	56	43818	Cluster-28704.5416,Cluster-28704.61580,Cluster-22707.0,Cluster-28704.13063,Cluster-28704.4636,Cluster-28704.5417,Cluster-28704.38803
GO:0098519	nucleotide phosphatase activity, acting on free nucleotides	molecular_function	0.29148	1	16	3661	157	43818	Cluster-19050.0,Cluster-28704.67672,Cluster-28704.51709,Cluster-28704.20015,Cluster-28704.22893,Cluster-28704.42080,Cluster-18748.0,Cluster-21182.0,Cluster-28704.63183,Cluster-28704.40678,Cluster-28704.35315,Cluster-28704.22890,Cluster-21264.0,Cluster-28704.4619,Cluster-28704.33617,Cluster-28704.29381
GO:0003896	DNA primase activity	molecular_function	0.29203	1	6	3661	47	43818	Cluster-18137.0,Cluster-28704.54756,Cluster-28704.54683,Cluster-28704.41135,Cluster-28704.61988,Cluster-28704.5755
GO:0030291	protein serine/threonine kinase inhibitor activity	molecular_function	0.29372	1	2	3661	13	43818	Cluster-28704.61214,Cluster-28704.9569
GO:0004871	signal transducer activity	molecular_function	0.29397	1	60	3661	639	43818	Cluster-28704.69055,Cluster-28704.14327,Cluster-28704.28014,Cluster-28704.33933,Cluster-7885.0,Cluster-28704.16548,Cluster-28704.35194,Cluster-28704.40307,Cluster-28704.62323,Cluster-28704.45769,Cluster-28704.29637,Cluster-28704.67617,Cluster-28704.67791,Cluster-28704.43845,Cluster-28704.12380,Cluster-28704.56229,Cluster-27811.0,Cluster-28704.30692,Cluster-20695.0,Cluster-28704.63630,Cluster-2870…
GO:0042196	chlorinated hydrocarbon metabolic process	biological_process	0.29416	1	9	3661	80	43818	Cluster-28704.19777,Cluster-28704.8273,Cluster-28704.57134,Cluster-23539.0,Cluster-28704.12602,Cluster-28704.25312,Cluster-28704.19775,Cluster-28704.22730,Cluster-16966.0
GO:0042197	halogenated hydrocarbon metabolic process	biological_process	0.29416	1	9	3661	80	43818	Cluster-28704.8273,Cluster-28704.19777,Cluster-23539.0,Cluster-28704.57134,Cluster-28704.22730,Cluster-16966.0,Cluster-28704.19775,Cluster-28704.25312,Cluster-28704.12602
GO:0003873	6-phosphofructo-2-kinase activity	molecular_function	0.29575	1	5	3661	42	43818	Cluster-28704.68092,Cluster-28704.36177,Cluster-28704.66373,Cluster-28704.36174,Cluster-28704.14327
GO:0015159	polysaccharide transmembrane transporter activity	molecular_function	0.29604	1	2	3661	15	43818	Cluster-28704.11090,Cluster-28704.67266
GO:0016556	mRNA modification	biological_process	0.29615	1	2	3661	11	43818	Cluster-21935.0,Cluster-28704.22826
GO:0080009	mRNA methylation	biological_process	0.29615	1	2	3661	11	43818	Cluster-21935.0,Cluster-28704.22826
GO:0006760	folic acid-containing compound metabolic process	biological_process	0.29628	1	17	3661	167	43818	Cluster-28704.590,Cluster-23012.0,Cluster-28441.0,Cluster-28704.42184,Cluster-28704.38950,Cluster-26526.0,Cluster-28704.42579,Cluster-28704.18945,Cluster-28704.2619,Cluster-16626.0,Cluster-19594.0,Cluster-28704.40546,Cluster-9352.1,Cluster-28704.28820,Cluster-21216.0,Cluster-29456.9,Cluster-28704.39731
GO:0016073	snRNA metabolic process	biological_process	0.29747	1	1	3661	3	43818	Cluster-28704.35077
GO:0016180	snRNA processing	biological_process	0.29747	1	1	3661	3	43818	Cluster-28704.35077
GO:0034472	snRNA 3'-end processing	biological_process	0.29747	1	1	3661	3	43818	Cluster-28704.35077
GO:0034477	U6 snRNA 3'-end processing	biological_process	0.29747	1	1	3661	3	43818	Cluster-28704.35077
GO:0043628	ncRNA 3'-end processing	biological_process	0.29747	1	1	3661	3	43818	Cluster-28704.35077
GO:0009088	threonine biosynthetic process	biological_process	0.29749	1	1	3661	4	43818	Cluster-28704.41091
GO:0042127	regulation of cell proliferation	biological_process	0.29753	1	3	3661	22	43818	Cluster-25789.0,Cluster-28704.46166,Cluster-28704.8478
GO:0008964	phosphoenolpyruvate carboxylase activity	molecular_function	0.29762	1	2	3661	12	43818	Cluster-28704.29664,Cluster-28704.45122
GO:0005126	cytokine receptor binding	molecular_function	0.29778	1	8	3661	69	43818	Cluster-28441.0,Cluster-28704.6105,Cluster-28704.62877,Cluster-28704.8478,Cluster-28704.46166,Cluster-23022.0,Cluster-28704.45168,Cluster-17440.0
GO:0004594	pantothenate kinase activity	molecular_function	0.298	1	2	3661	14	43818	Cluster-29381.0,Cluster-28361.0
GO:0005667	transcription factor complex	cellular_component	0.29817	1	134	3661	1409	43818	Cluster-28704.30736,Cluster-28704.10802,Cluster-28704.19972,Cluster-29281.0,Cluster-28704.39278,Cluster-28704.12853,Cluster-28704.51394,Cluster-22583.0,Cluster-28704.10856,Cluster-28704.26911,Cluster-17855.0,Cluster-28704.37447,Cluster-28704.3871,Cluster-29184.0,Cluster-28704.49220,Cluster-28704.50991,Cluster-28704.36331,Cluster-28704.62325,Cluster-28704.48119,Cluster-28704.64120,Cluster-28704.17…
GO:0098657	import into cell	biological_process	0.29928	1	1	3661	3	43818	Cluster-28704.48744
GO:0006006	glucose metabolic process	biological_process	0.29946	1	27	3661	300	43818	Cluster-28704.5295,Cluster-28704.45122,Cluster-6085.1,Cluster-28704.35678,Cluster-28704.22563,Cluster-28758.0,Cluster-28704.30573,Cluster-28704.35676,Cluster-28704.29664,Cluster-28704.16293,Cluster-29696.0,Cluster-29301.0,Cluster-12013.4,Cluster-19706.0,Cluster-27361.0,Cluster-25561.0,Cluster-28704.37921,Cluster-23632.0,Cluster-28704.35675,Cluster-28704.35673,Cluster-28704.35674,Cluster-29690.0,C…
GO:0006353	DNA-templated transcription, termination	biological_process	0.30104	1	5	3661	41	43818	Cluster-28704.29705,Cluster-28704.36667,Cluster-28704.41091,Cluster-28704.58499,Cluster-28704.13001
GO:0019079	viral genome replication	biological_process	0.30189	1	15	3661	145	43818	Cluster-19921.13,Cluster-28704.64857,Cluster-29289.0,Cluster-28704.39534,Cluster-28704.9528,Cluster-28704.5936,Cluster-21264.0,Cluster-18748.0,Cluster-28704.9142,Cluster-28704.4619,Cluster-28704.29128,Cluster-28704.26750,Cluster-28704.49203,Cluster-28704.9261,Cluster-28704.9529
GO:0031639	plasminogen activation	biological_process	0.30192	1	1	3661	3	43818	Cluster-28704.35077
GO:0004611	phosphoenolpyruvate carboxykinase activity	molecular_function	0.30209	1	5	3661	42	43818	Cluster-12013.4,Cluster-28704.29664,Cluster-28704.30573,Cluster-28704.45122,Cluster-6085.1
GO:0016042	lipid catabolic process	biological_process	0.30212	1	13	3661	123	43818	Cluster-28704.56370,Cluster-20452.0,Cluster-26091.0,Cluster-28704.14284,Cluster-28704.56367,Cluster-28704.45860,Cluster-28704.37613,Cluster-21507.0,Cluster-28704.478,Cluster-28704.51172,Cluster-28704.56369,Cluster-18566.0,Cluster-25915.0
GO:0016108	tetraterpenoid metabolic process	biological_process	0.30256	1	12	3661	113	43818	Cluster-18016.0,Cluster-28704.45296,Cluster-24031.0,Cluster-28704.4614,Cluster-22421.0,Cluster-22091.0,Cluster-19997.0,Cluster-28704.4137,Cluster-28704.30633,Cluster-28704.10298,Cluster-27936.0,Cluster-28704.23092
GO:0016109	tetraterpenoid biosynthetic process	biological_process	0.30256	1	12	3661	113	43818	Cluster-28704.23092,Cluster-27936.0,Cluster-28704.10298,Cluster-28704.4137,Cluster-28704.30633,Cluster-19997.0,Cluster-22091.0,Cluster-22421.0,Cluster-28704.4614,Cluster-24031.0,Cluster-28704.45296,Cluster-18016.0
GO:0016116	carotenoid metabolic process	biological_process	0.30256	1	12	3661	113	43818	Cluster-27936.0,Cluster-28704.23092,Cluster-28704.10298,Cluster-28704.4137,Cluster-28704.30633,Cluster-19997.0,Cluster-22421.0,Cluster-22091.0,Cluster-24031.0,Cluster-28704.4614,Cluster-18016.0,Cluster-28704.45296
GO:0016117	carotenoid biosynthetic process	biological_process	0.30256	1	12	3661	113	43818	Cluster-28704.45296,Cluster-18016.0,Cluster-28704.4614,Cluster-24031.0,Cluster-22091.0,Cluster-22421.0,Cluster-19997.0,Cluster-28704.4137,Cluster-28704.30633,Cluster-28704.10298,Cluster-28704.23092,Cluster-27936.0
GO:0000275	mitochondrial proton-transporting ATP synthase complex, catalytic core F(1)	cellular_component	0.30286	1	3	3661	26	43818	Cluster-20980.0,Cluster-28704.9528,Cluster-24762.0
GO:0004550	nucleoside diphosphate kinase activity	molecular_function	0.30335	1	3	3661	28	43818	Cluster-29679.0,Cluster-28704.7907,Cluster-28704.3351
GO:0006183	GTP biosynthetic process	biological_process	0.30335	1	3	3661	28	43818	Cluster-28704.7907,Cluster-29679.0,Cluster-28704.3351
GO:0006228	UTP biosynthetic process	biological_process	0.30335	1	3	3661	28	43818	Cluster-28704.3351,Cluster-28704.7907,Cluster-29679.0
GO:0006241	CTP biosynthetic process	biological_process	0.30335	1	3	3661	28	43818	Cluster-28704.7907,Cluster-29679.0,Cluster-28704.3351
GO:0009148	pyrimidine nucleoside triphosphate biosynthetic process	biological_process	0.30335	1	3	3661	28	43818	Cluster-28704.3351,Cluster-29679.0,Cluster-28704.7907
GO:0009208	pyrimidine ribonucleoside triphosphate metabolic process	biological_process	0.30335	1	3	3661	28	43818	Cluster-28704.3351,Cluster-28704.7907,Cluster-29679.0
GO:0009209	pyrimidine ribonucleoside triphosphate biosynthetic process	biological_process	0.30335	1	3	3661	28	43818	Cluster-28704.3351,Cluster-28704.7907,Cluster-29679.0
GO:0046036	CTP metabolic process	biological_process	0.30335	1	3	3661	28	43818	Cluster-28704.3351,Cluster-28704.7907,Cluster-29679.0
GO:0046051	UTP metabolic process	biological_process	0.30335	1	3	3661	28	43818	Cluster-28704.3351,Cluster-29679.0,Cluster-28704.7907
GO:0046132	pyrimidine ribonucleoside biosynthetic process	biological_process	0.30335	1	3	3661	28	43818	Cluster-28704.7907,Cluster-29679.0,Cluster-28704.3351
GO:0046134	pyrimidine nucleoside biosynthetic process	biological_process	0.30335	1	3	3661	28	43818	Cluster-28704.3351,Cluster-29679.0,Cluster-28704.7907
GO:0019684	photosynthesis, light reaction	biological_process	0.30351	1	10	3661	93	43818	Cluster-28704.47107,Cluster-28704.36846,Cluster-28704.42569,Cluster-28704.57222,Cluster-7885.0,Cluster-28704.23605,Cluster-28704.41504,Cluster-28704.9663,Cluster-28704.39910,Cluster-28704.23060
GO:0006066	alcohol metabolic process	biological_process	0.30366	1	14	3661	147	43818	Cluster-28704.35675,Cluster-28704.35673,Cluster-28704.35678,Cluster-17212.2,Cluster-28704.37921,Cluster-29690.0,Cluster-28704.11690,Cluster-17964.0,Cluster-28704.35674,Cluster-28704.35676,Cluster-20171.0,Cluster-28704.11691,Cluster-27361.0,Cluster-28704.42262
GO:0009451	RNA modification	biological_process	0.30454	1	42	3661	426	43818	Cluster-28136.0,Cluster-21182.0,Cluster-28704.69055,Cluster-28704.28014,Cluster-12617.1,Cluster-19135.0,Cluster-25508.0,Cluster-28704.62142,Cluster-28704.5417,Cluster-28704.36337,Cluster-21935.0,Cluster-28704.22826,Cluster-20695.0,Cluster-28704.62396,Cluster-28704.51846,Cluster-18748.0,Cluster-28704.42080,Cluster-28704.55125,Cluster-28704.28181,Cluster-28704.31374,Cluster-28704.52792,Cluster-2870…
GO:0044413	avoidance of host defenses	biological_process	0.30503	1	5	3661	42	43818	Cluster-28704.9913,Cluster-28704.17635,Cluster-28704.33783,Cluster-24326.0,Cluster-28704.5917
GO:0044415	evasion or tolerance of host defenses	biological_process	0.30503	1	5	3661	42	43818	Cluster-28704.5917,Cluster-28704.33783,Cluster-28704.17635,Cluster-24326.0,Cluster-28704.9913
GO:0051832	avoidance of defenses of other organism involved in symbiotic interaction	biological_process	0.30503	1	5	3661	42	43818	Cluster-28704.9913,Cluster-28704.5917,Cluster-28704.17635,Cluster-28704.33783,Cluster-24326.0
GO:0051834	evasion or tolerance of defenses of other organism involved in symbiotic interaction	biological_process	0.30503	1	5	3661	42	43818	Cluster-28704.9913,Cluster-28704.5917,Cluster-24326.0,Cluster-28704.17635,Cluster-28704.33783
GO:0052173	response to defenses of other organism involved in symbiotic interaction	biological_process	0.30503	1	5	3661	42	43818	Cluster-24326.0,Cluster-28704.17635,Cluster-28704.33783,Cluster-28704.5917,Cluster-28704.9913
GO:0052200	response to host defenses	biological_process	0.30503	1	5	3661	42	43818	Cluster-28704.5917,Cluster-28704.17635,Cluster-24326.0,Cluster-28704.33783,Cluster-28704.9913
GO:0075136	response to host	biological_process	0.30503	1	5	3661	42	43818	Cluster-28704.5917,Cluster-28704.17635,Cluster-24326.0,Cluster-28704.33783,Cluster-28704.9913
GO:0003880	protein C-terminal carboxyl O-methyltransferase activity	molecular_function	0.30562	1	2	3661	12	43818	Cluster-28704.9713,Cluster-23996.0
GO:0004671	protein C-terminal S-isoprenylcysteine carboxyl O-methyltransferase activity	molecular_function	0.30562	1	2	3661	12	43818	Cluster-28704.9713,Cluster-23996.0
GO:0006481	C-terminal protein methylation	biological_process	0.30562	1	2	3661	12	43818	Cluster-23996.0,Cluster-28704.9713
GO:0018410	C-terminal protein amino acid modification	biological_process	0.30562	1	2	3661	12	43818	Cluster-28704.9713,Cluster-23996.0
GO:0043687	post-translational protein modification	biological_process	0.30562	1	2	3661	12	43818	Cluster-23996.0,Cluster-28704.9713
GO:0044434	chloroplast part	cellular_component	0.30697	1	2	3661	12	43818	Cluster-28704.35824,Cluster-28704.41561
GO:0044435	plastid part	cellular_component	0.30697	1	2	3661	12	43818	Cluster-28704.35824,Cluster-28704.41561
GO:0000778	condensed nuclear chromosome kinetochore	cellular_component	0.30708	1	10	3661	88	43818	Cluster-28704.18813,Cluster-28704.20465,Cluster-28704.47120,Cluster-28704.50895,Cluster-28704.7111,Cluster-28704.42547,Cluster-28704.64120,Cluster-28704.54685,Cluster-28704.14960,Cluster-28704.17402
GO:0000780	condensed nuclear chromosome, centromeric region	cellular_component	0.30708	1	10	3661	88	43818	Cluster-28704.17402,Cluster-28704.14960,Cluster-28704.54685,Cluster-28704.64120,Cluster-28704.42547,Cluster-28704.7111,Cluster-28704.50895,Cluster-28704.47120,Cluster-28704.18813,Cluster-28704.20465
GO:0000942	condensed nuclear chromosome outer kinetochore	cellular_component	0.30708	1	10	3661	88	43818	Cluster-28704.42547,Cluster-28704.64120,Cluster-28704.54685,Cluster-28704.14960,Cluster-28704.17402,Cluster-28704.20465,Cluster-28704.18813,Cluster-28704.47120,Cluster-28704.50895,Cluster-28704.7111
GO:0042729	DASH complex	cellular_component	0.30708	1	10	3661	88	43818	Cluster-28704.47120,Cluster-28704.20465,Cluster-28704.18813,Cluster-28704.7111,Cluster-28704.50895,Cluster-28704.54685,Cluster-28704.64120,Cluster-28704.42547,Cluster-28704.17402,Cluster-28704.14960
GO:0008318	protein prenyltransferase activity	molecular_function	0.30752	1	3	3661	19	43818	Cluster-28704.14810,Cluster-17981.0,Cluster-28704.6396
GO:0051338	regulation of transferase activity	biological_process	0.30809	1	12	3661	117	43818	Cluster-29094.0,Cluster-28704.20583,Cluster-19556.0,Cluster-28704.51993,Cluster-28704.59051,Cluster-28704.36787,Cluster-28704.26748,Cluster-28704.45948,Cluster-28704.32455,Cluster-20753.0,Cluster-28704.61214,Cluster-28704.9569
GO:0017046	peptide hormone binding	molecular_function	0.30812	1	1	3661	3	43818	Cluster-17336.0
GO:0042562	hormone binding	molecular_function	0.30812	1	1	3661	3	43818	Cluster-17336.0
GO:0051424	corticotropin-releasing hormone binding	molecular_function	0.30812	1	1	3661	3	43818	Cluster-17336.0
GO:0060089	molecular transducer activity	molecular_function	0.30835	1	64	3661	682	43818	Cluster-28704.12380,Cluster-20695.0,Cluster-28704.48873,Cluster-28704.11240,Cluster-28704.16551,Cluster-28704.51993,Cluster-28704.69055,Cluster-7885.0,Cluster-28704.33933,Cluster-12737.0,Cluster-28704.62323,Cluster-28704.45769,Cluster-28704.29637,Cluster-28704.35194,Cluster-28704.40307,Cluster-28704.67617,Cluster-28704.45243,Cluster-28704.43588,Cluster-20826.0,Cluster-28704.12375,Cluster-28704.12…
GO:2000574	regulation of microtubule motor activity	biological_process	0.30907	1	1	3661	4	43818	Cluster-17320.0
GO:2000575	negative regulation of microtubule motor activity	biological_process	0.30907	1	1	3661	4	43818	Cluster-17320.0
GO:0004308	exo-alpha-sialidase activity	molecular_function	0.30913	1	2	3661	11	43818	Cluster-28704.45765,Cluster-28704.10374
GO:0016997	alpha-sialidase activity	molecular_function	0.30913	1	2	3661	11	43818	Cluster-28704.10374,Cluster-28704.45765
GO:0004411	homogentisate 1,2-dioxygenase activity	molecular_function	0.30968	1	1	3661	3	43818	Cluster-20471.0
GO:0006559	L-phenylalanine catabolic process	biological_process	0.30968	1	1	3661	3	43818	Cluster-20471.0
GO:1902222	erythrose 4-phosphate/phosphoenolpyruvate family amino acid catabolic process	biological_process	0.30968	1	1	3661	3	43818	Cluster-20471.0
GO:0002253	activation of immune response	biological_process	0.31013	1	3	3661	22	43818	Cluster-28704.5416,Cluster-28704.5417,Cluster-28704.38803
GO:0006805	xenobiotic metabolic process	biological_process	0.31067	1	10	3661	91	43818	Cluster-28704.19777,Cluster-28704.8273,Cluster-28704.57134,Cluster-23539.0,Cluster-20471.0,Cluster-28704.22730,Cluster-16966.0,Cluster-28704.12602,Cluster-28704.25312,Cluster-28704.19775
GO:0009410	response to xenobiotic stimulus	biological_process	0.31067	1	10	3661	91	43818	Cluster-28704.12602,Cluster-28704.25312,Cluster-28704.19775,Cluster-20471.0,Cluster-28704.22730,Cluster-16966.0,Cluster-28704.19777,Cluster-28704.8273,Cluster-23539.0,Cluster-28704.57134
GO:0071466	cellular response to xenobiotic stimulus	biological_process	0.31067	1	10	3661	91	43818	Cluster-16966.0,Cluster-20471.0,Cluster-28704.22730,Cluster-28704.25312,Cluster-28704.12602,Cluster-28704.19775,Cluster-28704.57134,Cluster-23539.0,Cluster-28704.19777,Cluster-28704.8273
GO:0004853	uroporphyrinogen decarboxylase activity	molecular_function	0.31067	1	2	3661	11	43818	Cluster-28704.15689,Cluster-28704.5483
GO:0006269	DNA replication, synthesis of RNA primer	biological_process	0.31216	1	6	3661	48	43818	Cluster-28704.5755,Cluster-28704.41135,Cluster-28704.54683,Cluster-28704.61988,Cluster-18137.0,Cluster-28704.54756
GO:0007154	cell communication	biological_process	0.31245	1	253	3661	2778	43818	Cluster-28704.43953,Cluster-28704.28953,Cluster-28704.14080,Cluster-28704.39562,Cluster-28704.37311,Cluster-28704.12097,Cluster-28704.65151,Cluster-28704.48873,Cluster-28704.8478,Cluster-28704.4618,Cluster-28704.51993,Cluster-17009.0,Cluster-28704.41041,Cluster-28704.39100,Cluster-28704.65613,Cluster-28704.39539,Cluster-28704.33933,Cluster-25723.0,Cluster-28704.50833,Cluster-28704.18699,Cluster-2…
GO:0051656	establishment of organelle localization	biological_process	0.31292	1	2	3661	12	43818	Cluster-20339.0,Cluster-28704.64318
GO:0061630	ubiquitin protein ligase activity	molecular_function	0.31337	1	9	3661	74	43818	Cluster-28704.10697,Cluster-28704.31647,Cluster-25024.0,Cluster-28704.31015,Cluster-22144.0,Cluster-28704.16372,Cluster-28704.26921,Cluster-28704.43816,Cluster-28704.35195
GO:0061659	ubiquitin-like protein ligase activity	molecular_function	0.31337	1	9	3661	74	43818	Cluster-28704.31015,Cluster-25024.0,Cluster-28704.10697,Cluster-28704.31647,Cluster-28704.16372,Cluster-22144.0,Cluster-28704.43816,Cluster-28704.26921,Cluster-28704.35195
GO:0042138	meiotic DNA double-strand break formation	biological_process	0.31349	1	1	3661	3	43818	Cluster-28704.52575
GO:0009246	enterobacterial common antigen biosynthetic process	biological_process	0.31366	1	1	3661	3	43818	Cluster-28704.2211
GO:0036065	fucosylation	biological_process	0.31366	1	1	3661	3	43818	Cluster-28704.2211
GO:0046378	enterobacterial common antigen metabolic process	biological_process	0.31366	1	1	3661	3	43818	Cluster-28704.2211
GO:0042438	melanin biosynthetic process	biological_process	0.31546	1	1	3661	5	43818	Cluster-28704.30806
GO:0046189	phenol-containing compound biosynthetic process	biological_process	0.31546	1	1	3661	5	43818	Cluster-28704.30806
GO:0004488	methylenetetrahydrofolate dehydrogenase (NADP+) activity	molecular_function	0.31584	1	7	3661	67	43818	Cluster-29456.9,Cluster-28704.18945,Cluster-9352.1,Cluster-23012.0,Cluster-21216.0,Cluster-26526.0,Cluster-28704.38950
GO:0071973	bacterial-type flagellum-dependent cell motility	biological_process	0.3159	1	5	3661	40	43818	Cluster-28704.51957,Cluster-27747.0,Cluster-28704.45948,Cluster-28704.32455,Cluster-28704.7928
GO:0001504	neurotransmitter uptake	biological_process	0.31605	1	1	3661	4	43818	Cluster-28704.393
GO:0001505	regulation of neurotransmitter levels	biological_process	0.31605	1	1	3661	4	43818	Cluster-28704.393
GO:0050805	negative regulation of synaptic transmission	biological_process	0.31605	1	1	3661	4	43818	Cluster-28704.393
GO:0050827	toxin receptor binding	molecular_function	0.31605	1	1	3661	4	43818	Cluster-28704.393
GO:0051580	regulation of neurotransmitter uptake	biological_process	0.31605	1	1	3661	4	43818	Cluster-28704.393
GO:0051581	negative regulation of neurotransmitter uptake	biological_process	0.31605	1	1	3661	4	43818	Cluster-28704.393
GO:0051588	regulation of neurotransmitter transport	biological_process	0.31605	1	1	3661	4	43818	Cluster-28704.393
GO:0051589	negative regulation of neurotransmitter transport	biological_process	0.31605	1	1	3661	4	43818	Cluster-28704.393
GO:0051609	inhibition of neurotransmitter uptake	biological_process	0.31605	1	1	3661	4	43818	Cluster-28704.393
GO:0004312	fatty acid synthase activity	molecular_function	0.3193	1	7	3661	56	43818	Cluster-26300.0,Cluster-28704.53245,Cluster-28704.13538,Cluster-28704.46834,Cluster-23239.0,Cluster-24963.0,Cluster-28880.0
GO:0005835	fatty acid synthase complex	cellular_component	0.3193	1	7	3661	56	43818	Cluster-23239.0,Cluster-24963.0,Cluster-28704.46834,Cluster-28880.0,Cluster-26300.0,Cluster-28704.13538,Cluster-28704.53245
GO:0019904	protein domain specific binding	molecular_function	0.32017	1	2	3661	13	43818	Cluster-23219.0,Cluster-28704.40567
GO:0006771	riboflavin metabolic process	biological_process	0.32042	1	11	3661	102	43818	Cluster-28704.8273,Cluster-28704.19777,Cluster-23299.0,Cluster-28704.57134,Cluster-28704.26125,Cluster-28704.22730,Cluster-16966.0,Cluster-23387.0,Cluster-28704.19775,Cluster-28704.12602,Cluster-28704.25312
GO:0042726	flavin-containing compound metabolic process	biological_process	0.32042	1	11	3661	102	43818	Cluster-28704.22730,Cluster-16966.0,Cluster-23387.0,Cluster-28704.19775,Cluster-28704.12602,Cluster-28704.25312,Cluster-28704.8273,Cluster-28704.19777,Cluster-23299.0,Cluster-28704.57134,Cluster-28704.26125
GO:0031419	cobalamin binding	molecular_function	0.32171	1	3	3661	24	43818	Cluster-28704.32907,Cluster-22324.0,Cluster-28407.0
GO:0004315	3-oxoacyl-[acyl-carrier-protein] synthase activity	molecular_function	0.32174	1	6	3661	46	43818	Cluster-28704.53245,Cluster-26300.0,Cluster-28880.0,Cluster-28704.46834,Cluster-23239.0,Cluster-24963.0
GO:0030430	host cell cytoplasm	cellular_component	0.32282	1	4	3661	31	43818	Cluster-28704.52663,Cluster-28704.17635,Cluster-28704.36328,Cluster-24326.0
GO:0001518	voltage-gated sodium channel complex	cellular_component	0.32358	1	1	3661	4	43818	Cluster-28704.10441
GO:0005248	voltage-gated sodium channel activity	molecular_function	0.32358	1	1	3661	4	43818	Cluster-28704.10441
GO:0034706	sodium channel complex	cellular_component	0.32358	1	1	3661	4	43818	Cluster-28704.10441
GO:0032259	methylation	biological_process	0.32381	1	23	3661	223	43818	Cluster-21935.0,Cluster-28704.56235,Cluster-28704.35454,Cluster-24614.0,Cluster-28704.62492,Cluster-22868.0,Cluster-28704.22826,Cluster-22182.0,Cluster-28704.4504,Cluster-28704.6318,Cluster-19458.0,Cluster-23583.0,Cluster-23996.0,Cluster-28704.9713,Cluster-28704.51846,Cluster-28704.4282,Cluster-25508.0,Cluster-18429.0,Cluster-28704.14891,Cluster-28704.34495,Cluster-28704.38748,Cluster-12617.1,Clu…
GO:0004813	alanine-tRNA ligase activity	molecular_function	0.32454	1	2	3661	13	43818	Cluster-28704.19292,Cluster-20878.0
GO:0006419	alanyl-tRNA aminoacylation	biological_process	0.32454	1	2	3661	13	43818	Cluster-28704.19292,Cluster-20878.0
GO:0008484	sulfuric ester hydrolase activity	molecular_function	0.32456	1	2	3661	12	43818	Cluster-28704.40326,Cluster-16710.0
GO:0006807	nitrogen compound metabolic process	biological_process	0.32511	1	1200	3661	13951	43818	Cluster-28704.40149,Cluster-28704.6334,Cluster-25538.0,Cluster-21803.0,Cluster-28704.14599,Cluster-28704.20203,Cluster-17723.0,Cluster-28704.64119,Cluster-28704.11059,Cluster-28704.17508,Cluster-20339.0,Cluster-28704.2661,Cluster-23299.0,Cluster-25925.0,Cluster-28704.26945,Cluster-25603.3,Cluster-28704.40500,Cluster-478.0,Cluster-18175.0,Cluster-28704.60238,Cluster-24583.0,Cluster-28704.43294,Clu…
GO:0005044	scavenger receptor activity	molecular_function	0.32565	1	2	3661	12	43818	Cluster-28704.43919,Cluster-28704.43757
GO:0038024	cargo receptor activity	molecular_function	0.32565	1	2	3661	12	43818	Cluster-28704.43919,Cluster-28704.43757
GO:0015996	chlorophyll catabolic process	biological_process	0.32648	1	7	3661	57	43818	Cluster-27285.0,Cluster-28704.65,Cluster-28704.63512,Cluster-28704.38551,Cluster-26096.0,Cluster-28704.19493,Cluster-28704.34473
GO:0047746	chlorophyllase activity	molecular_function	0.32648	1	7	3661	57	43818	Cluster-28704.34473,Cluster-28704.19493,Cluster-27285.0,Cluster-28704.65,Cluster-26096.0,Cluster-28704.63512,Cluster-28704.38551
GO:0071107	response to parathyroid hormone	biological_process	0.32748	1	1	3661	6	43818	Cluster-28588.0
GO:0051235	maintenance of location	biological_process	0.32774	1	6	3661	55	43818	Cluster-28704.48744,Cluster-17719.0,Cluster-28704.39734,Cluster-28704.39087,Cluster-28704.31801,Cluster-28704.44049
GO:0009396	folic acid-containing compound biosynthetic process	biological_process	0.32822	1	15	3661	151	43818	Cluster-16626.0,Cluster-23012.0,Cluster-28704.2619,Cluster-28704.590,Cluster-28704.40546,Cluster-19594.0,Cluster-9352.1,Cluster-28441.0,Cluster-28704.42184,Cluster-21216.0,Cluster-28704.38950,Cluster-26526.0,Cluster-28704.39731,Cluster-29456.9,Cluster-28704.18945
GO:1903509	liposaccharide metabolic process	biological_process	0.32845	1	30	3661	293	43818	Cluster-28704.22312,Cluster-28704.52466,Cluster-28704.45765,Cluster-28704.44453,Cluster-28704.47947,Cluster-28704.2388,Cluster-28704.48731,Cluster-25217.0,Cluster-28704.41663,Cluster-28704.45306,Cluster-28456.0,Cluster-28704.11475,Cluster-28704.5354,Cluster-28704.39534,Cluster-28704.44664,Cluster-28704.39987,Cluster-28704.10374,Cluster-28704.8702,Cluster-28363.0,Cluster-22164.0,Cluster-28704.1478…
GO:0005813	centrosome	cellular_component	0.32874	1	1	3661	4	43818	Cluster-12013.4
GO:0015105	arsenite transmembrane transporter activity	molecular_function	0.3289	1	1	3661	4	43818	Cluster-28704.39997
GO:0015700	arsenite transport	biological_process	0.3289	1	1	3661	4	43818	Cluster-28704.39997
GO:0004675	transmembrane receptor protein serine/threonine kinase activity	molecular_function	0.3291	1	3	3661	25	43818	Cluster-27811.0,Cluster-28704.48873,Cluster-28704.35194
GO:0007178	transmembrane receptor protein serine/threonine kinase signaling pathway	biological_process	0.3291	1	3	3661	25	43818	Cluster-28704.48873,Cluster-28704.35194,Cluster-27811.0
GO:0044724	single-organism carbohydrate catabolic process	biological_process	0.32925	1	23	3661	255	43818	Cluster-28704.35676,Cluster-28704.15303,Cluster-28704.11690,Cluster-28704.35678,Cluster-28704.22563,Cluster-28758.0,Cluster-28704.11691,Cluster-28704.5295,Cluster-28704.35674,Cluster-20204.0,Cluster-29690.0,Cluster-20603.0,Cluster-25561.0,Cluster-28704.37921,Cluster-23632.0,Cluster-28704.35675,Cluster-23872.0,Cluster-28704.35673,Cluster-19706.0,Cluster-27361.0,Cluster-28704.22389,Cluster-29696.0,…
GO:0005984	disaccharide metabolic process	biological_process	0.32954	1	34	3661	334	43818	Cluster-28704.58926,Cluster-28704.39803,Cluster-28704.64193,Cluster-28704.62748,Cluster-28704.48751,Cluster-28704.53036,Cluster-28704.40256,Cluster-28704.39182,Cluster-28704.38027,Cluster-28704.51846,Cluster-26372.7,Cluster-28704.30864,Cluster-28704.14519,Cluster-28704.46228,Cluster-24762.0,Cluster-29301.0,Cluster-28704.43099,Cluster-28704.33711,Cluster-28704.42482,Cluster-28704.48765,Cluster-287…
GO:0072522	purine-containing compound biosynthetic process	biological_process	0.32995	1	43	3661	505	43818	Cluster-26306.0,Cluster-28704.57134,Cluster-28704.37915,Cluster-28704.33930,Cluster-26711.0,Cluster-24762.0,Cluster-20743.0,Cluster-28704.28181,Cluster-28361.0,Cluster-28704.5061,Cluster-28704.33240,Cluster-28704.11696,Cluster-28704.21120,Cluster-28704.65459,Cluster-28704.7907,Cluster-25401.0,Cluster-28704.10819,Cluster-28704.57130,Cluster-20980.0,Cluster-28704.19905,Cluster-28704.16658,Cluster-2…
GO:0033130	acetylcholine receptor binding	molecular_function	0.33205	1	1	3661	4	43818	Cluster-28704.24926
GO:0043495	protein anchor	molecular_function	0.33205	1	1	3661	4	43818	Cluster-28704.24926
GO:1901068	guanosine-containing compound metabolic process	biological_process	0.33301	1	5	3661	47	43818	Cluster-28704.3351,Cluster-28704.13417,Cluster-28704.40353,Cluster-28704.7907,Cluster-29679.0
GO:0044272	sulfur compound biosynthetic process	biological_process	0.33361	1	17	3661	182	43818	Cluster-28704.33839,Cluster-28704.53588,Cluster-28704.53586,Cluster-28704.49236,Cluster-28704.37915,Cluster-28704.22891,Cluster-28704.59305,Cluster-28704.65459,Cluster-7071.2,Cluster-28704.11696,Cluster-18305.0,Cluster-28704.21120,Cluster-28606.0,Cluster-28704.15689,Cluster-28704.53587,Cluster-28704.5061,Cluster-28704.33240
GO:0004150	dihydroneopterin aldolase activity	molecular_function	0.33362	1	1	3661	4	43818	Cluster-28704.40546
GO:0009832	plant-type cell wall biogenesis	biological_process	0.33377	1	2	3661	13	43818	Cluster-28704.21886,Cluster-28704.47627
GO:0010215	cellulose microfibril organization	biological_process	0.33377	1	2	3661	13	43818	Cluster-28704.21886,Cluster-28704.47627
GO:0030198	extracellular matrix organization	biological_process	0.33377	1	2	3661	13	43818	Cluster-28704.47627,Cluster-28704.21886
GO:0043062	extracellular structure organization	biological_process	0.33377	1	2	3661	13	43818	Cluster-28704.21886,Cluster-28704.47627
GO:0070726	cell wall assembly	biological_process	0.33377	1	2	3661	13	43818	Cluster-28704.21886,Cluster-28704.47627
GO:0071668	plant-type cell wall assembly	biological_process	0.33377	1	2	3661	13	43818	Cluster-28704.47627,Cluster-28704.21886
GO:0032269	negative regulation of cellular protein metabolic process	biological_process	0.3343	1	7	3661	67	43818	Cluster-20753.0,Cluster-28704.9569,Cluster-28704.34330,Cluster-28704.51993,Cluster-28704.32455,Cluster-28704.45948,Cluster-29094.0
GO:0051248	negative regulation of protein metabolic process	biological_process	0.3343	1	7	3661	67	43818	Cluster-20753.0,Cluster-28704.9569,Cluster-28704.34330,Cluster-28704.51993,Cluster-28704.45948,Cluster-28704.32455,Cluster-29094.0
GO:0043241	protein complex disassembly	biological_process	0.33616	1	11	3661	114	43818	Cluster-28704.6389,Cluster-23542.0,Cluster-28704.29705,Cluster-20881.0,Cluster-28704.13001,Cluster-28704.18209,Cluster-28745.0,Cluster-25401.0,Cluster-28704.5665,Cluster-28704.41091,Cluster-28704.58499
GO:0043244	regulation of protein complex disassembly	biological_process	0.33616	1	11	3661	114	43818	Cluster-23542.0,Cluster-28704.29705,Cluster-28704.6389,Cluster-25401.0,Cluster-28704.5665,Cluster-28704.18209,Cluster-28704.13001,Cluster-28745.0,Cluster-28704.58499,Cluster-28704.41091,Cluster-20881.0
GO:0019888	protein phosphatase regulator activity	molecular_function	0.33644	1	4	3661	32	43818	Cluster-22496.0,Cluster-28704.11921,Cluster-28704.55173,Cluster-28704.34213
GO:0004557	alpha-galactosidase activity	molecular_function	0.33671	1	2	3661	12	43818	Cluster-28456.0,Cluster-28704.52466
GO:0015934	large ribosomal subunit	cellular_component	0.33749	1	4	3661	43	43818	Cluster-29723.0,Cluster-28704.6344,Cluster-28216.0,Cluster-28704.3472
GO:0033013	tetrapyrrole metabolic process	biological_process	0.33767	1	36	3661	366	43818	Cluster-28704.19493,Cluster-28704.15287,Cluster-28704.11240,Cluster-28704.9170,Cluster-28704.34473,Cluster-28704.28158,Cluster-28704.37894,Cluster-27936.0,Cluster-24914.0,Cluster-18016.0,Cluster-28704.25071,Cluster-24031.0,Cluster-25082.0,Cluster-28704.28442,Cluster-28704.43294,Cluster-28704.35435,Cluster-28704.44287,Cluster-28704.16372,Cluster-28704.55482,Cluster-28704.5483,Cluster-29456.9,Clust…
GO:0016657	oxidoreductase activity, acting on NAD(P)H, nitrogenous group as acceptor	molecular_function	0.33789	1	1	3661	6	43818	Cluster-28704.10926
GO:0033739	preQ1 synthase activity	molecular_function	0.33789	1	1	3661	6	43818	Cluster-28704.10926
GO:0009887	organ morphogenesis	biological_process	0.33833	1	1	3661	4	43818	Cluster-28704.40556
GO:0042475	odontogenesis of dentin-containing tooth	biological_process	0.33833	1	1	3661	4	43818	Cluster-28704.40556
GO:0042476	odontogenesis	biological_process	0.33833	1	1	3661	4	43818	Cluster-28704.40556
GO:0008837	diaminopimelate epimerase activity	molecular_function	0.339	1	1	3661	4	43818	Cluster-28704.60121
GO:0044550	secondary metabolite biosynthetic process	biological_process	0.33931	1	6	3661	53	43818	Cluster-28704.14853,Cluster-28704.64120,Cluster-20339.0,Cluster-23275.0,Cluster-24546.1,Cluster-28704.30806
GO:0005088	Ras guanyl-nucleotide exchange factor activity	molecular_function	0.33943	1	4	3661	31	43818	Cluster-28704.45051,Cluster-21916.1,Cluster-28704.39414,Cluster-28704.17524
GO:0005089	Rho guanyl-nucleotide exchange factor activity	molecular_function	0.33943	1	4	3661	31	43818	Cluster-28704.39414,Cluster-21916.1,Cluster-28704.45051,Cluster-28704.17524
GO:0045861	negative regulation of proteolysis	biological_process	0.33984	1	5	3661	44	43818	Cluster-29094.0,Cluster-28704.45948,Cluster-28704.32455,Cluster-28704.51993,Cluster-20753.0
GO:1990204	oxidoreductase complex	cellular_component	0.34091	1	20	3661	225	43818	Cluster-28704.14680,Cluster-28704.49822,Cluster-28704.45567,Cluster-22029.0,Cluster-28704.31534,Cluster-28704.42740,Cluster-22170.0,Cluster-28704.40506,Cluster-28704.6396,Cluster-28704.29604,Cluster-28704.67200,Cluster-28704.47120,Cluster-28704.53705,Cluster-28704.18516,Cluster-28704.18735,Cluster-28704.33466,Cluster-28704.17523,Cluster-28704.61388,Cluster-28704.62649,Cluster-28704.59659
GO:0004161	dimethylallyltranstransferase activity	molecular_function	0.34115	1	3	3661	22	43818	Cluster-21264.0,Cluster-18748.0,Cluster-28704.8123
GO:0043531	ADP binding	molecular_function	0.34151	1	71	3661	807	43818	Cluster-28704.66933,Cluster-28704.55771,Cluster-28704.28949,Cluster-28704.28473,Cluster-28704.50833,Cluster-28704.46174,Cluster-28704.28851,Cluster-25194.0,Cluster-28704.67617,Cluster-28704.9511,Cluster-28704.26884,Cluster-28704.24314,Cluster-28704.28953,Cluster-28704.14080,Cluster-28704.60097,Cluster-28704.28950,Cluster-28704.47684,Cluster-28704.22890,Cluster-28704.39104,Cluster-28704.35315,Clus…
GO:0016852	sirohydrochlorin cobaltochelatase activity	molecular_function	0.34182	1	1	3661	5	43818	Cluster-28704.37894
GO:0044248	cellular catabolic process	biological_process	0.34202	1	131	3661	1418	43818	Cluster-22868.0,Cluster-28704.15359,Cluster-28704.65,Cluster-18751.0,Cluster-28704.32455,Cluster-24633.0,Cluster-28704.38551,Cluster-27285.0,Cluster-28704.38045,Cluster-28692.0,Cluster-28704.2369,Cluster-28704.478,Cluster-28704.20783,Cluster-28704.43037,Cluster-20452.0,Cluster-28704.8278,Cluster-28704.51990,Cluster-28704.22389,Cluster-28704.20354,Cluster-28704.67262,Cluster-28704.9938,Cluster-287…
GO:0045005	DNA-dependent DNA replication maintenance of fidelity	biological_process	0.34234	1	2	3661	13	43818	Cluster-28704.44122,Cluster-28704.10700
GO:0001816	cytokine production	biological_process	0.34253	1	2	3661	14	43818	Cluster-28704.5416,Cluster-28704.5417
GO:0001817	regulation of cytokine production	biological_process	0.34253	1	2	3661	14	43818	Cluster-28704.5417,Cluster-28704.5416
GO:0001819	positive regulation of cytokine production	biological_process	0.34253	1	2	3661	14	43818	Cluster-28704.5417,Cluster-28704.5416
GO:0030410	nicotianamine synthase activity	molecular_function	0.34267	1	1	3661	4	43818	Cluster-28704.24899
GO:0030417	nicotianamine metabolic process	biological_process	0.34267	1	1	3661	4	43818	Cluster-28704.24899
GO:0030418	nicotianamine biosynthetic process	biological_process	0.34267	1	1	3661	4	43818	Cluster-28704.24899
GO:0005267	potassium channel activity	molecular_function	0.34343	1	12	3661	117	43818	Cluster-28704.39172,Cluster-28704.10286,Cluster-28704.21168,Cluster-25726.0,Cluster-28704.20177,Cluster-28704.49772,Cluster-28704.8904,Cluster-28704.27709,Cluster-28704.54858,Cluster-28704.60095,Cluster-28704.2718,Cluster-18293.0
GO:0002252	immune effector process	biological_process	0.34346	1	8	3661	70	43818	Cluster-24326.0,Cluster-28704.33783,Cluster-28704.51993,Cluster-28704.9913,Cluster-28704.17635,Cluster-28704.13063,Cluster-14191.1,Cluster-28704.19117
GO:0030212	hyaluronan metabolic process	biological_process	0.34358	1	1	3661	4	43818	Cluster-28704.27712
GO:0033014	tetrapyrrole biosynthetic process	biological_process	0.34394	1	28	3661	286	43818	Cluster-24031.0,Cluster-25082.0,Cluster-18016.0,Cluster-19724.0,Cluster-28704.25071,Cluster-28704.15689,Cluster-28704.10298,Cluster-28704.28442,Cluster-28704.43294,Cluster-28704.11240,Cluster-28704.16372,Cluster-28704.15287,Cluster-28704.35435,Cluster-28704.44287,Cluster-28704.55482,Cluster-28704.9170,Cluster-28704.33604,Cluster-28704.34023,Cluster-28704.37894,Cluster-28704.28158,Cluster-28704.61…
GO:0015321	sodium-dependent phosphate transmembrane transporter activity	molecular_function	0.34395	1	1	3661	6	43818	Cluster-25748.0
GO:0044341	sodium-dependent phosphate transport	biological_process	0.34395	1	1	3661	6	43818	Cluster-25748.0
GO:0042558	pteridine-containing compound metabolic process	biological_process	0.34496	1	17	3661	175	43818	Cluster-23012.0,Cluster-28704.590,Cluster-28704.18945,Cluster-28704.38950,Cluster-26526.0,Cluster-28704.42579,Cluster-28704.42184,Cluster-28441.0,Cluster-28704.40546,Cluster-19594.0,Cluster-28704.2619,Cluster-16626.0,Cluster-28704.39731,Cluster-29456.9,Cluster-28704.28820,Cluster-21216.0,Cluster-9352.1
GO:0006336	DNA replication-independent nucleosome assembly	biological_process	0.34505	1	2	3661	12	43818	Cluster-28704.12619,Cluster-28704.20857
GO:0031055	chromatin remodeling at centromere	biological_process	0.34505	1	2	3661	12	43818	Cluster-28704.12619,Cluster-28704.20857
GO:0034080	CENP-A containing nucleosome assembly	biological_process	0.34505	1	2	3661	12	43818	Cluster-28704.20857,Cluster-28704.12619
GO:0034724	DNA replication-independent nucleosome organization	biological_process	0.34505	1	2	3661	12	43818	Cluster-28704.20857,Cluster-28704.12619
GO:0043486	histone exchange	biological_process	0.34505	1	2	3661	12	43818	Cluster-28704.20857,Cluster-28704.12619
GO:0061641	CENP-A containing chromatin organization	biological_process	0.34505	1	2	3661	12	43818	Cluster-28704.20857,Cluster-28704.12619
GO:0019049	evasion or tolerance of host defenses by virus	biological_process	0.34526	1	4	3661	34	43818	Cluster-28704.17635,Cluster-24326.0,Cluster-28704.33783,Cluster-28704.9913
GO:0050795	regulation of behavior	biological_process	0.34538	1	1	3661	4	43818	Cluster-20753.0
GO:0050920	regulation of chemotaxis	biological_process	0.34538	1	1	3661	4	43818	Cluster-20753.0
GO:0008914	leucyltransferase activity	molecular_function	0.34599	1	1	3661	4	43818	Cluster-28704.57903
GO:0047487	oligogalacturonide lyase activity	molecular_function	0.3466	1	1	3661	5	43818	Cluster-28704.40184
GO:0004013	adenosylhomocysteinase activity	molecular_function	0.34729	1	3	3661	31	43818	Cluster-29456.9,Cluster-28704.9286,Cluster-28429.2
GO:0016801	hydrolase activity, acting on ether bonds	molecular_function	0.34729	1	3	3661	31	43818	Cluster-28429.2,Cluster-28704.9286,Cluster-29456.9
GO:0016802	trialkylsulfonium hydrolase activity	molecular_function	0.34729	1	3	3661	31	43818	Cluster-28429.2,Cluster-29456.9,Cluster-28704.9286
GO:0005351	sugar:proton symporter activity	molecular_function	0.34736	1	2	3661	13	43818	Cluster-28704.50266,Cluster-28704.32201
GO:0015295	solute:proton symporter activity	molecular_function	0.34736	1	2	3661	13	43818	Cluster-28704.32201,Cluster-28704.50266
GO:0022884	macromolecule transmembrane transporter activity	molecular_function	0.34767	1	5	3661	46	43818	Cluster-28704.23297,Cluster-28704.67266,Cluster-28704.1120,Cluster-28704.44872,Cluster-28704.11090
GO:0043015	gamma-tubulin binding	molecular_function	0.348	1	2	3661	12	43818	Cluster-20753.0,Cluster-28704.64120
GO:0022836	gated channel activity	molecular_function	0.34843	1	30	3661	311	43818	Cluster-28704.20177,Cluster-28704.16548,Cluster-25548.0,Cluster-28704.10286,Cluster-28704.12374,Cluster-28704.21168,Cluster-28704.20203,Cluster-28704.10441,Cluster-28704.27709,Cluster-28704.6847,Cluster-27616.0,Cluster-18293.0,Cluster-28704.2718,Cluster-28704.40307,Cluster-25726.0,Cluster-28704.66875,Cluster-28704.67940,Cluster-28704.17635,Cluster-28704.12380,Cluster-28704.12375,Cluster-28704.307…
GO:0044767	single-organism developmental process	biological_process	0.35022	1	69	3661	715	43818	Cluster-29094.0,Cluster-26304.9,Cluster-28704.67940,Cluster-28704.17262,Cluster-28704.44216,Cluster-22768.0,Cluster-28704.33482,Cluster-27070.3,Cluster-18479.0,Cluster-28704.33930,Cluster-28704.14963,Cluster-4726.2,Cluster-28704.21207,Cluster-28704.4083,Cluster-28704.59524,Cluster-28704.40521,Cluster-28704.49010,Cluster-28704.44049,Cluster-28704.18159,Cluster-28704.68037,Cluster-28704.40397,Clust…
GO:0008252	nucleotidase activity	molecular_function	0.35221	1	2	3661	13	43818	Cluster-22471.0,Cluster-19360.0
GO:0008253	5'-nucleotidase activity	molecular_function	0.35221	1	2	3661	13	43818	Cluster-19360.0,Cluster-22471.0
GO:0010646	regulation of cell communication	biological_process	0.3529	1	16	3661	161	43818	Cluster-28704.37504,Cluster-28704.45769,Cluster-28704.11921,Cluster-28704.58761,Cluster-28704.393,Cluster-28704.25819,Cluster-28704.16307,Cluster-28704.14733,Cluster-28704.18159,Cluster-28704.40521,Cluster-28704.9057,Cluster-22707.0,Cluster-28704.38803,Cluster-28704.45051,Cluster-22114.0,Cluster-22496.0
GO:0051607	defense response to virus	biological_process	0.35447	1	7	3661	60	43818	Cluster-28704.9913,Cluster-24326.0,Cluster-28704.17635,Cluster-28704.33783,Cluster-28704.13063,Cluster-14191.1,Cluster-28704.51993
GO:0008641	small protein activating enzyme activity	molecular_function	0.35623	1	6	3661	56	43818	Cluster-28704.64424,Cluster-28704.59247,Cluster-28704.43294,Cluster-28704.30633,Cluster-28704.9029,Cluster-28704.51130
GO:0010959	regulation of metal ion transport	biological_process	0.35652	1	3	3661	24	43818	Cluster-28704.39087,Cluster-22502.0,Cluster-28704.60453
GO:0043269	regulation of ion transport	biological_process	0.35652	1	3	3661	24	43818	Cluster-28704.60453,Cluster-22502.0,Cluster-28704.39087
GO:0009690	cytokinin metabolic process	biological_process	0.35663	1	2	3661	12	43818	Cluster-28704.4426,Cluster-28704.61626
GO:0019139	cytokinin dehydrogenase activity	molecular_function	0.35663	1	2	3661	12	43818	Cluster-28704.4426,Cluster-28704.61626
GO:0008998	ribonucleoside-triphosphate reductase activity	molecular_function	0.35673	1	1	3661	4	43818	Cluster-17336.0
GO:0045087	innate immune response	biological_process	0.35693	1	4	3661	33	43818	Cluster-28704.61580,Cluster-28704.4636,Cluster-28704.5417,Cluster-28704.5416
GO:0042559	pteridine-containing compound biosynthetic process	biological_process	0.35695	1	15	3661	154	43818	Cluster-21216.0,Cluster-28704.38950,Cluster-26526.0,Cluster-28704.42184,Cluster-9352.1,Cluster-28441.0,Cluster-28704.18945,Cluster-28704.39731,Cluster-29456.9,Cluster-28704.590,Cluster-23012.0,Cluster-28704.2619,Cluster-16626.0,Cluster-28704.40546,Cluster-19594.0
GO:0032039	integrator complex	cellular_component	0.35706	1	1	3661	5	43818	Cluster-28704.30768
GO:0003997	acyl-CoA oxidase activity	molecular_function	0.35713	1	2	3661	14	43818	Cluster-25915.0,Cluster-26091.0
GO:0015850	organic hydroxy compound transport	biological_process	0.35778	1	2	3661	14	43818	Cluster-28704.50833,Cluster-28704.2142
GO:0008285	negative regulation of cell proliferation	biological_process	0.35789	1	1	3661	5	43818	Cluster-25789.0
GO:0004829	threonine-tRNA ligase activity	molecular_function	0.35799	1	1	3661	4	43818	Cluster-28441.0
GO:0006435	threonyl-tRNA aminoacylation	biological_process	0.35799	1	1	3661	4	43818	Cluster-28441.0
GO:0031386	protein tag	molecular_function	0.35874	1	2	3661	12	43818	Cluster-28704.45948,Cluster-28704.32455
GO:0000372	Group I intron splicing	biological_process	0.35885	1	3	3661	20	43818	Cluster-28704.4052,Cluster-28704.14326,Cluster-28704.12786
GO:0000376	RNA splicing, via transesterification reactions with guanosine as nucleophile	biological_process	0.35885	1	3	3661	20	43818	Cluster-28704.12786,Cluster-28704.14326,Cluster-28704.4052
GO:0001881	receptor recycling	biological_process	0.36011	1	1	3661	5	43818	Cluster-13437.1
GO:0044391	ribosomal subunit	cellular_component	0.36233	1	6	3661	67	43818	Cluster-28704.3472,Cluster-28216.0,Cluster-28704.6344,Cluster-29723.0,Cluster-28704.38536,Cluster-28704.30772
GO:0004788	thiamine diphosphokinase activity	molecular_function	0.36237	1	1	3661	5	43818	Cluster-28704.33839
GO:0019060	intracellular transport of viral protein in host cell	biological_process	0.36332	1	1	3661	5	43818	Cluster-21936.0
GO:0030581	symbiont intracellular protein transport in host	biological_process	0.36332	1	1	3661	5	43818	Cluster-21936.0
GO:0046719	regulation by virus of viral protein levels in host cell	biological_process	0.36332	1	1	3661	5	43818	Cluster-21936.0
GO:0051708	intracellular protein transport in other organism involved in symbiotic interaction	biological_process	0.36332	1	1	3661	5	43818	Cluster-21936.0
GO:0006783	heme biosynthetic process	biological_process	0.36336	1	14	3661	140	43818	Cluster-24914.0,Cluster-27936.0,Cluster-28704.43294,Cluster-29456.9,Cluster-28704.28158,Cluster-28704.10298,Cluster-28704.37894,Cluster-28704.34023,Cluster-19724.0,Cluster-28704.25071,Cluster-18016.0,Cluster-25082.0,Cluster-28704.16372,Cluster-24031.0
GO:0007167	enzyme linked receptor protein signaling pathway	biological_process	0.36393	1	4	3661	36	43818	Cluster-27811.0,Cluster-28704.58761,Cluster-28704.48873,Cluster-28704.35194
GO:0004097	catechol oxidase activity	molecular_function	0.36462	1	2	3661	13	43818	Cluster-28704.8736,Cluster-28704.36667
GO:0009627	systemic acquired resistance	biological_process	0.36494	1	2	3661	12	43818	Cluster-28704.61580,Cluster-28704.4636
GO:0009814	defense response, incompatible interaction	biological_process	0.36494	1	2	3661	12	43818	Cluster-28704.61580,Cluster-28704.4636
GO:0010112	regulation of systemic acquired resistance	biological_process	0.36494	1	2	3661	12	43818	Cluster-28704.4636,Cluster-28704.61580
GO:0046429	4-hydroxy-3-methylbut-2-en-1-yl diphosphate synthase activity	molecular_function	0.36547	1	1	3661	5	43818	Cluster-29294.0
GO:0052592	oxidoreductase activity, acting on CH or CH2 groups, with an iron-sulfur protein as acceptor	molecular_function	0.36547	1	1	3661	5	43818	Cluster-29294.0
GO:0051240	positive regulation of multicellular organismal process	biological_process	0.366	1	4	3661	34	43818	Cluster-28704.11439,Cluster-28704.5416,Cluster-28704.18159,Cluster-28704.5417
GO:1903510	mucopolysaccharide metabolic process	biological_process	0.36706	1	2	3661	12	43818	Cluster-28606.0,Cluster-28704.27712
GO:0022804	active transmembrane transporter activity	molecular_function	0.36776	1	57	3661	614	43818	Cluster-28704.69520,Cluster-20106.0,Cluster-28704.42935,Cluster-28704.32201,Cluster-28704.6396,Cluster-28704.13539,Cluster-28704.40678,Cluster-28704.35315,Cluster-18651.0,Cluster-28704.22892,Cluster-28704.22890,Cluster-28704.50266,Cluster-28704.22889,Cluster-25281.1,Cluster-28704.23380,Cluster-28704.13536,Cluster-28704.58951,Cluster-28023.0,Cluster-28704.39997,Cluster-25194.0,Cluster-28704.55217,…
GO:0019200	carbohydrate kinase activity	molecular_function	0.36798	1	7	3661	65	43818	Cluster-28704.68092,Cluster-28704.22563,Cluster-28704.36177,Cluster-28704.66373,Cluster-28704.22389,Cluster-28704.36174,Cluster-28704.14327
GO:0009150	purine ribonucleotide metabolic process	biological_process	0.36817	1	104	3661	1262	43818	Cluster-28704.35828,Cluster-27430.0,Cluster-28704.20114,Cluster-28327.0,Cluster-28758.0,Cluster-28704.63957,Cluster-20015.0,Cluster-28419.0,Cluster-25197.0,Cluster-28704.67200,Cluster-19928.0,Cluster-29381.0,Cluster-28704.47684,Cluster-18651.0,Cluster-28704.27048,Cluster-21606.0,Cluster-28704.35673,Cluster-28704.35675,Cluster-28704.20769,Cluster-22029.0,Cluster-28023.0,Cluster-28704.66907,Cluster…
GO:0009132	nucleoside diphosphate metabolic process	biological_process	0.36843	1	24	3661	279	43818	Cluster-28758.0,Cluster-28704.22563,Cluster-29679.0,Cluster-28704.35678,Cluster-28704.28357,Cluster-28704.35676,Cluster-28704.26404,Cluster-28704.5295,Cluster-28704.7907,Cluster-28704.26403,Cluster-28704.35673,Cluster-28704.35675,Cluster-28704.37921,Cluster-23632.0,Cluster-25561.0,Cluster-20603.0,Cluster-29690.0,Cluster-20204.0,Cluster-28704.35674,Cluster-29301.0,Cluster-29696.0,Cluster-28704.335…
GO:0009074	aromatic amino acid family catabolic process	biological_process	0.3698	1	3	3661	26	43818	Cluster-18751.0,Cluster-20471.0,Cluster-28704.27711
GO:0031324	negative regulation of cellular metabolic process	biological_process	0.37083	1	14	3661	147	43818	Cluster-28704.44122,Cluster-28704.32455,Cluster-28704.45948,Cluster-28704.11841,Cluster-28704.34330,Cluster-20753.0,Cluster-28704.9569,Cluster-28704.14289,Cluster-29094.0,Cluster-28704.18404,Cluster-28704.34948,Cluster-28704.14661,Cluster-28704.51993,Cluster-28704.10700
GO:0015297	antiporter activity	molecular_function	0.37117	1	17	3661	163	43818	Cluster-28704.54726,Cluster-28704.56152,Cluster-28704.20783,Cluster-28704.51311,Cluster-28704.54688,Cluster-28704.393,Cluster-28704.39997,Cluster-28704.56468,Cluster-28704.23380,Cluster-28704.26935,Cluster-28704.58951,Cluster-28704.69579,Cluster-28704.26703,Cluster-28704.42938,Cluster-28704.42935,Cluster-28704.69520,Cluster-28704.61800
GO:0009264	deoxyribonucleotide catabolic process	biological_process	0.37177	1	1	3661	4	43818	Cluster-22471.0
GO:0016884	carbon-nitrogen ligase activity, with glutamine as amido-N-donor	molecular_function	0.37281	1	4	3661	36	43818	Cluster-28704.13417,Cluster-23942.0,Cluster-16962.0,Cluster-28704.26725
GO:0015698	inorganic anion transport	biological_process	0.37283	1	14	3661	139	43818	Cluster-28704.45765,Cluster-19687.0,Cluster-28704.45243,Cluster-28704.41872,Cluster-29047.0,Cluster-25748.0,Cluster-28704.2730,Cluster-28704.39997,Cluster-28704.41273,Cluster-28704.27075,Cluster-28704.13539,Cluster-28704.32263,Cluster-28704.44412,Cluster-28704.39014
GO:0004842	ubiquitin-protein transferase activity	molecular_function	0.37362	1	38	3661	363	43818	Cluster-28704.60455,Cluster-28704.43816,Cluster-28704.47747,Cluster-28704.56947,Cluster-28704.14923,Cluster-28704.22856,Cluster-28704.36577,Cluster-28704.62791,Cluster-28704.46072,Cluster-22144.0,Cluster-25845.0,Cluster-28704.31647,Cluster-28704.3871,Cluster-28704.44434,Cluster-28704.35195,Cluster-28704.41013,Cluster-28704.14341,Cluster-28704.5048,Cluster-21564.0,Cluster-28704.29204,Cluster-25024…
GO:0019787	ubiquitin-like protein transferase activity	molecular_function	0.37362	1	38	3661	363	43818	Cluster-28704.47672,Cluster-28704.29204,Cluster-25024.0,Cluster-28704.31015,Cluster-17886.0,Cluster-28704.5048,Cluster-21564.0,Cluster-28704.14341,Cluster-28704.3871,Cluster-28704.44434,Cluster-28704.35195,Cluster-28704.41013,Cluster-25845.0,Cluster-28704.31647,Cluster-28704.36577,Cluster-28704.62791,Cluster-22144.0,Cluster-28704.46072,Cluster-28704.43816,Cluster-28704.47747,Cluster-28704.56947,C…
GO:0043903	regulation of symbiosis, encompassing mutualism through parasitism	biological_process	0.37389	1	4	3661	34	43818	Cluster-28704.8904,Cluster-28704.15638,Cluster-21936.0,Cluster-28704.55680
GO:0050792	regulation of viral process	biological_process	0.37389	1	4	3661	34	43818	Cluster-28704.55680,Cluster-28704.15638,Cluster-28704.8904,Cluster-21936.0
GO:0002526	acute inflammatory response	biological_process	0.37424	1	1	3661	5	43818	Cluster-28704.19117
GO:0016679	oxidoreductase activity, acting on diphenols and related substances as donors	molecular_function	0.37645	1	12	3661	134	43818	Cluster-25587.0,Cluster-28704.61031,Cluster-23402.0,Cluster-21495.0,Cluster-28704.36667,Cluster-20702.0,Cluster-28704.13709,Cluster-28704.35828,Cluster-28704.8736,Cluster-19205.0,Cluster-17465.0,Cluster-18833.0
GO:0010340	carboxyl-O-methyltransferase activity	molecular_function	0.37646	1	7	3661	64	43818	Cluster-25508.0,Cluster-28704.8736,Cluster-28704.9713,Cluster-22182.0,Cluster-18429.0,Cluster-28704.14891,Cluster-23996.0
GO:0051998	protein carboxyl O-methyltransferase activity	molecular_function	0.37646	1	7	3661	64	43818	Cluster-25508.0,Cluster-28704.9713,Cluster-22182.0,Cluster-23996.0,Cluster-18429.0,Cluster-28704.14891,Cluster-28704.8736
GO:0008565	protein transporter activity	molecular_function	0.37787	1	17	3661	178	43818	Cluster-28704.9350,Cluster-28704.23125,Cluster-28704.37504,Cluster-28704.31647,Cluster-28704.11058,Cluster-28704.36200,Cluster-28704.25819,Cluster-28704.56511,Cluster-24993.0,Cluster-28704.41108,Cluster-29094.0,Cluster-18663.0,Cluster-28704.30828,Cluster-28704.66273,Cluster-28704.39414,Cluster-28704.50930,Cluster-16998.0
GO:0005158	insulin receptor binding	molecular_function	0.37862	1	1	3661	4	43818	Cluster-16575.0
GO:0005899	insulin receptor complex	cellular_component	0.37862	1	1	3661	4	43818	Cluster-16575.0
GO:0006094	gluconeogenesis	biological_process	0.37945	1	23	3661	263	43818	Cluster-28704.35675,Cluster-28704.35673,Cluster-25561.0,Cluster-23632.0,Cluster-28704.37921,Cluster-20204.0,Cluster-29690.0,Cluster-20603.0,Cluster-28704.35674,Cluster-12013.4,Cluster-29696.0,Cluster-29301.0,Cluster-19706.0,Cluster-27361.0,Cluster-28704.22563,Cluster-28758.0,Cluster-28704.35678,Cluster-28704.29664,Cluster-28704.30573,Cluster-28704.35676,Cluster-28704.5295,Cluster-28704.45122,Clus…
GO:0019319	hexose biosynthetic process	biological_process	0.37945	1	23	3661	263	43818	Cluster-28704.5295,Cluster-28704.45122,Cluster-6085.1,Cluster-28704.35678,Cluster-28704.22563,Cluster-28758.0,Cluster-28704.30573,Cluster-28704.35676,Cluster-28704.29664,Cluster-29696.0,Cluster-29301.0,Cluster-12013.4,Cluster-19706.0,Cluster-27361.0,Cluster-25561.0,Cluster-28704.37921,Cluster-23632.0,Cluster-28704.35675,Cluster-28704.35673,Cluster-28704.35674,Cluster-29690.0,Cluster-20204.0,Clust…
GO:0046364	monosaccharide biosynthetic process	biological_process	0.37945	1	23	3661	263	43818	Cluster-28704.22563,Cluster-28758.0,Cluster-28704.35678,Cluster-28704.29664,Cluster-28704.30573,Cluster-28704.35676,Cluster-28704.5295,Cluster-28704.45122,Cluster-6085.1,Cluster-28704.35675,Cluster-28704.35673,Cluster-25561.0,Cluster-23632.0,Cluster-28704.37921,Cluster-29690.0,Cluster-20204.0,Cluster-20603.0,Cluster-28704.35674,Cluster-12013.4,Cluster-29696.0,Cluster-29301.0,Cluster-27361.0,Clust…
GO:0005758	mitochondrial intermembrane space	cellular_component	0.38134	1	2	3661	17	43818	Cluster-24394.0,Cluster-16687.0
GO:0016530	metallochaperone activity	molecular_function	0.38134	1	2	3661	17	43818	Cluster-24394.0,Cluster-16687.0
GO:0016531	copper chaperone activity	molecular_function	0.38134	1	2	3661	17	43818	Cluster-24394.0,Cluster-16687.0
GO:0031970	organelle envelope lumen	cellular_component	0.38134	1	2	3661	17	43818	Cluster-16687.0,Cluster-24394.0
GO:0032403	protein complex binding	molecular_function	0.38171	1	36	3661	375	43818	Cluster-28704.29637,Cluster-28704.67617,Cluster-24943.0,Cluster-28704.28014,Cluster-28704.14327,Cluster-28704.69055,Cluster-20695.0,Cluster-28704.63630,Cluster-28704.18404,Cluster-28704.38276,Cluster-22329.0,Cluster-28704.9303,Cluster-28704.4618,Cluster-28704.51993,Cluster-28704.38077,Cluster-19225.0,Cluster-28704.67791,Cluster-28704.43845,Cluster-28704.42685,Cluster-23696.0,Cluster-28704.16052,C…
GO:0006749	glutathione metabolic process	biological_process	0.38265	1	9	3661	97	43818	Cluster-18305.0,Cluster-28704.16293,Cluster-28704.35943,Cluster-28704.37324,Cluster-28704.63431,Cluster-28704.49533,Cluster-28704.7760,Cluster-28704.22891,Cluster-28704.21711
GO:0002685	regulation of leukocyte migration	biological_process	0.38283	1	1	3661	6	43818	Cluster-28704.38803
GO:0050854	regulation of antigen receptor-mediated signaling pathway	biological_process	0.38283	1	1	3661	6	43818	Cluster-28704.38803
GO:0050855	regulation of B cell receptor signaling pathway	biological_process	0.38283	1	1	3661	6	43818	Cluster-28704.38803
GO:0050900	leukocyte migration	biological_process	0.38283	1	1	3661	6	43818	Cluster-28704.38803
GO:0072676	lymphocyte migration	biological_process	0.38283	1	1	3661	6	43818	Cluster-28704.38803
GO:2000401	regulation of lymphocyte migration	biological_process	0.38283	1	1	3661	6	43818	Cluster-28704.38803
GO:0046149	pigment catabolic process	biological_process	0.38331	1	7	3661	62	43818	Cluster-28704.65,Cluster-27285.0,Cluster-26096.0,Cluster-28704.38551,Cluster-28704.63512,Cluster-28704.34473,Cluster-28704.19493
GO:0006779	porphyrin-containing compound biosynthetic process	biological_process	0.38393	1	18	3661	182	43818	Cluster-28704.15689,Cluster-25082.0,Cluster-24031.0,Cluster-28704.25071,Cluster-19724.0,Cluster-18016.0,Cluster-28704.10298,Cluster-28704.43294,Cluster-28704.55482,Cluster-28704.16372,Cluster-24914.0,Cluster-27936.0,Cluster-28704.61117,Cluster-28704.28158,Cluster-28704.34023,Cluster-28704.37894,Cluster-29456.9,Cluster-28704.5483
GO:0055070	copper ion homeostasis	biological_process	0.38419	1	1	3661	6	43818	Cluster-29690.0
GO:0006898	receptor-mediated endocytosis	biological_process	0.38421	1	1	3661	5	43818	Cluster-28704.43919
GO:0016624	oxidoreductase activity, acting on the aldehyde or oxo group of donors, disulfide as acceptor	molecular_function	0.38424	1	4	3661	32	43818	Cluster-28704.14490,Cluster-18189.0,Cluster-28704.5631,Cluster-28704.20056
GO:0005313	L-glutamate transmembrane transporter activity	molecular_function	0.38476	1	1	3661	5	43818	Cluster-28704.31266
GO:0015172	acidic amino acid transmembrane transporter activity	molecular_function	0.38476	1	1	3661	5	43818	Cluster-28704.31266
GO:0015501	glutamate:sodium symporter activity	molecular_function	0.38476	1	1	3661	5	43818	Cluster-28704.31266
GO:0015800	acidic amino acid transport	biological_process	0.38476	1	1	3661	5	43818	Cluster-28704.31266
GO:0015807	L-amino acid transport	biological_process	0.38476	1	1	3661	5	43818	Cluster-28704.31266
GO:0015813	L-glutamate transport	biological_process	0.38476	1	1	3661	5	43818	Cluster-28704.31266
GO:0001932	regulation of protein phosphorylation	biological_process	0.38514	1	9	3661	94	43818	Cluster-28704.61214,Cluster-28704.9569,Cluster-28704.36787,Cluster-28704.26748,Cluster-28704.8478,Cluster-28704.46166,Cluster-28704.59051,Cluster-28704.20583,Cluster-19556.0
GO:0046131	pyrimidine ribonucleoside metabolic process	biological_process	0.38558	1	3	3661	31	43818	Cluster-28704.3351,Cluster-29679.0,Cluster-28704.7907
GO:0005746	mitochondrial respiratory chain	cellular_component	0.38652	1	11	3661	128	43818	Cluster-28704.59659,Cluster-28704.67200,Cluster-28704.68923,Cluster-22170.0,Cluster-28704.33466,Cluster-28704.20947,Cluster-28704.18735,Cluster-22029.0,Cluster-20015.0,Cluster-28704.31534,Cluster-28704.18516
GO:0016568	chromatin modification	biological_process	0.38725	1	17	3661	161	43818	Cluster-28704.12424,Cluster-29312.0,Cluster-28704.47951,Cluster-28704.3032,Cluster-28704.68777,Cluster-22868.0,Cluster-28704.20583,Cluster-28704.12619,Cluster-19458.0,Cluster-28704.52405,Cluster-28704.40495,Cluster-28704.4282,Cluster-28704.17329,Cluster-28704.65704,Cluster-28704.56473,Cluster-28704.20857,Cluster-28704.22734
GO:0047661	amino-acid racemase activity	molecular_function	0.38827	1	1	3661	5	43818	Cluster-28704.60121
GO:0004807	triose-phosphate isomerase activity	molecular_function	0.38856	1	2	3661	18	43818	Cluster-27361.0,Cluster-29690.0
GO:0009966	regulation of signal transduction	biological_process	0.38908	1	15	3661	154	43818	Cluster-22114.0,Cluster-28704.58761,Cluster-28704.45051,Cluster-28704.37504,Cluster-28704.11921,Cluster-28704.45769,Cluster-28704.9057,Cluster-22496.0,Cluster-28704.40521,Cluster-22707.0,Cluster-28704.38803,Cluster-28704.14733,Cluster-28704.16307,Cluster-28704.25819,Cluster-28704.18159
GO:0007591	molting cycle, chitin-based cuticle	biological_process	0.38985	1	2	3661	14	43818	Cluster-17940.0,Cluster-28704.5581
GO:0008255	ecdysis-triggering hormone activity	molecular_function	0.38985	1	2	3661	14	43818	Cluster-17940.0,Cluster-28704.5581
GO:0018990	ecdysis, chitin-based cuticle	biological_process	0.38985	1	2	3661	14	43818	Cluster-17940.0,Cluster-28704.5581
GO:0022404	molting cycle process	biological_process	0.38985	1	2	3661	14	43818	Cluster-28704.5581,Cluster-17940.0
GO:0042303	molting cycle	biological_process	0.38985	1	2	3661	14	43818	Cluster-17940.0,Cluster-28704.5581
GO:0006334	nucleosome assembly	biological_process	0.3916	1	7	3661	71	43818	Cluster-25776.0,Cluster-28704.20857,Cluster-1032.0,Cluster-17737.0,Cluster-28704.12619,Cluster-28704.46624,Cluster-28704.2524
GO:0031497	chromatin assembly	biological_process	0.3916	1	7	3661	71	43818	Cluster-28704.2524,Cluster-28704.46624,Cluster-17737.0,Cluster-1032.0,Cluster-28704.12619,Cluster-28704.20857,Cluster-25776.0
GO:0034728	nucleosome organization	biological_process	0.3916	1	7	3661	71	43818	Cluster-25776.0,Cluster-28704.20857,Cluster-28704.2524,Cluster-28704.46624,Cluster-1032.0,Cluster-17737.0,Cluster-28704.12619
GO:0019898	extrinsic component of membrane	cellular_component	0.39191	1	16	3661	175	43818	Cluster-28704.42740,Cluster-28704.66875,Cluster-28704.49822,Cluster-28704.14680,Cluster-28704.45567,Cluster-28704.51993,Cluster-28704.29604,Cluster-28704.47120,Cluster-28704.65613,Cluster-28704.53705,Cluster-28704.40506,Cluster-28704.11240,Cluster-28704.15073,Cluster-28704.61388,Cluster-28704.62649,Cluster-28704.42705
GO:0030472	mitotic spindle organization in nucleus	biological_process	0.39228	1	1	3661	4	43818	Cluster-28704.50895
GO:0031225	anchored component of membrane	cellular_component	0.3938	1	3	3661	27	43818	Cluster-28008.0,Cluster-28704.47627,Cluster-28704.21886
GO:0016651	oxidoreductase activity, acting on NAD(P)H	molecular_function	0.39405	1	28	3661	310	43818	Cluster-28419.0,Cluster-28704.3595,Cluster-28704.38394,Cluster-28704.26111,Cluster-19127.0,Cluster-27430.0,Cluster-28704.27410,Cluster-28704.20465,Cluster-28704.44104,Cluster-28704.42085,Cluster-28704.10926,Cluster-28704.44434,Cluster-20943.0,Cluster-28704.4788,Cluster-16945.0,Cluster-27811.0,Cluster-18901.0,Cluster-26409.0,Cluster-28704.20769,Cluster-29439.0,Cluster-27359.0,Cluster-28704.11945,C…
GO:0042440	pigment metabolic process	biological_process	0.3961	1	32	3661	339	43818	Cluster-28704.65,Cluster-28704.4137,Cluster-29456.9,Cluster-28704.61117,Cluster-28704.34023,Cluster-28704.55482,Cluster-28704.16372,Cluster-28704.63512,Cluster-28704.10298,Cluster-22091.0,Cluster-27285.0,Cluster-28704.38551,Cluster-26096.0,Cluster-19724.0,Cluster-28704.23092,Cluster-24914.0,Cluster-27936.0,Cluster-28704.34473,Cluster-28704.30633,Cluster-28704.37894,Cluster-28704.28158,Cluster-224…
GO:0048040	UDP-glucuronate decarboxylase activity	molecular_function	0.39632	1	1	3661	5	43818	Cluster-28704.37894
GO:0008657	DNA topoisomerase (ATP-hydrolyzing) inhibitor activity	molecular_function	0.39764	1	1	3661	5	43818	Cluster-28704.40354
GO:0072586	DNA topoisomerase (ATP-hydrolyzing) regulator activity	molecular_function	0.39764	1	1	3661	5	43818	Cluster-28704.40354
GO:0016571	histone methylation	biological_process	0.39821	1	3	3661	23	43818	Cluster-28704.4282,Cluster-22868.0,Cluster-19458.0
GO:0015672	monovalent inorganic cation transport	biological_process	0.39828	1	137	3661	1622	43818	Cluster-28704.28162,Cluster-26409.0,Cluster-28704.61199,Cluster-28704.8904,Cluster-26341.0,Cluster-17538.0,Cluster-28704.27696,Cluster-28704.15032,Cluster-28704.34007,Cluster-21495.0,Cluster-14991.1,Cluster-28704.61031,Cluster-28704.13709,Cluster-28704.2771,Cluster-28704.45874,Cluster-28704.57130,Cluster-25401.0,Cluster-28704.36022,Cluster-28704.36203,Cluster-28704.11487,Cluster-28704.20013,Clust…
GO:0006165	nucleoside diphosphate phosphorylation	biological_process	0.39843	1	21	3661	249	43818	Cluster-28704.22563,Cluster-28758.0,Cluster-28704.35678,Cluster-29679.0,Cluster-28704.35676,Cluster-28704.5295,Cluster-28704.7907,Cluster-28704.35675,Cluster-28704.35673,Cluster-25561.0,Cluster-28704.37921,Cluster-23632.0,Cluster-20204.0,Cluster-29690.0,Cluster-20603.0,Cluster-28704.35674,Cluster-29696.0,Cluster-29301.0,Cluster-19706.0,Cluster-27361.0,Cluster-28704.3351
GO:0046939	nucleotide phosphorylation	biological_process	0.39843	1	21	3661	249	43818	Cluster-28704.7907,Cluster-28704.5295,Cluster-28704.35676,Cluster-29679.0,Cluster-28704.35678,Cluster-28758.0,Cluster-28704.22563,Cluster-28704.3351,Cluster-27361.0,Cluster-19706.0,Cluster-29301.0,Cluster-29696.0,Cluster-28704.35674,Cluster-20603.0,Cluster-29690.0,Cluster-20204.0,Cluster-28704.37921,Cluster-23632.0,Cluster-25561.0,Cluster-28704.35673,Cluster-28704.35675
GO:0010605	negative regulation of macromolecule metabolic process	biological_process	0.39865	1	16	3661	171	43818	Cluster-28704.34330,Cluster-28704.11841,Cluster-28704.9569,Cluster-28704.14289,Cluster-28704.44122,Cluster-28704.45948,Cluster-28704.32455,Cluster-28704.14661,Cluster-28704.51993,Cluster-29094.0,Cluster-28704.18404,Cluster-28704.34948,Cluster-20753.0,Cluster-28704.52663,Cluster-28704.3039,Cluster-28704.10700
GO:0071229	cellular response to acid chemical	biological_process	0.39886	1	2	3661	15	43818	Cluster-28704.14208,Cluster-28704.45243
GO:0035251	UDP-glucosyltransferase activity	molecular_function	0.39949	1	14	3661	142	43818	Cluster-28704.43099,Cluster-28704.42481,Cluster-28704.38027,Cluster-28704.51846,Cluster-28704.40930,Cluster-28704.42482,Cluster-28704.2518,Cluster-28704.46228,Cluster-24762.0,Cluster-28704.64193,Cluster-26372.7,Cluster-28704.30864,Cluster-28704.58926,Cluster-28704.42490
GO:0016708	oxidoreductase activity, acting on paired donors, with incorporation or reduction of molecular oxygen, NAD(P)H as one donor, and incorporation of two atoms of oxygen into one donor	molecular_function	0.40161	1	1	3661	5	43818	Cluster-28692.0
GO:0007051	spindle organization	biological_process	0.40185	1	3	3661	24	43818	Cluster-28704.14733,Cluster-28704.50895,Cluster-12013.4
GO:0046148	pigment biosynthetic process	biological_process	0.40187	1	25	3661	267	43818	Cluster-22421.0,Cluster-28704.55482,Cluster-19997.0,Cluster-28704.45296,Cluster-28704.16372,Cluster-28704.23092,Cluster-24914.0,Cluster-27936.0,Cluster-28704.30633,Cluster-29456.9,Cluster-28704.4137,Cluster-28704.61117,Cluster-28704.34023,Cluster-28704.37894,Cluster-28704.28158,Cluster-22091.0,Cluster-28704.25071,Cluster-19724.0,Cluster-18016.0,Cluster-28704.30806,Cluster-28704.4614,Cluster-25082…
GO:0022843	voltage-gated cation channel activity	molecular_function	0.40273	1	7	3661	70	43818	Cluster-28704.49772,Cluster-18293.0,Cluster-28704.10441,Cluster-28704.27709,Cluster-25726.0,Cluster-28704.54858,Cluster-28704.20177
GO:0009532	plastid stroma	cellular_component	0.40284	1	1	3661	5	43818	Cluster-28704.35824
GO:0009570	chloroplast stroma	cellular_component	0.40284	1	1	3661	5	43818	Cluster-28704.35824
GO:0009573	chloroplast ribulose bisphosphate carboxylase complex	cellular_component	0.40284	1	1	3661	5	43818	Cluster-28704.35824
GO:0016984	ribulose-bisphosphate carboxylase activity	molecular_function	0.40284	1	1	3661	5	43818	Cluster-28704.35824
GO:0048492	ribulose bisphosphate carboxylase complex	cellular_component	0.40284	1	1	3661	5	43818	Cluster-28704.35824
GO:0006022	aminoglycan metabolic process	biological_process	0.40286	1	19	3661	204	43818	Cluster-28704.34191,Cluster-28606.0,Cluster-17475.0,Cluster-28704.14781,Cluster-28363.0,Cluster-28704.9826,Cluster-28704.39987,Cluster-28704.16649,Cluster-28704.5354,Cluster-28704.11475,Cluster-28704.50458,Cluster-18709.0,Cluster-28704.45948,Cluster-28704.27712,Cluster-28704.32455,Cluster-28704.21620,Cluster-28704.20354,Cluster-28704.57802,Cluster-28704.2388
GO:0015977	carbon fixation	biological_process	0.40359	1	3	3661	26	43818	Cluster-28704.45122,Cluster-28704.29664,Cluster-28704.35824
GO:0015075	ion transmembrane transporter activity	molecular_function	0.40469	1	198	3661	2275	43818	Cluster-26341.0,Cluster-28704.8904,Cluster-28704.61199,Cluster-17538.0,Cluster-28704.26935,Cluster-28704.69579,Cluster-28704.12375,Cluster-28704.28162,Cluster-25748.0,Cluster-28704.14654,Cluster-28704.22640,Cluster-28704.25367,Cluster-28704.15032,Cluster-28704.34007,Cluster-28704.40598,Cluster-28704.44412,Cluster-28704.27696,Cluster-24993.0,Cluster-28704.13709,Cluster-28704.20203,Cluster-28704.46…
GO:0006004	fucose metabolic process	biological_process	0.40472	1	1	3661	5	43818	Cluster-28704.43797
GO:0008736	L-fucose isomerase activity	molecular_function	0.40472	1	1	3661	5	43818	Cluster-28704.43797
GO:0016892	endoribonuclease activity, producing 3'-phosphomonoesters	molecular_function	0.40592	1	3	3661	26	43818	Cluster-28704.54264,Cluster-28704.37894,Cluster-28704.7972
GO:0019843	rRNA binding	molecular_function	0.40597	1	7	3661	80	43818	Cluster-28704.4531,Cluster-29252.0,Cluster-28704.13975,Cluster-21809.0,Cluster-24406.0,Cluster-28704.13977,Cluster-29252.1
GO:0006119	oxidative phosphorylation	biological_process	0.40625	1	46	3661	572	43818	Cluster-23402.0,Cluster-27257.0,Cluster-26409.0,Cluster-16945.0,Cluster-26341.0,Cluster-26711.0,Cluster-20824.0,Cluster-19205.0,Cluster-18833.0,Cluster-28704.42388,Cluster-28704.56593,Cluster-28704.17439,Cluster-28704.38394,Cluster-28704.50994,Cluster-21495.0,Cluster-28704.61031,Cluster-20702.0,Cluster-28704.13709,Cluster-17465.0,Cluster-28704.68923,Cluster-28704.42085,Cluster-28704.38858,Cluster…
GO:0007015	actin filament organization	biological_process	0.40666	1	7	3661	76	43818	Cluster-25401.0,Cluster-23542.0,Cluster-28704.1900,Cluster-20339.0,Cluster-28704.16269,Cluster-28704.27696,Cluster-28704.9241
GO:0015627	type II protein secretion system complex	cellular_component	0.40705	1	1	3661	5	43818	Cluster-16998.0
GO:0015628	protein secretion by the type II secretion system	biological_process	0.40705	1	1	3661	5	43818	Cluster-16998.0
GO:0098776	protein transport across the cell outer membrane	biological_process	0.40705	1	1	3661	5	43818	Cluster-16998.0
GO:0016769	transferase activity, transferring nitrogenous groups	molecular_function	0.4075	1	5	3661	52	43818	Cluster-20770.0,Cluster-20769.0,Cluster-22863.0,Cluster-28704.7760,Cluster-28443.0
GO:0006621	protein retention in ER lumen	biological_process	0.40869	1	2	3661	15	43818	Cluster-17719.0,Cluster-28704.31801
GO:0035437	maintenance of protein localization in endoplasmic reticulum	biological_process	0.40869	1	2	3661	15	43818	Cluster-28704.31801,Cluster-17719.0
GO:0046923	ER retention sequence binding	molecular_function	0.40869	1	2	3661	15	43818	Cluster-28704.31801,Cluster-17719.0
GO:0072595	maintenance of protein localization in organelle	biological_process	0.40869	1	2	3661	15	43818	Cluster-28704.31801,Cluster-17719.0
GO:0000726	non-recombinational repair	biological_process	0.4102	1	4	3661	36	43818	Cluster-28704.24952,Cluster-28704.67940,Cluster-28704.46052,Cluster-29585.0
GO:0015932	nucleobase-containing compound transmembrane transporter activity	molecular_function	0.41141	1	6	3661	54	43818	Cluster-28704.26935,Cluster-28704.23297,Cluster-28704.1120,Cluster-28704.44872,Cluster-28704.33678,Cluster-28704.393
GO:0004529	exodeoxyribonuclease activity	molecular_function	0.41238	1	9	3661	87	43818	Cluster-22857.0,Cluster-28443.0,Cluster-20339.0,Cluster-28704.45948,Cluster-28704.32455,Cluster-21754.0,Cluster-28704.49005,Cluster-28704.54685,Cluster-28704.37453
GO:0016895	exodeoxyribonuclease activity, producing 5'-phosphomonoesters	molecular_function	0.41238	1	9	3661	87	43818	Cluster-21754.0,Cluster-28704.45948,Cluster-28704.32455,Cluster-28704.49005,Cluster-28704.37453,Cluster-28704.54685,Cluster-22857.0,Cluster-20339.0,Cluster-28443.0
GO:0070851	growth factor receptor binding	molecular_function	0.41343	1	3	3661	24	43818	Cluster-23022.0,Cluster-17440.0,Cluster-28704.62877
GO:0005887	integral component of plasma membrane	cellular_component	0.41432	1	25	3661	271	43818	Cluster-16868.0,Cluster-22707.0,Cluster-28704.20177,Cluster-28704.2771,Cluster-28704.10441,Cluster-28704.27709,Cluster-23022.0,Cluster-20303.3,Cluster-28704.2374,Cluster-28704.48763,Cluster-17555.0,Cluster-18293.0,Cluster-28704.22694,Cluster-16575.0,Cluster-28704.16102,Cluster-25726.0,Cluster-28704.49772,Cluster-28704.24952,Cluster-28704.40874,Cluster-28704.54858,Cluster-19921.8,Cluster-28704.452…
GO:0022892	substrate-specific transporter activity	molecular_function	0.41461	1	219	3661	2516	43818	Cluster-28704.20566,Cluster-28704.10441,Cluster-28704.38858,Cluster-28704.6847,Cluster-28704.11696,Cluster-28704.68923,Cluster-28704.2374,Cluster-28704.20783,Cluster-28704.2369,Cluster-19626.0,Cluster-28704.10286,Cluster-28704.30382,Cluster-28704.50994,Cluster-20702.0,Cluster-28704.56511,Cluster-28704.24907,Cluster-28704.43352,Cluster-19205.0,Cluster-27798.0,Cluster-28704.14573,Cluster-28704.1743…
GO:0050909	sensory perception of taste	biological_process	0.41544	1	2	3661	19	43818	Cluster-28704.64686,Cluster-28704.33646
GO:0016695	oxidoreductase activity, acting on hydrogen as donor	molecular_function	0.41558	1	1	3661	6	43818	Cluster-28704.590
GO:0006848	pyruvate transport	biological_process	0.41846	1	3	3661	32	43818	Cluster-28704.50481,Cluster-23062.0,Cluster-25819.0
GO:0006850	mitochondrial pyruvate transport	biological_process	0.41846	1	3	3661	32	43818	Cluster-25819.0,Cluster-23062.0,Cluster-28704.50481
GO:0003922	GMP synthase (glutamine-hydrolyzing) activity	molecular_function	0.41868	1	1	3661	5	43818	Cluster-28704.13417
GO:0006177	GMP biosynthetic process	biological_process	0.41868	1	1	3661	5	43818	Cluster-28704.13417
GO:0046037	GMP metabolic process	biological_process	0.41868	1	1	3661	5	43818	Cluster-28704.13417
GO:0009259	ribonucleotide metabolic process	biological_process	0.41886	1	105	3661	1283	43818	Cluster-28704.5295,Cluster-28704.20465,Cluster-28704.9528,Cluster-19135.0,Cluster-28704.13417,Cluster-28704.3889,Cluster-28704.22563,Cluster-28704.18735,Cluster-25587.0,Cluster-29679.0,Cluster-17332.0,Cluster-16503.0,Cluster-29696.0,Cluster-28704.40353,Cluster-28704.44108,Cluster-29151.0,Cluster-28704.4672,Cluster-28704.3882,Cluster-28704.20947,Cluster-28704.50141,Cluster-28704.3351,Cluster-23316…
GO:0015291	secondary active transmembrane transporter activity	molecular_function	0.41897	1	22	3661	227	43818	Cluster-28704.23380,Cluster-28704.69579,Cluster-28704.58951,Cluster-28704.26935,Cluster-28704.69520,Cluster-28704.42935,Cluster-28704.32201,Cluster-28704.42938,Cluster-28704.27075,Cluster-28704.13539,Cluster-28704.26703,Cluster-28704.61800,Cluster-28704.50266,Cluster-28704.20783,Cluster-28704.51311,Cluster-28704.31266,Cluster-28704.56152,Cluster-28704.54726,Cluster-28704.54688,Cluster-28704.393,C…
GO:0019385	methanogenesis, from acetate	biological_process	0.41979	1	1	3661	5	43818	Cluster-28704.44104
GO:0031369	translation initiation factor binding	molecular_function	0.42026	1	3	3661	28	43818	Cluster-28900.0,Cluster-17405.0,Cluster-28704.13894
GO:0003848	2-amino-4-hydroxy-6-hydroxymethyldihydropteridine diphosphokinase activity	molecular_function	0.42041	1	1	3661	6	43818	Cluster-19594.0
GO:0009767	photosynthetic electron transport chain	biological_process	0.42056	1	2	3661	16	43818	Cluster-28704.41504,Cluster-28704.42569
GO:0008156	negative regulation of DNA replication	biological_process	0.42058	1	2	3661	16	43818	Cluster-28704.10700,Cluster-28704.44122
GO:0051053	negative regulation of DNA metabolic process	biological_process	0.42058	1	2	3661	16	43818	Cluster-28704.44122,Cluster-28704.10700
GO:0090329	regulation of DNA-dependent DNA replication	biological_process	0.42058	1	2	3661	16	43818	Cluster-28704.10700,Cluster-28704.44122
GO:2000104	negative regulation of DNA-dependent DNA replication	biological_process	0.42058	1	2	3661	16	43818	Cluster-28704.44122,Cluster-28704.10700
GO:0003785	actin monomer binding	molecular_function	0.42061	1	1	3661	9	43818	Cluster-28704.27696
GO:0047396	glycosylphosphatidylinositol diacylglycerol-lyase activity	molecular_function	0.42271	1	1	3661	7	43818	Cluster-28704.50458
GO:0004061	arylformamidase activity	molecular_function	0.42272	1	2	3661	18	43818	Cluster-18751.0,Cluster-28704.27711
GO:0004525	ribonuclease III activity	molecular_function	0.42318	1	2	3661	15	43818	Cluster-25697.0,Cluster-28704.40472
GO:0032296	double-stranded RNA-specific ribonuclease activity	molecular_function	0.42318	1	2	3661	15	43818	Cluster-25697.0,Cluster-28704.40472
GO:0001539	cilium or flagellum-dependent cell motility	biological_process	0.42323	1	5	3661	46	43818	Cluster-28704.32455,Cluster-28704.45948,Cluster-28704.51957,Cluster-27747.0,Cluster-28704.7928
GO:0097588	archaeal or bacterial-type flagellum-dependent cell motility	biological_process	0.42323	1	5	3661	46	43818	Cluster-28704.7928,Cluster-28704.45948,Cluster-28704.32455,Cluster-28704.51957,Cluster-27747.0
GO:0033227	dsRNA transport	biological_process	0.42363	1	3	3661	26	43818	Cluster-28704.23297,Cluster-28704.1120,Cluster-28704.44872
GO:0051032	nucleic acid transmembrane transporter activity	molecular_function	0.42363	1	3	3661	26	43818	Cluster-28704.44872,Cluster-28704.1120,Cluster-28704.23297
GO:0051033	RNA transmembrane transporter activity	molecular_function	0.42363	1	3	3661	26	43818	Cluster-28704.44872,Cluster-28704.1120,Cluster-28704.23297
GO:0010324	membrane invagination	biological_process	0.42499	1	1	3661	5	43818	Cluster-28704.43508
GO:0016237	microautophagy	biological_process	0.42499	1	1	3661	5	43818	Cluster-28704.43508
GO:0034448	EGO complex	cellular_component	0.42499	1	1	3661	5	43818	Cluster-28704.43508
GO:1902534	single-organism membrane invagination	biological_process	0.42499	1	1	3661	5	43818	Cluster-28704.43508
GO:0016868	intramolecular transferase activity, phosphotransferases	molecular_function	0.42531	1	5	3661	50	43818	Cluster-28704.2189,Cluster-17028.0,Cluster-23008.0,Cluster-21886.0,Cluster-28704.40762
GO:0030435	sporulation resulting in formation of a cellular spore	biological_process	0.42558	1	2	3661	16	43818	Cluster-17766.0,Cluster-28704.7890
GO:0050290	sphingomyelin phosphodiesterase D activity	molecular_function	0.42672	1	1	3661	5	43818	Cluster-28704.4967
GO:0000295	adenine nucleotide transmembrane transporter activity	molecular_function	0.42682	1	2	3661	14	43818	Cluster-28704.393,Cluster-28704.26935
GO:0005346	purine ribonucleotide transmembrane transporter activity	molecular_function	0.42682	1	2	3661	14	43818	Cluster-28704.393,Cluster-28704.26935
GO:0005347	ATP transmembrane transporter activity	molecular_function	0.42682	1	2	3661	14	43818	Cluster-28704.393,Cluster-28704.26935
GO:0005471	ATP:ADP antiporter activity	molecular_function	0.42682	1	2	3661	14	43818	Cluster-28704.393,Cluster-28704.26935
GO:0015211	purine nucleoside transmembrane transporter activity	molecular_function	0.42682	1	2	3661	14	43818	Cluster-28704.26935,Cluster-28704.393
GO:0015215	nucleotide transmembrane transporter activity	molecular_function	0.42682	1	2	3661	14	43818	Cluster-28704.393,Cluster-28704.26935
GO:0015216	purine nucleotide transmembrane transporter activity	molecular_function	0.42682	1	2	3661	14	43818	Cluster-28704.393,Cluster-28704.26935
GO:0015217	ADP transmembrane transporter activity	molecular_function	0.42682	1	2	3661	14	43818	Cluster-28704.393,Cluster-28704.26935
GO:0015301	anion:anion antiporter activity	molecular_function	0.42682	1	2	3661	14	43818	Cluster-28704.393,Cluster-28704.26935
GO:0015605	organophosphate ester transmembrane transporter activity	molecular_function	0.42682	1	2	3661	14	43818	Cluster-28704.393,Cluster-28704.26935
GO:0043565	sequence-specific DNA binding	molecular_function	0.42793	1	50	3661	527	43818	Cluster-25235.0,Cluster-22857.0,Cluster-28704.37684,Cluster-29242.0,Cluster-28704.40149,Cluster-28704.54714,Cluster-28704.14599,Cluster-28704.41375,Cluster-17214.0,Cluster-28704.14733,Cluster-28704.16850,Cluster-28704.14598,Cluster-28704.57858,Cluster-28704.57903,Cluster-28900.0,Cluster-28704.34718,Cluster-28704.29706,Cluster-29094.0,Cluster-29612.0,Cluster-28704.39482,Cluster-28704.38034,Cluster…
GO:0008193	tRNA guanylyltransferase activity	molecular_function	0.42824	1	1	3661	7	43818	Cluster-28704.47770
GO:0046332	SMAD binding	molecular_function	0.42861	1	2	3661	18	43818	Cluster-28704.7456,Cluster-28704.25951
GO:0000098	sulfur amino acid catabolic process	biological_process	0.42887	1	1	3661	5	43818	Cluster-28704.67262
GO:0030328	prenylcysteine catabolic process	biological_process	0.42887	1	1	3661	5	43818	Cluster-28704.67262
GO:0030329	prenylcysteine metabolic process	biological_process	0.42887	1	1	3661	5	43818	Cluster-28704.67262
GO:0042219	cellular modified amino acid catabolic process	biological_process	0.42887	1	1	3661	5	43818	Cluster-28704.67262
GO:0044273	sulfur compound catabolic process	biological_process	0.42887	1	1	3661	5	43818	Cluster-28704.67262
GO:0008907	integrase activity	molecular_function	0.42905	1	1	3661	6	43818	Cluster-25325.0
GO:0004375	glycine dehydrogenase (decarboxylating) activity	molecular_function	0.43005	1	1	3661	7	43818	Cluster-27386.0
GO:0006546	glycine catabolic process	biological_process	0.43005	1	1	3661	7	43818	Cluster-27386.0
GO:0009071	serine family amino acid catabolic process	biological_process	0.43005	1	1	3661	7	43818	Cluster-27386.0
GO:0016642	oxidoreductase activity, acting on the CH-NH2 group of donors, disulfide as acceptor	molecular_function	0.43005	1	1	3661	7	43818	Cluster-27386.0
GO:0006778	porphyrin-containing compound metabolic process	biological_process	0.43015	1	28	3661	294	43818	Cluster-28704.9170,Cluster-28704.55482,Cluster-28704.19493,Cluster-28704.16372,Cluster-27936.0,Cluster-28704.65,Cluster-24914.0,Cluster-28704.59315,Cluster-29456.9,Cluster-28704.5483,Cluster-28704.34473,Cluster-28704.41561,Cluster-28704.37894,Cluster-28704.34023,Cluster-28704.28158,Cluster-28704.61117,Cluster-27285.0,Cluster-28704.15689,Cluster-26096.0,Cluster-28704.38551,Cluster-18016.0,Cluster-…
GO:0015298	solute:cation antiporter activity	molecular_function	0.43037	1	6	3661	56	43818	Cluster-28704.20783,Cluster-28704.26703,Cluster-28704.56152,Cluster-28704.39997,Cluster-28704.69579,Cluster-28704.54688
GO:0015299	solute:proton antiporter activity	molecular_function	0.43037	1	6	3661	56	43818	Cluster-28704.39997,Cluster-28704.69579,Cluster-28704.54688,Cluster-28704.20783,Cluster-28704.56152,Cluster-28704.26703
GO:0008757	S-adenosylmethionine-dependent methyltransferase activity	molecular_function	0.43039	1	20	3661	206	43818	Cluster-21935.0,Cluster-28704.62142,Cluster-28704.56235,Cluster-28704.35454,Cluster-28704.61441,Cluster-22868.0,Cluster-28704.21952,Cluster-28704.41164,Cluster-22182.0,Cluster-28704.22826,Cluster-19458.0,Cluster-28704.31374,Cluster-28704.9713,Cluster-23996.0,Cluster-25508.0,Cluster-28704.14891,Cluster-18429.0,Cluster-28704.8736,Cluster-28704.38748,Cluster-12617.1
GO:0022891	substrate-specific transmembrane transporter activity	molecular_function	0.4304	1	205	3661	2364	43818	Cluster-18833.0,Cluster-20824.0,Cluster-28704.51651,Cluster-28704.26703,Cluster-28704.6720,Cluster-28704.32263,Cluster-27211.0,Cluster-22730.0,Cluster-28704.56033,Cluster-28704.39172,Cluster-28704.66875,Cluster-28704.50282,Cluster-28704.10304,Cluster-28704.33930,Cluster-28704.25906,Cluster-28704.41273,Cluster-27616.0,Cluster-17465.0,Cluster-28704.27709,Cluster-28704.19905,Cluster-20743.0,Cluster-…
GO:0005057	receptor signaling protein activity	molecular_function	0.4314	1	10	3661	98	43818	Cluster-28704.12377,Cluster-28704.41135,Cluster-27357.0,Cluster-28704.3617,Cluster-13437.1,Cluster-28704.26887,Cluster-28704.44122,Cluster-28704.56229,Cluster-20753.0,Cluster-28704.56830
GO:0004800	thyroxine 5'-deiodinase activity	molecular_function	0.4317	1	1	3661	7	43818	Cluster-28704.40335
GO:0035306	positive regulation of dephosphorylation	biological_process	0.43176	1	1	3661	5	43818	Cluster-28704.4788
GO:0035307	positive regulation of protein dephosphorylation	biological_process	0.43176	1	1	3661	5	43818	Cluster-28704.4788
GO:0071595	Nem1-Spo7 phosphatase complex	cellular_component	0.43176	1	1	3661	5	43818	Cluster-28704.4788
GO:0004499	N,N-dimethylaniline monooxygenase activity	molecular_function	0.43185	1	7	3661	75	43818	Cluster-27936.0,Cluster-28704.64424,Cluster-25163.0,Cluster-18016.0,Cluster-28704.10298,Cluster-19216.0,Cluster-28704.4614
GO:0006163	purine nucleotide metabolic process	biological_process	0.43222	1	104	3661	1281	43818	Cluster-28704.40287,Cluster-16945.0,Cluster-26341.0,Cluster-28704.55455,Cluster-23402.0,Cluster-23632.0,Cluster-26306.0,Cluster-26409.0,Cluster-27361.0,Cluster-19706.0,Cluster-24762.0,Cluster-29301.0,Cluster-28704.13709,Cluster-28704.35676,Cluster-28704.38394,Cluster-21495.0,Cluster-28704.35678,Cluster-28704.3888,Cluster-28704.61031,Cluster-25401.0,Cluster-28704.10819,Cluster-28704.57130,Cluster-…
GO:0050790	regulation of catalytic activity	biological_process	0.43339	1	26	3661	283	43818	Cluster-28704.13597,Cluster-28704.17524,Cluster-22496.0,Cluster-23330.0,Cluster-28704.40108,Cluster-28704.9569,Cluster-28704.26748,Cluster-21916.1,Cluster-28704.14572,Cluster-28704.36787,Cluster-28704.45948,Cluster-17320.0,Cluster-28704.39414,Cluster-28704.32455,Cluster-28704.51993,Cluster-28704.23159,Cluster-28704.45051,Cluster-29094.0,Cluster-19556.0,Cluster-28704.20583,Cluster-28704.61214,Clus…
GO:0019208	phosphatase regulator activity	molecular_function	0.43542	1	4	3661	36	43818	Cluster-28704.55173,Cluster-28704.34213,Cluster-28704.11921,Cluster-22496.0
GO:0034220	ion transmembrane transport	biological_process	0.43545	1	86	3661	1022	43818	Cluster-19135.0,Cluster-28704.3883,Cluster-28704.47480,Cluster-25587.0,Cluster-28704.23494,Cluster-28704.3889,Cluster-28962.0,Cluster-28704.55237,Cluster-19594.0,Cluster-28704.4672,Cluster-28208.0,Cluster-28704.62492,Cluster-28704.44108,Cluster-28704.31633,Cluster-17332.0,Cluster-28704.9170,Cluster-19690.0,Cluster-28704.29151,Cluster-20427.0,Cluster-25059.0,Cluster-28704.16658,Cluster-28704.34191…
GO:0016860	intramolecular oxidoreductase activity	molecular_function	0.43672	1	9	3661	100	43818	Cluster-28758.0,Cluster-19341.0,Cluster-28688.0,Cluster-29690.0,Cluster-20603.0,Cluster-29301.0,Cluster-28704.43797,Cluster-27361.0,Cluster-28704.10941
GO:0005249	voltage-gated potassium channel activity	molecular_function	0.43744	1	6	3661	61	43818	Cluster-28704.54858,Cluster-28704.20177,Cluster-25726.0,Cluster-28704.27709,Cluster-18293.0,Cluster-28704.49772
GO:0008076	voltage-gated potassium channel complex	cellular_component	0.43744	1	6	3661	61	43818	Cluster-18293.0,Cluster-28704.49772,Cluster-28704.20177,Cluster-28704.54858,Cluster-28704.27709,Cluster-25726.0
GO:0034705	potassium channel complex	cellular_component	0.43744	1	6	3661	61	43818	Cluster-25726.0,Cluster-28704.27709,Cluster-28704.54858,Cluster-28704.20177,Cluster-28704.49772,Cluster-18293.0
GO:0042277	peptide binding	molecular_function	0.4382	1	3	3661	26	43818	Cluster-17336.0,Cluster-17719.0,Cluster-28704.31801
GO:0004656	procollagen-proline 4-dioxygenase activity	molecular_function	0.4384	1	1	3661	5	43818	Cluster-28704.27712
GO:0018126	protein hydroxylation	biological_process	0.4384	1	1	3661	5	43818	Cluster-28704.27712
GO:0018401	peptidyl-proline hydroxylation to 4-hydroxy-L-proline	biological_process	0.4384	1	1	3661	5	43818	Cluster-28704.27712
GO:0019471	4-hydroxyproline metabolic process	biological_process	0.4384	1	1	3661	5	43818	Cluster-28704.27712
GO:0019511	peptidyl-proline hydroxylation	biological_process	0.4384	1	1	3661	5	43818	Cluster-28704.27712
GO:0019798	procollagen-proline dioxygenase activity	molecular_function	0.4384	1	1	3661	5	43818	Cluster-28704.27712
GO:0031543	peptidyl-proline dioxygenase activity	molecular_function	0.4384	1	1	3661	5	43818	Cluster-28704.27712
GO:0031545	peptidyl-proline 4-dioxygenase activity	molecular_function	0.4384	1	1	3661	5	43818	Cluster-28704.27712
GO:0016740	transferase activity	molecular_function	0.4385	1	606	3661	6716	43818	Cluster-28704.38402,Cluster-28704.19061,Cluster-28704.40678,Cluster-28704.47941,Cluster-28704.44664,Cluster-28704.11803,Cluster-21564.0,Cluster-28704.51957,Cluster-28704.47684,Cluster-28704.1233,Cluster-28704.63010,Cluster-28704.44663,Cluster-28704.18617,Cluster-28704.51605,Cluster-28704.60455,Cluster-28704.30249,Cluster-28704.57146,Cluster-28704.12001,Cluster-28704.33678,Cluster-28704.5862,Clust…
GO:0042623	ATPase activity, coupled	molecular_function	0.43867	1	42	3661	476	43818	Cluster-25194.0,Cluster-28704.9528,Cluster-28704.34750,Cluster-25587.0,Cluster-28704.7757,Cluster-28704.22893,Cluster-28704.55217,Cluster-28327.0,Cluster-28704.67986,Cluster-28704.22889,Cluster-25281.1,Cluster-18651.0,Cluster-28704.22890,Cluster-28704.22892,Cluster-20106.0,Cluster-28704.9509,Cluster-28704.40678,Cluster-28704.13539,Cluster-28704.6396,Cluster-28023.0,Cluster-28704.13536,Cluster-287…
GO:0010374	stomatal complex development	biological_process	0.43877	1	1	3661	5	43818	Cluster-28704.11439
GO:0048580	regulation of post-embryonic development	biological_process	0.43877	1	1	3661	5	43818	Cluster-28704.11439
GO:0048582	positive regulation of post-embryonic development	biological_process	0.43877	1	1	3661	5	43818	Cluster-28704.11439
GO:0090558	plant epidermis development	biological_process	0.43877	1	1	3661	5	43818	Cluster-28704.11439
GO:2000038	regulation of stomatal complex development	biological_process	0.43877	1	1	3661	5	43818	Cluster-28704.11439
GO:2000123	positive regulation of stomatal complex development	biological_process	0.43877	1	1	3661	5	43818	Cluster-28704.11439
GO:0009147	pyrimidine nucleoside triphosphate metabolic process	biological_process	0.43923	1	3	3661	34	43818	Cluster-29679.0,Cluster-28704.7907,Cluster-28704.3351
GO:0051782	negative regulation of cell division	biological_process	0.44032	1	5	3661	45	43818	Cluster-29094.0,Cluster-28704.45948,Cluster-28704.32455,Cluster-28704.51993,Cluster-20753.0
GO:0048523	negative regulation of cellular process	biological_process	0.44085	1	25	3661	277	43818	Cluster-28704.44122,Cluster-23542.0,Cluster-25789.0,Cluster-28704.45948,Cluster-28704.32455,Cluster-28704.34330,Cluster-28704.11841,Cluster-28704.9569,Cluster-28704.14289,Cluster-29094.0,Cluster-28704.18404,Cluster-28704.34948,Cluster-20339.0,Cluster-28704.51993,Cluster-28704.14661,Cluster-28704.16307,Cluster-28704.52663,Cluster-28704.18159,Cluster-28704.40521,Cluster-20753.0,Cluster-28704.61214,…
GO:0045786	negative regulation of cell cycle	biological_process	0.44126	1	7	3661	68	43818	Cluster-20753.0,Cluster-28704.61214,Cluster-28704.51993,Cluster-28704.45948,Cluster-25789.0,Cluster-28704.32455,Cluster-29094.0
GO:0019646	aerobic electron transport chain	biological_process	0.44188	1	1	3661	7	43818	Cluster-28704.43510
GO:0009144	purine nucleoside triphosphate metabolic process	biological_process	0.44199	1	95	3661	1184	43818	Cluster-28704.4672,Cluster-28704.3882,Cluster-28704.3351,Cluster-28704.20947,Cluster-23316.0,Cluster-28944.0,Cluster-17332.0,Cluster-16503.0,Cluster-28704.44108,Cluster-29696.0,Cluster-29151.0,Cluster-20427.0,Cluster-29690.0,Cluster-28704.2518,Cluster-28704.3885,Cluster-25561.0,Cluster-28704.16658,Cluster-27811.0,Cluster-28704.9528,Cluster-19135.0,Cluster-28704.5295,Cluster-28704.20465,Cluster-28…
GO:0009199	ribonucleoside triphosphate metabolic process	biological_process	0.44199	1	95	3661	1184	43818	Cluster-28704.9528,Cluster-19135.0,Cluster-28704.20465,Cluster-28704.5295,Cluster-28704.18735,Cluster-25587.0,Cluster-29679.0,Cluster-28704.3889,Cluster-28704.22563,Cluster-23316.0,Cluster-28944.0,Cluster-28704.4672,Cluster-28704.3882,Cluster-28704.20947,Cluster-28704.3351,Cluster-28704.44108,Cluster-29696.0,Cluster-29151.0,Cluster-17332.0,Cluster-16503.0,Cluster-28704.2518,Cluster-29690.0,Cluste…
GO:0009205	purine ribonucleoside triphosphate metabolic process	biological_process	0.44199	1	95	3661	1184	43818	Cluster-28704.35673,Cluster-22029.0,Cluster-28704.20769,Cluster-28704.35675,Cluster-28704.35674,Cluster-20603.0,Cluster-28023.0,Cluster-20204.0,Cluster-28704.11487,Cluster-19928.0,Cluster-28704.67200,Cluster-28704.27048,Cluster-21606.0,Cluster-18651.0,Cluster-28327.0,Cluster-28704.63957,Cluster-28704.20114,Cluster-28758.0,Cluster-20015.0,Cluster-28419.0,Cluster-25197.0,Cluster-28704.35828,Cluster…
GO:0005829	cytosol	cellular_component	0.44272	1	16	3661	167	43818	Cluster-28704.9856,Cluster-29696.0,Cluster-28704.46834,Cluster-26300.0,Cluster-28704.13538,Cluster-20204.0,Cluster-28704.53245,Cluster-24963.0,Cluster-23632.0,Cluster-28704.9871,Cluster-28704.33732,Cluster-28880.0,Cluster-28704.49477,Cluster-28704.22076,Cluster-23239.0,Cluster-28704.22563
GO:0016661	oxidoreductase activity, acting on other nitrogenous compounds as donors	molecular_function	0.44369	1	1	3661	7	43818	Cluster-25082.0
GO:0098809	nitrite reductase activity	molecular_function	0.44369	1	1	3661	7	43818	Cluster-25082.0
GO:0051775	response to redox state	biological_process	0.44395	1	1	3661	6	43818	Cluster-28704.14289
GO:0007091	metaphase/anaphase transition of mitotic cell cycle	biological_process	0.44473	1	5	3661	49	43818	Cluster-29094.0,Cluster-28704.32455,Cluster-28704.45948,Cluster-28704.51993,Cluster-20753.0
GO:0010965	regulation of mitotic sister chromatid separation	biological_process	0.44473	1	5	3661	49	43818	Cluster-29094.0,Cluster-28704.45948,Cluster-28704.32455,Cluster-28704.51993,Cluster-20753.0
GO:0030071	regulation of mitotic metaphase/anaphase transition	biological_process	0.44473	1	5	3661	49	43818	Cluster-28704.51993,Cluster-20753.0,Cluster-29094.0,Cluster-28704.32455,Cluster-28704.45948
GO:0031145	anaphase-promoting complex-dependent proteasomal ubiquitin-dependent protein catabolic process	biological_process	0.44473	1	5	3661	49	43818	Cluster-28704.51993,Cluster-20753.0,Cluster-29094.0,Cluster-28704.45948,Cluster-28704.32455
GO:0032434	regulation of proteasomal ubiquitin-dependent protein catabolic process	biological_process	0.44473	1	5	3661	49	43818	Cluster-28704.45948,Cluster-28704.32455,Cluster-29094.0,Cluster-20753.0,Cluster-28704.51993
GO:0033044	regulation of chromosome organization	biological_process	0.44473	1	5	3661	49	43818	Cluster-20753.0,Cluster-28704.51993,Cluster-28704.32455,Cluster-28704.45948,Cluster-29094.0
GO:0033045	regulation of sister chromatid segregation	biological_process	0.44473	1	5	3661	49	43818	Cluster-28704.51993,Cluster-20753.0,Cluster-29094.0,Cluster-28704.32455,Cluster-28704.45948
GO:0033047	regulation of mitotic sister chromatid segregation	biological_process	0.44473	1	5	3661	49	43818	Cluster-28704.51993,Cluster-20753.0,Cluster-29094.0,Cluster-28704.45948,Cluster-28704.32455
GO:0044784	metaphase/anaphase transition of cell cycle	biological_process	0.44473	1	5	3661	49	43818	Cluster-20753.0,Cluster-28704.51993,Cluster-28704.45948,Cluster-28704.32455,Cluster-29094.0
GO:0051306	mitotic sister chromatid separation	biological_process	0.44473	1	5	3661	49	43818	Cluster-29094.0,Cluster-28704.45948,Cluster-28704.32455,Cluster-28704.51993,Cluster-20753.0
GO:0051983	regulation of chromosome segregation	biological_process	0.44473	1	5	3661	49	43818	Cluster-28704.51993,Cluster-20753.0,Cluster-29094.0,Cluster-28704.32455,Cluster-28704.45948
GO:1902099	regulation of metaphase/anaphase transition of cell cycle	biological_process	0.44473	1	5	3661	49	43818	Cluster-28704.32455,Cluster-28704.45948,Cluster-29094.0,Cluster-20753.0,Cluster-28704.51993
GO:0008284	positive regulation of cell proliferation	biological_process	0.44483	1	2	3661	17	43818	Cluster-28704.8478,Cluster-28704.46166
GO:0050896	response to stimulus	biological_process	0.44562	1	449	3661	5015	43818	Cluster-28704.14284,Cluster-28704.44319,Cluster-28704.37656,Cluster-28704.4636,Cluster-28704.29803,Cluster-28704.14576,Cluster-28704.52996,Cluster-28704.50985,Cluster-28704.56369,Cluster-28704.43919,Cluster-28704.43759,Cluster-28704.51543,Cluster-24715.0,Cluster-28704.7945,Cluster-28704.48191,Cluster-28704.15104,Cluster-28704.67791,Cluster-28704.56229,Cluster-27811.0,Cluster-28704.6105,Cluster-28…
GO:0046487	glyoxylate metabolic process	biological_process	0.44564	1	14	3661	163	43818	Cluster-26526.0,Cluster-28704.38950,Cluster-823.4,Cluster-28704.27711,Cluster-21216.0,Cluster-28704.35824,Cluster-9352.1,Cluster-18552.0,Cluster-28704.18945,Cluster-18751.0,Cluster-29456.9,Cluster-23012.0,Cluster-28704.2619,Cluster-28704.5134
GO:0019074	viral RNA genome packaging	biological_process	0.44755	1	1	3661	5	43818	Cluster-18784.0
GO:0019359	nicotinamide nucleotide biosynthetic process	biological_process	0.44759	1	3	3661	27	43818	Cluster-28704.56373,Cluster-28704.64668,Cluster-28704.64667
GO:0003911	DNA ligase (NAD+) activity	molecular_function	0.44818	1	2	3661	16	43818	Cluster-28704.19482,Cluster-20204.0
GO:0007249	I-kappaB kinase/NF-kappaB signaling	biological_process	0.44833	1	2	3661	17	43818	Cluster-28704.18159,Cluster-28704.45769
GO:0043122	regulation of I-kappaB kinase/NF-kappaB signaling	biological_process	0.44833	1	2	3661	17	43818	Cluster-28704.18159,Cluster-28704.45769
GO:0043123	positive regulation of I-kappaB kinase/NF-kappaB signaling	biological_process	0.44833	1	2	3661	17	43818	Cluster-28704.45769,Cluster-28704.18159
GO:0005849	mRNA cleavage factor complex	cellular_component	0.44849	1	2	3661	15	43818	Cluster-28704.6471,Cluster-21134.0
GO:0006378	mRNA polyadenylation	biological_process	0.44849	1	2	3661	15	43818	Cluster-21134.0,Cluster-28704.6471
GO:0030269	tetrahydromethanopterin S-methyltransferase activity	molecular_function	0.44849	1	4	3661	36	43818	Cluster-16626.0,Cluster-28704.42184,Cluster-28441.0,Cluster-28704.39731
GO:0042086	5-methyl-5,6,7,8-tetrahydromethanopterin-dependent methyltransferase activity	molecular_function	0.44849	1	4	3661	36	43818	Cluster-28704.39731,Cluster-16626.0,Cluster-28441.0,Cluster-28704.42184
GO:0005143	interleukin-12 receptor binding	molecular_function	0.4488	1	1	3661	5	43818	Cluster-23022.0
GO:0042022	interleukin-12 receptor complex	cellular_component	0.4488	1	1	3661	5	43818	Cluster-23022.0
GO:0005537	mannose binding	molecular_function	0.44896	1	1	3661	5	43818	Cluster-14191.1
GO:0019988	charged-tRNA amino acid modification	biological_process	0.45044	1	1	3661	5	43818	Cluster-28704.55125
GO:0043399	tRNA A64-2'-O-ribosylphosphate transferase activity	molecular_function	0.45044	1	1	3661	5	43818	Cluster-28704.55125
GO:0030420	establishment of competence for transformation	biological_process	0.45211	1	1	3661	5	43818	Cluster-28704.537
GO:0006479	protein methylation	biological_process	0.45219	1	13	3661	131	43818	Cluster-18429.0,Cluster-28704.14891,Cluster-22182.0,Cluster-19458.0,Cluster-28704.8736,Cluster-28704.4282,Cluster-22868.0,Cluster-25508.0,Cluster-23996.0,Cluster-28704.9713,Cluster-24614.0,Cluster-28704.56235,Cluster-23583.0
GO:0008213	protein alkylation	biological_process	0.45219	1	13	3661	131	43818	Cluster-24614.0,Cluster-28704.56235,Cluster-23996.0,Cluster-28704.9713,Cluster-23583.0,Cluster-19458.0,Cluster-28704.8736,Cluster-28704.14891,Cluster-18429.0,Cluster-22182.0,Cluster-28704.4282,Cluster-22868.0,Cluster-25508.0
GO:0016877	ligase activity, forming carbon-sulfur bonds	molecular_function	0.45228	1	6	3661	63	43818	Cluster-28704.51130,Cluster-28704.30633,Cluster-28704.9029,Cluster-28704.43294,Cluster-28704.59247,Cluster-28704.64424
GO:0005681	spliceosomal complex	cellular_component	0.45259	1	10	3661	105	43818	Cluster-28704.11240,Cluster-28704.28737,Cluster-25196.1,Cluster-25281.1,Cluster-28704.22898,Cluster-28704.36544,Cluster-28704.63930,Cluster-28704.44434,Cluster-17737.0,Cluster-12609.1
GO:0042168	heme metabolic process	biological_process	0.45281	1	14	3661	149	43818	Cluster-28704.25071,Cluster-19724.0,Cluster-18016.0,Cluster-28704.16372,Cluster-25082.0,Cluster-24031.0,Cluster-28704.43294,Cluster-29456.9,Cluster-28704.37894,Cluster-28704.28158,Cluster-28704.34023,Cluster-28704.10298,Cluster-24914.0,Cluster-27936.0
GO:0034641	cellular nitrogen compound metabolic process	biological_process	0.45394	1	1079	3661	12624	43818	Cluster-28704.52958,Cluster-28704.3587,Cluster-28704.56844,Cluster-18903.0,Cluster-28704.66551,Cluster-20824.0,Cluster-17317.0,Cluster-28704.41135,Cluster-28704.28737,Cluster-26304.9,Cluster-28704.18804,Cluster-28704.48119,Cluster-28704.38027,Cluster-28704.54683,Cluster-28704.57858,Cluster-28704.17055,Cluster-28704.47930,Cluster-28704.37017,Cluster-21321.0,Cluster-28704.16658,Cluster-29204.0,Clus…
GO:0006810	transport	biological_process	0.45411	1	610	3661	7011	43818	Cluster-28704.43816,Cluster-28704.20114,Cluster-28136.0,Cluster-28704.34478,Cluster-28704.65589,Cluster-28704.49231,Cluster-18223.0,Cluster-28704.12380,Cluster-4928.0,Cluster-28704.28942,Cluster-28704.42935,Cluster-28704.16551,Cluster-28704.22593,Cluster-28704.20013,Cluster-22141.1,Cluster-25281.1,Cluster-28704.22892,Cluster-28704.54757,Cluster-28704.36899,Cluster-26326.0,Cluster-28704.2771,Clust…
GO:0005744	mitochondrial inner membrane presequence translocase complex	cellular_component	0.45421	1	1	3661	7	43818	Cluster-28704.54635
GO:0010639	negative regulation of organelle organization	biological_process	0.45583	1	7	3661	69	43818	Cluster-25401.0,Cluster-23542.0,Cluster-29094.0,Cluster-28704.45948,Cluster-28704.32455,Cluster-28704.51993,Cluster-20753.0
GO:0007172	signal complex assembly	biological_process	0.45606	1	1	3661	8	43818	Cluster-22114.0
GO:0097367	carbohydrate derivative binding	molecular_function	0.45692	1	496	3661	5562	43818	Cluster-28704.22855,Cluster-28704.1141,Cluster-28704.56844,Cluster-28704.10304,Cluster-28704.34017,Cluster-28704.21361,Cluster-28704.12424,Cluster-28704.58737,Cluster-27455.0,Cluster-28704.48608,Cluster-28704.41088,Cluster-28704.40874,Cluster-28704.52958,Cluster-28704.14575,Cluster-28704.45257,Cluster-28704.3032,Cluster-20980.0,Cluster-28704.65600,Cluster-28704.17780,Cluster-28704.17346,Cluster-2…
GO:0030284	estrogen receptor activity	molecular_function	0.4571	1	1	3661	9	43818	Cluster-28704.30692
GO:0019887	protein kinase regulator activity	molecular_function	0.4571	1	5	3661	54	43818	Cluster-28704.61214,Cluster-28704.59051,Cluster-28704.9569,Cluster-28704.36787,Cluster-28704.20583
GO:0006787	porphyrin-containing compound catabolic process	biological_process	0.45761	1	7	3661	66	43818	Cluster-28704.65,Cluster-27285.0,Cluster-26096.0,Cluster-28704.38551,Cluster-28704.63512,Cluster-28704.34473,Cluster-28704.19493
GO:0033015	tetrapyrrole catabolic process	biological_process	0.45761	1	7	3661	66	43818	Cluster-28704.19493,Cluster-28704.34473,Cluster-27285.0,Cluster-28704.65,Cluster-28704.38551,Cluster-28704.63512,Cluster-26096.0
GO:0032553	ribonucleotide binding	molecular_function	0.4579	1	488	3661	5473	43818	Cluster-28704.39104,Cluster-28704.22892,Cluster-28704.58785,Cluster-28704.65137,Cluster-28704.63088,Cluster-29381.0,Cluster-28704.61004,Cluster-20327.0,Cluster-28704.49015,Cluster-21640.0,Cluster-28704.62763,Cluster-28704.42457,Cluster-28704.22691,Cluster-28704.28950,Cluster-29154.0,Cluster-27913.0,Cluster-28704.65589,Cluster-25194.0,Cluster-24729.0,Cluster-28704.46849,Cluster-19606.0,Cluster-287…
GO:0046527	glucosyltransferase activity	molecular_function	0.45797	1	15	3661	160	43818	Cluster-28704.14522,Cluster-28704.2518,Cluster-28704.43099,Cluster-28704.42481,Cluster-28704.38027,Cluster-28704.51846,Cluster-28704.40930,Cluster-28704.42482,Cluster-26372.7,Cluster-28704.58926,Cluster-28704.30864,Cluster-28704.42490,Cluster-28704.64193,Cluster-24762.0,Cluster-28704.46228
GO:0032984	macromolecular complex disassembly	biological_process	0.45805	1	11	3661	123	43818	Cluster-28704.6389,Cluster-28704.29705,Cluster-23542.0,Cluster-20881.0,Cluster-28704.41091,Cluster-28704.58499,Cluster-28704.18209,Cluster-28745.0,Cluster-28704.13001,Cluster-25401.0,Cluster-28704.5665
GO:0000904	cell morphogenesis involved in differentiation	biological_process	0.4584	1	7	3661	70	43818	Cluster-28704.4083,Cluster-22502.0,Cluster-27301.0,Cluster-28704.59524,Cluster-20339.0,Cluster-28704.44049,Cluster-28704.48647
GO:0046034	ATP metabolic process	biological_process	0.45864	1	92	3661	1148	43818	Cluster-28704.3889,Cluster-28704.22563,Cluster-25587.0,Cluster-28704.18735,Cluster-19135.0,Cluster-28704.9528,Cluster-28704.5295,Cluster-28704.20465,Cluster-29690.0,Cluster-20427.0,Cluster-28704.2518,Cluster-28704.3885,Cluster-27811.0,Cluster-28704.16658,Cluster-25561.0,Cluster-28704.20947,Cluster-28704.3882,Cluster-28704.4672,Cluster-28944.0,Cluster-23316.0,Cluster-16503.0,Cluster-17332.0,Cluste…
GO:0048511	rhythmic process	biological_process	0.45988	1	3	3661	27	43818	Cluster-28704.21314,Cluster-28704.47908,Cluster-28704.35195
GO:0009896	positive regulation of catabolic process	biological_process	0.46128	1	10	3661	109	43818	Cluster-28704.63428,Cluster-16521.0,Cluster-20339.0,Cluster-28704.51993,Cluster-28443.0,Cluster-28704.60806,Cluster-28704.45948,Cluster-28704.32455,Cluster-28704.20203,Cluster-28704.54685
GO:0010508	positive regulation of autophagy	biological_process	0.46128	1	10	3661	109	43818	Cluster-28704.54685,Cluster-28704.20203,Cluster-28704.32455,Cluster-28704.60806,Cluster-28704.45948,Cluster-20339.0,Cluster-28704.51993,Cluster-28443.0,Cluster-28704.63428,Cluster-16521.0
GO:0031331	positive regulation of cellular catabolic process	biological_process	0.46128	1	10	3661	109	43818	Cluster-16521.0,Cluster-28704.63428,Cluster-28704.51993,Cluster-28443.0,Cluster-20339.0,Cluster-28704.60806,Cluster-28704.45948,Cluster-28704.32455,Cluster-28704.20203,Cluster-28704.54685
GO:0031226	intrinsic component of plasma membrane	cellular_component	0.46287	1	25	3661	278	43818	Cluster-18293.0,Cluster-17555.0,Cluster-28704.48763,Cluster-28704.2374,Cluster-20303.3,Cluster-28704.10441,Cluster-28704.27709,Cluster-23022.0,Cluster-28704.2771,Cluster-22707.0,Cluster-16868.0,Cluster-28704.20177,Cluster-28704.32435,Cluster-17440.0,Cluster-28704.45296,Cluster-28704.22389,Cluster-19921.8,Cluster-28704.54858,Cluster-28704.40874,Cluster-28704.49772,Cluster-28704.24952,Cluster-28704…
GO:0006869	lipid transport	biological_process	0.463	1	12	3661	140	43818	Cluster-27450.0,Cluster-17332.0,Cluster-28704.18239,Cluster-25281.1,Cluster-28704.20621,Cluster-28704.36898,Cluster-28704.50833,Cluster-28704.2142,Cluster-28704.45306,Cluster-23062.0,Cluster-28704.36899,Cluster-28704.61199
GO:0009141	nucleoside triphosphate metabolic process	biological_process	0.46318	1	95	3661	1190	43818	Cluster-28704.57130,Cluster-28704.10819,Cluster-25401.0,Cluster-28704.45874,Cluster-28704.7907,Cluster-28704.13709,Cluster-28704.35676,Cluster-21495.0,Cluster-28704.38394,Cluster-28704.61031,Cluster-28704.3888,Cluster-28704.35678,Cluster-27361.0,Cluster-19706.0,Cluster-24762.0,Cluster-29301.0,Cluster-26341.0,Cluster-28704.40287,Cluster-16945.0,Cluster-28704.55455,Cluster-23402.0,Cluster-23632.0,C…
GO:0051304	chromosome separation	biological_process	0.46376	1	5	3661	50	43818	Cluster-28704.51993,Cluster-20753.0,Cluster-29094.0,Cluster-28704.45948,Cluster-28704.32455
GO:0050797	thymidylate synthase (FAD) activity	molecular_function	0.46455	1	1	3661	6	43818	Cluster-19746.0
GO:0008168	methyltransferase activity	molecular_function	0.46516	1	68	3661	746	43818	Cluster-28704.31672,Cluster-28704.38748,Cluster-23078.0,Cluster-28704.17599,Cluster-28704.31374,Cluster-23583.0,Cluster-28704.47227,Cluster-28704.38895,Cluster-28704.51846,Cluster-28704.50421,Cluster-28704.63305,Cluster-28704.21952,Cluster-28704.45358,Cluster-28704.33604,Cluster-28704.15096,Cluster-28704.35454,Cluster-25508.0,Cluster-12617.1,Cluster-7071.2,Cluster-28704.33066,Cluster-28704.18720,…
GO:0009126	purine nucleoside monophosphate metabolic process	biological_process	0.46519	1	94	3661	1172	43818	Cluster-28944.0,Cluster-23316.0,Cluster-28704.3882,Cluster-28704.20947,Cluster-28704.4672,Cluster-29151.0,Cluster-28704.44108,Cluster-29696.0,Cluster-16503.0,Cluster-17332.0,Cluster-28704.2518,Cluster-20427.0,Cluster-29690.0,Cluster-27811.0,Cluster-28704.16658,Cluster-25561.0,Cluster-28704.3885,Cluster-19135.0,Cluster-28704.9528,Cluster-28704.20465,Cluster-28704.5295,Cluster-25587.0,Cluster-28704…
GO:0009167	purine ribonucleoside monophosphate metabolic process	biological_process	0.46519	1	94	3661	1172	43818	Cluster-25587.0,Cluster-28704.18735,Cluster-28704.22563,Cluster-28704.3889,Cluster-28704.13417,Cluster-28704.20465,Cluster-28704.5295,Cluster-19135.0,Cluster-28704.9528,Cluster-27811.0,Cluster-25561.0,Cluster-28704.16658,Cluster-28704.3885,Cluster-28704.2518,Cluster-20427.0,Cluster-29690.0,Cluster-29151.0,Cluster-28704.44108,Cluster-29696.0,Cluster-16503.0,Cluster-17332.0,Cluster-28944.0,Cluster-…
GO:0006721	terpenoid metabolic process	biological_process	0.46526	1	18	3661	192	43818	Cluster-28704.30633,Cluster-28704.4137,Cluster-27936.0,Cluster-28704.5631,Cluster-28704.8123,Cluster-28704.23092,Cluster-21264.0,Cluster-28704.45296,Cluster-22421.0,Cluster-19997.0,Cluster-29294.0,Cluster-28704.46536,Cluster-28704.10298,Cluster-18748.0,Cluster-18016.0,Cluster-24031.0,Cluster-28704.4614,Cluster-22091.0
GO:0016114	terpenoid biosynthetic process	biological_process	0.46526	1	18	3661	192	43818	Cluster-28704.4137,Cluster-28704.30633,Cluster-21264.0,Cluster-28704.23092,Cluster-28704.8123,Cluster-27936.0,Cluster-28704.5631,Cluster-28704.45296,Cluster-19997.0,Cluster-22421.0,Cluster-28704.10298,Cluster-28704.46536,Cluster-29294.0,Cluster-18748.0,Cluster-28704.4614,Cluster-24031.0,Cluster-18016.0,Cluster-22091.0
GO:0006399	tRNA metabolic process	biological_process	0.4662	1	79	3661	875	43818	Cluster-21264.0,Cluster-24500.0,Cluster-28704.52958,Cluster-28704.26750,Cluster-28704.5298,Cluster-21957.0,Cluster-28704.41164,Cluster-28704.18343,Cluster-28704.56096,Cluster-28704.55125,Cluster-28704.28181,Cluster-28441.0,Cluster-28704.8262,Cluster-28704.49761,Cluster-28704.8736,Cluster-28704.17055,Cluster-28704.68923,Cluster-18429.0,Cluster-28704.52792,Cluster-29289.0,Cluster-28704.8123,Cluster…
GO:0015114	phosphate ion transmembrane transporter activity	molecular_function	0.46717	1	1	3661	8	43818	Cluster-25748.0
GO:0030479	actin cortical patch	cellular_component	0.46722	1	1	3661	7	43818	Cluster-23542.0
GO:0061645	endocytic patch	cellular_component	0.46722	1	1	3661	7	43818	Cluster-23542.0
GO:0008194	UDP-glycosyltransferase activity	molecular_function	0.46858	1	25	3661	259	43818	Cluster-27577.0,Cluster-28704.19376,Cluster-28704.64193,Cluster-28606.0,Cluster-28704.48614,Cluster-28704.34191,Cluster-28704.61360,Cluster-20303.3,Cluster-28704.58926,Cluster-28704.51846,Cluster-28704.40930,Cluster-28704.33986,Cluster-28704.42481,Cluster-28704.38027,Cluster-28704.46228,Cluster-24762.0,Cluster-28704.42490,Cluster-28704.29112,Cluster-26372.7,Cluster-28704.30864,Cluster-28704.42482…
GO:0010948	negative regulation of cell cycle process	biological_process	0.4691	1	5	3661	46	43818	Cluster-28704.32455,Cluster-28704.45948,Cluster-29094.0,Cluster-20753.0,Cluster-28704.51993
GO:0046655	folic acid metabolic process	biological_process	0.47033	1	7	3661	71	43818	Cluster-28704.39731,Cluster-28704.40546,Cluster-19594.0,Cluster-28441.0,Cluster-28704.42184,Cluster-28704.590,Cluster-16626.0
GO:0046656	folic acid biosynthetic process	biological_process	0.47033	1	7	3661	71	43818	Cluster-28441.0,Cluster-28704.42184,Cluster-16626.0,Cluster-28704.590,Cluster-28704.40546,Cluster-28704.39731,Cluster-19594.0
GO:0004298	threonine-type endopeptidase activity	molecular_function	0.47052	1	8	3661	98	43818	Cluster-17339.0,Cluster-23299.0,Cluster-17481.0,Cluster-24633.0,Cluster-27992.0,Cluster-27541.0,Cluster-25024.0,Cluster-22577.0
GO:0070003	threonine-type peptidase activity	molecular_function	0.47052	1	8	3661	98	43818	Cluster-17339.0,Cluster-23299.0,Cluster-17481.0,Cluster-24633.0,Cluster-27992.0,Cluster-25024.0,Cluster-27541.0,Cluster-22577.0
GO:0006948	induction by virus of host cell-cell fusion	biological_process	0.47075	1	1	3661	8	43818	Cluster-28704.22855
GO:0043235	receptor complex	cellular_component	0.47219	1	3	3661	26	43818	Cluster-17440.0,Cluster-16575.0,Cluster-23022.0
GO:0098802	plasma membrane receptor complex	cellular_component	0.47219	1	3	3661	26	43818	Cluster-17440.0,Cluster-16575.0,Cluster-23022.0
GO:0055086	nucleobase-containing small molecule metabolic process	biological_process	0.47235	1	211	3661	2523	43818	Cluster-28704.3109,Cluster-26341.0,Cluster-28440.1,Cluster-26409.0,Cluster-23523.0,Cluster-28704.2211,Cluster-27361.0,Cluster-29301.0,Cluster-28704.46228,Cluster-24762.0,Cluster-28704.31374,Cluster-28704.13709,Cluster-28704.61031,Cluster-21495.0,Cluster-22471.0,Cluster-28704.57130,Cluster-25401.0,Cluster-28704.44104,Cluster-28704.45874,Cluster-28704.10926,Cluster-28704.28721,Cluster-28704.35674,C…
GO:0006333	chromatin assembly or disassembly	biological_process	0.47244	1	7	3661	77	43818	Cluster-28704.12619,Cluster-17737.0,Cluster-1032.0,Cluster-28704.46624,Cluster-28704.2524,Cluster-25776.0,Cluster-28704.20857
GO:0031123	RNA 3'-end processing	biological_process	0.47246	1	4	3661	34	43818	Cluster-28704.6471,Cluster-28704.14629,Cluster-21134.0,Cluster-28704.35077
GO:0061136	regulation of proteasomal protein catabolic process	biological_process	0.473	1	5	3661	51	43818	Cluster-20753.0,Cluster-28704.51993,Cluster-28704.45948,Cluster-28704.32455,Cluster-29094.0
GO:1903050	regulation of proteolysis involved in cellular protein catabolic process	biological_process	0.473	1	5	3661	51	43818	Cluster-20753.0,Cluster-28704.51993,Cluster-28704.32455,Cluster-28704.45948,Cluster-29094.0
GO:1903362	regulation of cellular protein catabolic process	biological_process	0.473	1	5	3661	51	43818	Cluster-20753.0,Cluster-28704.51993,Cluster-28704.45948,Cluster-28704.32455,Cluster-29094.0
GO:0046653	tetrahydrofolate metabolic process	biological_process	0.47467	1	2	3661	16	43818	Cluster-28704.42579,Cluster-28704.28820
GO:0051129	negative regulation of cellular component organization	biological_process	0.47479	1	8	3661	83	43818	Cluster-20753.0,Cluster-23542.0,Cluster-28704.45948,Cluster-28704.32455,Cluster-20339.0,Cluster-28704.51993,Cluster-29094.0,Cluster-25401.0
GO:0004615	phosphomannomutase activity	molecular_function	0.47575	1	1	3661	7	43818	Cluster-21886.0
GO:0009226	nucleotide-sugar biosynthetic process	biological_process	0.47575	1	1	3661	7	43818	Cluster-21886.0
GO:0009298	GDP-mannose biosynthetic process	biological_process	0.47575	1	1	3661	7	43818	Cluster-21886.0
GO:0019673	GDP-mannose metabolic process	biological_process	0.47575	1	1	3661	7	43818	Cluster-21886.0
GO:0034470	ncRNA processing	biological_process	0.47599	1	75	3661	835	43818	Cluster-12617.1,Cluster-28704.29928,Cluster-25390.0,Cluster-25508.0,Cluster-28704.25071,Cluster-19574.0,Cluster-18175.0,Cluster-18016.0,Cluster-16947.0,Cluster-21182.0,Cluster-28136.0,Cluster-28704.69055,Cluster-22421.0,Cluster-28704.11240,Cluster-8517.1,Cluster-20695.0,Cluster-28704.45296,Cluster-18651.0,Cluster-28704.5417,Cluster-28704.62142,Cluster-27936.0,Cluster-28704.38077,Cluster-28704.387…
GO:0034702	ion channel complex	cellular_component	0.47635	1	7	3661	76	43818	Cluster-28704.49772,Cluster-18293.0,Cluster-28704.27709,Cluster-28704.10441,Cluster-25726.0,Cluster-28704.54858,Cluster-28704.20177
GO:0034703	cation channel complex	cellular_component	0.47635	1	7	3661	76	43818	Cluster-28704.54858,Cluster-28704.20177,Cluster-25726.0,Cluster-28704.10441,Cluster-28704.27709,Cluster-18293.0,Cluster-28704.49772
GO:0019941	modification-dependent protein catabolic process	biological_process	0.47644	1	23	3661	250	43818	Cluster-18748.0,Cluster-20753.0,Cluster-28704.21145,Cluster-28704.36616,Cluster-17339.0,Cluster-28704.33678,Cluster-28704.37682,Cluster-28661.0,Cluster-28704.64511,Cluster-21264.0,Cluster-28704.16448,Cluster-24633.0,Cluster-29754.0,Cluster-28704.32455,Cluster-28704.45948,Cluster-17481.0,Cluster-23299.0,Cluster-28704.51993,Cluster-22577.0,Cluster-27217.0,Cluster-28704.9925,Cluster-21946.0,Cluster-…
GO:0043632	modification-dependent macromolecule catabolic process	biological_process	0.47644	1	23	3661	250	43818	Cluster-29094.0,Cluster-28704.51993,Cluster-27217.0,Cluster-28704.9925,Cluster-22577.0,Cluster-21946.0,Cluster-28704.16448,Cluster-24633.0,Cluster-29754.0,Cluster-28704.45948,Cluster-28704.32455,Cluster-17481.0,Cluster-23299.0,Cluster-21264.0,Cluster-28704.37682,Cluster-28661.0,Cluster-28704.64511,Cluster-28704.33678,Cluster-28704.36616,Cluster-17339.0,Cluster-28704.21145,Cluster-20753.0,Cluster-…
GO:0010498	proteasomal protein catabolic process	biological_process	0.47716	1	9	3661	93	43818	Cluster-29094.0,Cluster-28661.0,Cluster-28704.64511,Cluster-28704.51993,Cluster-21946.0,Cluster-28704.36616,Cluster-28704.45948,Cluster-28704.32455,Cluster-20753.0
GO:0004674	protein serine/threonine kinase activity	molecular_function	0.47815	1	26	3661	289	43818	Cluster-28704.37659,Cluster-28704.45675,Cluster-28704.38037,Cluster-28704.65600,Cluster-28704.35194,Cluster-28704.67617,Cluster-28704.46050,Cluster-28704.56060,Cluster-28704.44055,Cluster-28704.44723,Cluster-28704.46052,Cluster-28704.18721,Cluster-28704.48873,Cluster-28704.105,Cluster-28704.36036,Cluster-27961.0,Cluster-28704.41108,Cluster-28704.24406,Cluster-28704.25559,Cluster-28704.60806,Clust…
GO:0009539	photosystem II reaction center	cellular_component	0.47955	1	10	3661	102	43818	Cluster-28704.23605,Cluster-28704.41504,Cluster-28704.23497,Cluster-28704.34211,Cluster-28704.7359,Cluster-28704.58137,Cluster-17555.0,Cluster-28704.56372,Cluster-28704.58560,Cluster-28704.19775
GO:0009007	site-specific DNA-methyltransferase (adenine-specific) activity	molecular_function	0.48002	1	1	3661	8	43818	Cluster-28704.35454
GO:0009008	DNA-methyltransferase activity	molecular_function	0.48002	1	1	3661	8	43818	Cluster-28704.35454
GO:0032775	DNA methylation on adenine	biological_process	0.48002	1	1	3661	8	43818	Cluster-28704.35454
GO:0050804	modulation of synaptic transmission	biological_process	0.48026	1	1	3661	7	43818	Cluster-28704.393
GO:0009186	deoxyribonucleoside diphosphate metabolic process	biological_process	0.48057	1	3	3661	30	43818	Cluster-28704.26403,Cluster-28704.28357,Cluster-28704.26404
GO:0004655	porphobilinogen synthase activity	molecular_function	0.48059	1	2	3661	19	43818	Cluster-28704.59315,Cluster-28704.9170
GO:0044452	nucleolar part	cellular_component	0.48243	1	3	3661	34	43818	Cluster-28704.11240,Cluster-28704.6847,Cluster-28704.42351
GO:0004474	malate synthase activity	molecular_function	0.48311	1	2	3661	22	43818	Cluster-823.4,Cluster-18552.0
GO:0004602	glutathione peroxidase activity	molecular_function	0.48325	1	3	3661	29	43818	Cluster-28704.21711,Cluster-28704.63431,Cluster-28704.7760
GO:0030288	outer membrane-bounded periplasmic space	cellular_component	0.48385	1	2	3661	18	43818	Cluster-16996.0,Cluster-28264.0
GO:0010563	negative regulation of phosphorus metabolic process	biological_process	0.48443	1	1	3661	7	43818	Cluster-28704.9569
GO:0045936	negative regulation of phosphate metabolic process	biological_process	0.48443	1	1	3661	7	43818	Cluster-28704.9569
GO:0016796	exonuclease activity, active with either ribo- or deoxyribonucleic acids and producing 5'-phosphomonoesters	molecular_function	0.48455	1	11	3661	115	43818	Cluster-28443.0,Cluster-20339.0,Cluster-22857.0,Cluster-28704.24779,Cluster-28704.54685,Cluster-28704.37453,Cluster-28704.49005,Cluster-28704.31283,Cluster-28704.32455,Cluster-28704.45948,Cluster-21754.0
GO:0015980	energy derivation by oxidation of organic compounds	biological_process	0.48458	1	55	3661	665	43818	Cluster-28704.20769,Cluster-22029.0,Cluster-27811.0,Cluster-28704.40490,Cluster-28704.2518,Cluster-28704.67200,Cluster-12013.4,Cluster-19928.0,Cluster-16503.0,Cluster-16626.0,Cluster-28704.45938,Cluster-18040.0,Cluster-28704.20947,Cluster-21606.0,Cluster-23316.0,Cluster-28944.0,Cluster-28704.67986,Cluster-20015.0,Cluster-28704.18735,Cluster-28419.0,Cluster-28704.20465,Cluster-27430.0,Cluster-6085…
GO:0022411	cellular component disassembly	biological_process	0.48484	1	11	3661	125	43818	Cluster-23542.0,Cluster-28704.29705,Cluster-28704.6389,Cluster-28704.5665,Cluster-25401.0,Cluster-28704.18209,Cluster-28745.0,Cluster-28704.13001,Cluster-28704.58499,Cluster-28704.41091,Cluster-20881.0
GO:0004427	inorganic diphosphatase activity	molecular_function	0.48489	1	4	3661	40	43818	Cluster-28704.42388,Cluster-25197.0,Cluster-27257.0,Cluster-29151.0
[truncated: 1,989 more rows]

## Sheet: AR1018y vs AR1031y
GO_accession	Description	Term_type	Over_represented_pValue	Corrected_pValue	DEG_item	DEG_list	Bg_item	Bg_list	Gene_names
[truncated: 3,887 more rows]
