# Supplementary material for: Integrative Transcriptomic and Metabolomic Analysis Reveals the Molecular Mechanism of Red Maple (Acer rubrum L.) Leaf Coloring
Source: Metabolites. 2023 Mar 23;13(4):464. doi: 10.3390/metabo13040464 (PMC10143518; doi:10.3390/metabo13040464)
Supplement: Supplementary file 1 [file metabolites-13-00464-s001.zip › Supplemental Table S5.xlsx]

## Sheet: AR1018r vs AR1031r
Supplemental Table 5. Correlation analysis of the DEGs and DAMs for red and yellow red maple leaf coloring.
Gene ID	Metabolite ID	p value	r	Gene annotation	Compounds	Metabolite class
Cluster-28704.45358	pmf0383	0.00121552	0.971397	caffeoyl-CoA O-methyltransferase	"5,7-Dihydroxy-3',4',5'-trimethoxyflavone"	Flavonoid
Cluster-28704.48272	pmf0383	0.00170762	0.966067	bifunctional dihydroflavonol 4-reductase/flavanone 4-reductase	"5,7-Dihydroxy-3',4',5'-trimethoxyflavone"	Flavonoid
Cluster-28704.45358	pmb2992	0.00190163	0.96418	caffeoyl-CoA O-methyltransferase	Acacetin O-glucuronic acid	Flavone
Cluster-28704.48273	pmf0383	0.00209243	0.962415	bifunctional dihydroflavonol 4-reductase/flavanone 4-reductase	"5,7-Dihydroxy-3',4',5'-trimethoxyflavone"	Flavonoid
Cluster-28704.17207	pmf0383	0.00261123	0.957982	anthocyanidin reductase	"5,7-Dihydroxy-3',4',5'-trimethoxyflavone"	Flavonoid
Cluster-28704.17207	pmb2992	0.00319665	0.953474	anthocyanidin reductase	Acacetin O-glucuronic acid	Flavone
Cluster-28704.45358	pme3464	0.00429178	0.946022	caffeoyl-CoA O-methyltransferase	Isosakuranetin (4'-Methylnaringenin)	Flavanone
Cluster-28704.50421	pme1580	0.00477695	0.943024	caffeoyl-CoA O-methyltransferase	Eriodictyol	Flavanone
Cluster-28704.29027	pmf0383	0.0055784	0.938381	bifunctional dihydroflavonol 4-reductase/flavanone 4-reductase	"5,7-Dihydroxy-3',4',5'-trimethoxyflavone"	Flavonoid
Cluster-28704.17207	pmb0566	0.00567741	0.937831	anthocyanidin reductase	Luteolin O-hexosyl-O-pentoside	Flavone
Cluster-28704.1818	pme1580	0.00610376	0.935513	shikimate O-hydroxycinnamoyltransferase	Eriodictyol	Flavanone
Cluster-28704.48272	pmb2992	0.00890056	0.921947	bifunctional dihydroflavonol 4-reductase/flavanone 4-reductase	Acacetin O-glucuronic acid	Flavone
Cluster-28704.29027	pme1580	0.00905543	0.921262	bifunctional dihydroflavonol 4-reductase/flavanone 4-reductase	Eriodictyol	Flavanone
Cluster-28704.48273	pmb2992	0.0106938	0.914333	bifunctional dihydroflavonol 4-reductase/flavanone 4-reductase	Acacetin O-glucuronic acid	Flavone
Cluster-28704.45358	pme1580	0.0109821	0.913169	caffeoyl-CoA O-methyltransferase	Eriodictyol	Flavanone
Cluster-28704.17207	pme3464	0.0111911	0.912334	anthocyanidin reductase	Isosakuranetin (4'-Methylnaringenin)	Flavanone
Cluster-28704.48273	pme1580	0.0114015	0.911501	bifunctional dihydroflavonol 4-reductase/flavanone 4-reductase	Eriodictyol	Flavanone

## Sheet: AR1018y vs AR1031y
Gene ID	Metabolite ID	p value	r	Gene annotation	Compounds	Metabolite class
Cluster-28704.53517	pmb2586	0.000252722	0.986992	Chalcone-flavanone isomerase	Gallocatechin-catechin	Polyphenol
Cluster-22063.0	pme1521	0.000735176	0.977779	flavanone 7-O-glucoside 2''-O-beta-L-rhamnosyltransferase	Dihydroquercetin (Taxifolin)	Flavonol
Cluster-28704.42500	pme1622	0.000833713	0.976331	shikimate O-hydroxycinnamoyltransferase	Kaempferol 3-O-glucoside (Astragalin)	Flavonol
Cluster-28704.2479	pmf0383	0.00105929	-0.973307	chalcone synthase	"5,7-Dihydroxy-3',4',5'-trimethoxyflavone"	Flavonoid
Cluster-28704.36986	pmb2586	0.00107897	0.973059	trans-cinnamate 4-monooxygenase	Gallocatechin-catechin	Polyphenol
Cluster-22063.0	pme1622	0.00121091	0.971451	flavanone 7-O-glucoside 2''-O-beta-L-rhamnosyltransferase	Kaempferol 3-O-glucoside (Astragalin)	Flavonol
Cluster-22063.0	pmf0278	0.00123654	0.971149	flavanone 7-O-glucoside 2''-O-beta-L-rhamnosyltransferase	Gossypitrin	Flavonoid
Cluster-22063.0	pmb3026	0.00128121	0.97063	flavanone 7-O-glucoside 2''-O-beta-L-rhamnosyltransferase	Quercetin O-acetylhexoside	Flavonol
Cluster-22063.0	pme1598	0.00154941	0.967686	flavanone 7-O-glucoside 2''-O-beta-L-rhamnosyltransferase	Hesperetin 5-O-glucoside	Flavanone
Cluster-28704.32331	pme3404	0.00189843	0.96421	chalcone synthase	Syringetin	Flavonol
Cluster-9499.1	pme1521	0.00194649	0.963757	flavonoid 3',5'-hydroxylase	Dihydroquercetin (Taxifolin)	Flavonol
Cluster-28704.42500	pmf0278	0.00204853	0.962814	shikimate O-hydroxycinnamoyltransferase	Gossypitrin	Flavonoid
Cluster-22063.0	pme3211	0.00205543	0.962751	flavanone 7-O-glucoside 2''-O-beta-L-rhamnosyltransferase	Quercetin 3-O-glucoside (Isotrifoliin)	Flavonol
Cluster-28704.36986	pmf0383	0.00229363	-0.960637	trans-cinnamate 4-monooxygenase	"5,7-Dihydroxy-3',4',5'-trimethoxyflavone"	Flavonoid
Cluster-28704.40459	pme3404	0.00256258	0.958378	flavanone 3-hydroxylase	Syringetin	Flavonol
Cluster-28704.36986	pme3404	0.00257358	0.958288	trans-cinnamate 4-monooxygenase	Syringetin	Flavonol
Cluster-28704.2479	pmb2586	0.0027863	0.956586	chalcone synthase	Gallocatechin-catechin	Polyphenol
Cluster-28704.50421	pmb0621	0.00279656	-0.956505	caffeoyl-CoA O-methyltransferase	C-hexosyl-isorhamnetin O-hexoside	Flavone
Cluster-28704.2479	pmb0674	0.00284681	-0.956113	chalcone synthase	C-pentosyl apigenin O-salicyloyl hexoside	Flavone
Cluster-28704.42500	pme1521	0.00287156	0.955921	shikimate O-hydroxycinnamoyltransferase	Dihydroquercetin (Taxifolin)	Flavonol
Cluster-9499.1	pmb3026	0.0029374	0.955415	flavonoid 3',5'-hydroxylase	Quercetin O-acetylhexoside	Flavonol
Cluster-28704.53517	pmf0383	0.00308508	-0.954299	Chalcone-flavanone isomerase	"5,7-Dihydroxy-3',4',5'-trimethoxyflavone"	Flavonoid
Cluster-28704.2479	pme1599	0.0031655	-0.953703	chalcone synthase	7-O-Methyleriodictyol	Flavanone
Cluster-28704.50421	pme0435	0.0031844	0.953564	caffeoyl-CoA O-methyltransferase	Procyanidin B2	Proanthocyanidins
Cluster-28704.50421	pme0201	0.00327227	0.952922	caffeoyl-CoA O-methyltransferase	Catechin	Polyphenol
Cluster-22063.0	pme3129	0.00338287	0.952127	flavanone 7-O-glucoside 2''-O-beta-L-rhamnosyltransferase	Quercetin 4'-O-glucoside (Spiraeoside)	Flavonol
Cluster-28704.32331	pmb2586	0.00355585	0.950908	chalcone synthase	Gallocatechin-catechin	Polyphenol
Cluster-28704.29866	pme3404	0.00359073	0.950666	anthocyanidin synthase	Syringetin	Flavonol
Cluster-28704.42500	pmb3026	0.00379692	0.949257	shikimate O-hydroxycinnamoyltransferase	Quercetin O-acetylhexoside	Flavonol
Cluster-28704.45358	pme2493	0.00383784	0.948982	caffeoyl-CoA O-methyltransferase	"Kaempferol 3,7-dirhamnoside (Kaempferitrin)"	Flavonol
Cluster-28704.45358	pmb0621	0.00385803	-0.948847	caffeoyl-CoA O-methyltransferase	C-hexosyl-isorhamnetin O-hexoside	Flavone
Cluster-28704.53517	pmb0621	0.00407054	0.947445	Chalcone-flavanone isomerase	C-hexosyl-isorhamnetin O-hexoside	Flavone
Cluster-28704.42500	pme1598	0.00439111	0.945395	shikimate O-hydroxycinnamoyltransferase	Hesperetin 5-O-glucoside	Flavanone
Cluster-28704.32141	pmb2586	0.00440596	-0.945302	shikimate O-hydroxycinnamoyltransferase	Gallocatechin-catechin	Polyphenol
Cluster-28704.45358	pmb2586	0.00441548	-0.945243	caffeoyl-CoA O-methyltransferase	Gallocatechin-catechin	Polyphenol
Cluster-28704.53517	pme3404	0.00444697	0.945046	Chalcone-flavanone isomerase	Syringetin	Flavonol
Cluster-28704.50421	pmb3026	0.00448626	-0.944801	caffeoyl-CoA O-methyltransferase	Quercetin O-acetylhexoside	Flavonol
Cluster-28704.42500	pmb0674	0.00483899	-0.942651	shikimate O-hydroxycinnamoyltransferase	C-pentosyl apigenin O-salicyloyl hexoside	Flavone
Cluster-28704.42500	pme3211	0.00487049	0.942463	shikimate O-hydroxycinnamoyltransferase	Quercetin 3-O-glucoside (Isotrifoliin)	Flavonol
Cluster-9499.1	pmb0746	0.00490626	-0.94225	flavonoid 3',5'-hydroxylase	Tricin 4'-O-汕-guaiacylglycerol	Flavone
Cluster-28704.2479	pme0363	0.00494652	-0.942011	chalcone synthase	Chrysoeriol	Flavone
Cluster-28704.50421	pme2493	0.00514799	0.94083	caffeoyl-CoA O-methyltransferase	"Kaempferol 3,7-dirhamnoside (Kaempferitrin)"	Flavonol
Cluster-28704.50421	pmb2586	0.00541639	-0.939292	caffeoyl-CoA O-methyltransferase	Gallocatechin-catechin	Polyphenol
Cluster-28704.50421	pmf0417	0.0055374	-0.93861	caffeoyl-CoA O-methyltransferase	Eriocitrin	Flavonoid
Cluster-28704.40459	pmb2586	0.00575254	0.937416	flavanone 3-hydroxylase	Gallocatechin-catechin	Polyphenol
Cluster-28704.36986	pmb0621	0.00599536	0.936095	trans-cinnamate 4-monooxygenase	C-hexosyl-isorhamnetin O-hexoside	Flavone
Cluster-28704.45358	pme0435	0.00600372	0.93605	caffeoyl-CoA O-methyltransferase	Procyanidin B2	Proanthocyanidins
Cluster-28704.32331	pmf0383	0.00610483	-0.935507	chalcone synthase	"5,7-Dihydroxy-3',4',5'-trimethoxyflavone"	Flavonoid
Cluster-28704.53517	pmb0746	0.00615703	-0.935229	Chalcone-flavanone isomerase	Tricin 4'-O-汕-guaiacylglycerol	Flavone
Cluster-28704.42500	pme3129	0.00627446	0.934607	shikimate O-hydroxycinnamoyltransferase	Quercetin 4'-O-glucoside (Spiraeoside)	Flavonol
Cluster-28704.50421	pmb0746	0.00636095	0.934153	caffeoyl-CoA O-methyltransferase	Tricin 4'-O-汕-guaiacylglycerol	Flavone
Cluster-22063.0	pmf0417	0.00639677	0.933966	flavanone 7-O-glucoside 2''-O-beta-L-rhamnosyltransferase	Eriocitrin	Flavonoid
Cluster-28704.32141	pme0435	0.00641646	0.933863	shikimate O-hydroxycinnamoyltransferase	Procyanidin B2	Proanthocyanidins
Cluster-28704.32141	pmb0621	0.00651798	-0.933336	shikimate O-hydroxycinnamoyltransferase	C-hexosyl-isorhamnetin O-hexoside	Flavone
Cluster-28704.53517	pme0363	0.0066629	-0.932591	Chalcone-flavanone isomerase	Chrysoeriol	Flavone
Cluster-28704.2479	pmb0621	0.00676283	0.932081	chalcone synthase	C-hexosyl-isorhamnetin O-hexoside	Flavone
Cluster-22063.0	pme2457	0.0068207	0.931788	flavanone 7-O-glucoside 2''-O-beta-L-rhamnosyltransferase	Luteolin 7-O-glucoside (Cynaroside)	Flavone
Cluster-9499.1	pme0363	0.00685102	-0.931634	flavonoid 3',5'-hydroxylase	Chrysoeriol	Flavone
Cluster-28704.2479	pme3404	0.0069578	0.931097	chalcone synthase	Syringetin	Flavonol
Cluster-28704.36986	pmb0674	0.00700681	-0.930852	trans-cinnamate 4-monooxygenase	C-pentosyl apigenin O-salicyloyl hexoside	Flavone
Cluster-28704.32141	pme0201	0.0072169	0.929811	shikimate O-hydroxycinnamoyltransferase	Catechin	Polyphenol
Cluster-28704.45358	pmb3026	0.00749742	-0.928443	caffeoyl-CoA O-methyltransferase	Quercetin O-acetylhexoside	Flavonol
Cluster-22063.0	pmb0621	0.00753144	0.928279	flavanone 7-O-glucoside 2''-O-beta-L-rhamnosyltransferase	C-hexosyl-isorhamnetin O-hexoside	Flavone
Cluster-9499.1	pmf0278	0.00773499	0.927304	flavonoid 3',5'-hydroxylase	Gossypitrin	Flavonoid
Cluster-28704.45358	pmf0417	0.00783124	-0.926847	caffeoyl-CoA O-methyltransferase	Eriocitrin	Flavonoid
Cluster-9499.1	pmb0621	0.00788653	0.926586	flavonoid 3',5'-hydroxylase	C-hexosyl-isorhamnetin O-hexoside	Flavone
Cluster-22063.0	pmb0674	0.00792256	-0.926417	flavanone 7-O-glucoside 2''-O-beta-L-rhamnosyltransferase	C-pentosyl apigenin O-salicyloyl hexoside	Flavone
Cluster-28704.45358	pme0201	0.00793589	0.926354	caffeoyl-CoA O-methyltransferase	Catechin	Polyphenol
Cluster-28704.50421	pme1521	0.00807749	-0.925691	caffeoyl-CoA O-methyltransferase	Dihydroquercetin (Taxifolin)	Flavonol
Cluster-28704.32141	pme2493	0.00808964	0.925635	shikimate O-hydroxycinnamoyltransferase	"Kaempferol 3,7-dirhamnoside (Kaempferitrin)"	Flavonol
Cluster-28704.50421	pmf0278	0.00818192	-0.925206	caffeoyl-CoA O-methyltransferase	Gossypitrin	Flavonoid
Cluster-28704.42500	pme2457	0.00858895	0.923344	shikimate O-hydroxycinnamoyltransferase	Luteolin 7-O-glucoside (Cynaroside)	Flavone
Cluster-28704.42500	pmf0417	0.00869596	0.922862	shikimate O-hydroxycinnamoyltransferase	Eriocitrin	Flavonoid
Cluster-28704.53517	pmf0417	0.00909812	0.921074	Chalcone-flavanone isomerase	Eriocitrin	Flavonoid
Cluster-9499.1	pme1598	0.00916803	0.920767	flavonoid 3',5'-hydroxylase	Hesperetin 5-O-glucoside	Flavanone
Cluster-28704.2479	pmb0746	0.00940689	-0.919727	chalcone synthase	Tricin 4'-O-汕-guaiacylglycerol	Flavone
Cluster-28704.45358	pmb0746	0.00958498	0.918961	caffeoyl-CoA O-methyltransferase	Tricin 4'-O-汕-guaiacylglycerol	Flavone
Cluster-28704.36986	pmf0417	0.00959186	0.918931	trans-cinnamate 4-monooxygenase	Eriocitrin	Flavonoid
Cluster-28704.53517	pmb0674	0.00972743	-0.918352	Chalcone-flavanone isomerase	C-pentosyl apigenin O-salicyloyl hexoside	Flavone
Cluster-28704.42500	pmb0621	0.0100786	0.91687	shikimate O-hydroxycinnamoyltransferase	C-hexosyl-isorhamnetin O-hexoside	Flavone
Cluster-28704.42500	pmf0383	0.0103043	-0.915931	shikimate O-hydroxycinnamoyltransferase	"5,7-Dihydroxy-3',4',5'-trimethoxyflavone"	Flavonoid
Cluster-22063.0	pmb0746	0.0106955	-0.914327	flavanone 7-O-glucoside 2''-O-beta-L-rhamnosyltransferase	Tricin 4'-O-汕-guaiacylglycerol	Flavone
Cluster-28704.2479	pmf0417	0.0109393	0.913341	chalcone synthase	Eriocitrin	Flavonoid
Cluster-28704.40459	pmf0383	0.0111	-0.912697	flavanone 3-hydroxylase	"5,7-Dihydroxy-3',4',5'-trimethoxyflavone"	Flavonoid
Cluster-28704.32141	pmb0746	0.0111152	0.912637	shikimate O-hydroxycinnamoyltransferase	Tricin 4'-O-汕-guaiacylglycerol	Flavone
Cluster-28704.45358	pme1521	0.0112061	-0.912275	caffeoyl-CoA O-methyltransferase	Dihydroquercetin (Taxifolin)	Flavonol
Cluster-28704.45358	pmf0278	0.0114221	-0.91142	caffeoyl-CoA O-methyltransferase	Gossypitrin	Flavonoid
Cluster-28704.36986	pme0363	0.0117584	-0.910105	trans-cinnamate 4-monooxygenase	Chrysoeriol	Flavone
Cluster-28704.50421	pme1598	0.0119086	-0.909524	caffeoyl-CoA O-methyltransferase	Hesperetin 5-O-glucoside	Flavanone
Cluster-28704.36986	pmb0746	0.0123465	-0.907849	trans-cinnamate 4-monooxygenase	Tricin 4'-O-汕-guaiacylglycerol	Flavone
Cluster-28704.36986	pme1599	0.0125722	-0.906997	trans-cinnamate 4-monooxygenase	7-O-Methyleriodictyol	Flavanone
Cluster-22063.0	pme1599	0.0126665	-0.906643	flavanone 7-O-glucoside 2''-O-beta-L-rhamnosyltransferase	7-O-Methyleriodictyol	Flavanone
Cluster-28704.32141	pmf0417	0.0127572	-0.906304	shikimate O-hydroxycinnamoyltransferase	Eriocitrin	Flavonoid
Cluster-28704.2479	pme1521	0.0129724	0.905504	chalcone synthase	Dihydroquercetin (Taxifolin)	Flavonol
Cluster-28704.32331	pme0363	0.0135549	-0.90337	chalcone synthase	Chrysoeriol	Flavone
Cluster-9499.1	pmf0417	0.0135967	0.903219	flavonoid 3',5'-hydroxylase	Eriocitrin	Flavonoid
Cluster-28704.53517	pme1599	0.0136299	-0.903099	Chalcone-flavanone isomerase	7-O-Methyleriodictyol	Flavanone
Cluster-28704.32141	pmb3026	0.0137922	-0.902513	shikimate O-hydroxycinnamoyltransferase	Quercetin O-acetylhexoside	Flavonol
Cluster-22063.0	pme0363	0.0138569	-0.902281	flavanone 7-O-glucoside 2''-O-beta-L-rhamnosyltransferase	Chrysoeriol	Flavone
Cluster-28704.2479	pme1598	0.0139448	0.901966	chalcone synthase	Hesperetin 5-O-glucoside	Flavanone
